# Supplementary material for: The epigenetic signature of systemic insulin resistance in obese women
Source: Diabetologia. 2016 Aug 18;59(11):2393–405. doi: 10.1007/s00125-016-4074-5 (PMC5506095; doi:10.1007/s00125-016-4074-5)
Supplement: Supplementary file 2 — (XLSX 122 kb) [file 125_2016_4074_MOESM2_ESM.xlsx]

## Sheet: Blad1
ESM Table 1. Differentially expressed genes in SAT between insulin resistant and sensitive women
			SAT							SATb		VAT
			IR (n=40)		IS (n=40)					IR/IS		IS
Probeset	Gene		average	SD	average	SD	IR/IS	pa	adjp	Elbein	Qatani	average	IR/IS	pa
TC07001811.hg.1	AASS	aminoadipate-semialdehyde synthase	80.0201	12.3308	94.6166	16.5763	0.84573	0.000136374	0.021034			118.162	0.875519	0.000121003
TC17001829.hg.1	ABCA10	ATP-binding cassette, sub-family A (ABC1), member 10	113.463	23.1515	126.183	19.9289	0.899192	0.00398509	0.085726
TC16000193.hg.1	ABCC1	ATP-binding cassette, sub-family C (CFTR/MRP), member 1	212.387	23.1183	188.755	16.4026	1.1252	7.76334e-05	0.0194134			160.642	1.08252	0.000507324
TC17000672.hg.1	ABCC3	ATP-binding cassette, sub-family C (CFTR/MRP), member 3	153.529	27.0591	126.864	21.7213	1.21018	0.000106318	0.0198607	1.88539	1.4803	91.7536	1.07724	0.00623235
TC12001300.hg.1	ABCC9	ATP-binding cassette, sub-family C (CFTR/MRP), member 9	471.826	87.6494	630.146	129.778	0.748756	2.26008e-07	0.00264927			391.366	0.863863	0.000302733
TC12000672.hg.1	ACSS3	acyl-CoA synthetase short-chain family member 3	257.856	59.057	339.693	68.5778	0.759084	8.46674e-07	0.00496236			273.053	0.826391	0.000880807
TC01003945.hg.1	ACTA1	actin, alpha 1, skeletal muscle	211.662	16.841	197.144	19.0298	1.07364	0.00210215	0.0665083
TC02002453.hg.1	ACVR1C	activin A receptor, type IC	434.654	87.7885	555.859	150.607	0.78195	0.00152221	0.0588529			590.089	0.796947	0.000704219
TC02000923.hg.1	ACVR2A	activin A receptor, type IIA	101.445	10.5209	111.964	13.3149	0.906056	0.000207439	0.0248122			115.097	0.920693	0.00380481
TC10001744.hg.1	ADAM12	ADAM metallopeptidase domain 12	385.668	123.181	278.451	87.489	1.38505	0.000866844	0.0464086		1.2835	115.753	1.15545	0.0178829
TC14001269.hg.1	ADAM20P1	ADAM metallopeptidase domain 20 pseudogene 1	61.8266	15.9923	82.4544	22.3055	0.749827	0.000972673	0.0498848
TC20000574.hg.1	ADAM33	ADAM metallopeptidase domain 33	173.695	14.7613	164.022	11.6876	1.05897	0.00496532	0.0942579
TC11001197.hg.1	ADAMTS15	ADAM metallopeptidase with thrombospondin type 1 motif, 15	141.082	32.9308	110.145	20.8251	1.28087	0.000139119	0.0211786			88.3866	1.11355	0.000397954
TC05002130.hg.1	ADAMTS2	ADAM metallopeptidase with thrombospondin type 1 motif, 2	274.612	30.837	245.631	31.457	1.11798	0.00205423	0.0656851			173.796	1.08131	0.00154768
TC03000402.hg.1	ADAMTS9-AS2	ADAMTS9 antisense RNA 2 (non-protein coding)	133.408	23.6351	157.302	37.3351	0.848099	0.00369966	0.0826045			238.206	0.870877	0.00218102
TC01001866.hg.1	ADCK3	aarF domain containing kinase 3	178.888	13.115	191.7	16.8296	0.933167	0.00245509	0.0712341			200.928	0.899621	0.000421049
TC16000439.hg.1	ADCY7	adenylate cyclase 7	191.842	14.1387	177.94	15.9642	1.07813	0.000298493	0.0276734			159.912	1.06485	0.00102134
TC04001410.hg.1	ADH1B	alcohol dehydrogenase 1B (class I), beta polypeptide	2594.82	565.629	3236.21	560.93	0.801808	4.3017e-05	0.0168082			3477.66	0.866401	0.000229956
TC04001411.hg.1	ADH1C	alcohol dehydrogenase 1C (class I), gamma polypeptide	341.944	142.397	389.389	73.2383	0.878154	0.00468296	0.0924135			550.088	0.872257	0.00166437
TC08002604.hg.1	ADHFE1	alcohol dehydrogenase, iron containing, 1	169.803	30.2511	200.879	37.5323	0.845299	0.00080182	0.0454055			191.231	0.863297	0.0283276
TC05000814.hg.1	ADRB2	adrenoceptor beta 2, surface	130.018	18.8259	146.054	20.0524	0.890202	0.00290968	0.0777672			120.681	0.906006	0.0187313
TC01000895.hg.1	AGL	amylo-alpha-1, 6-glucosidase, 4-alpha-glucanotransferase	148.414	22.6239	166.761	27.9091	0.889983	0.00531022	0.0976717
TC06002285.hg.1	AGPAT4-IT1	AGPAT4 intronic transcript 1 (non-protein coding)	41.5873	7.72356	38.8038	6.43449	1.07173	0.00421902	0.0883916
TC08000022.hg.1	AGPAT5	1-acylglycerol-3-phosphate O-acyltransferase 5 (lysophosphatidic acid acyltransferase, epsilon)	62.464	6.46887	58.3364	4.87648	1.07075	0.00458176	0.0914842
TC13000152.hg.1	AKAP11	A kinase (PRKA) anchor protein 11	189.68	20.1106	211.105	26.3441	0.898508	0.000758536	0.0440176			202.166	0.92652	0.0101102
TC07000545.hg.1	AKAP9	A kinase (PRKA) anchor protein (yotiao) 9	170.133	22.3332	196.796	27.9964	0.864517	0.000103189	0.0198607			196.982	0.941739	0.045311
TC01004040.hg.1	AKT3	v-akt murine thymoma viral oncogene homolog 3 (protein kinase B, gamma)	132.919	14.1989	143.889	16.5189	0.923761	0.00437688	0.0889183
TC09001211.hg.1	ALDH1A1	aldehyde dehydrogenase 1 family, member A1	362.984	138.928	510.439	159.868	0.711122	2.06223e-05	0.0159162
TC14001303.hg.1	ALDH6A1	aldehyde dehydrogenase 6 family, member A1	168.024	37.6308	198.61	43.0072	0.846001	0.0030726	0.0785032		0.8707	238.102	0.797251	0.00152887
TC12000301.hg.1	ALG10	asparagine-linked glycosylation 10, alpha-1,2-glucosyltransferase homolog (S. pombe)	92.1866	12.2571	99.2271	10.2729	0.929047	0.0035769	0.081276
TC02000443.hg.1	ALMS1	Alstrom syndrome 1	88.9189	9.56783	96.6983	11.217	0.91955	0.00288447	0.0777672
TC15000822.hg.1	ALPK3	alpha-kinase 3	67.6529	8.62776	76.0858	11.2387	0.889165	0.00256329	0.0727475
TC02001194.hg.1	ALS2CR8	amyotrophic lateral sclerosis 2 (juvenile) chromosome region, candidate 8	59.4281	6.35954	64.3943	5.79011	0.922879	0.00249899	0.0719735
TC11000184.hg.1	AMPD3	adenosine monophosphate deaminase 3	116.321	21.6302	99.8404	12.2258	1.16507	0.00110885	0.0537105		1.1684
TC14000067.hg.1	ANG	angiogenin, ribonuclease, RNase A family, 5	272.112	42.8687	316.234	38.5125	0.860477	0.000113633	0.0206246			313.255	0.904659	0.000589968
TC07001161.hg.1	ANKMY2	ankyrin repeat and MYND domain containing 2	99.6258	11.0435	109.722	11.7563	0.907982	0.000284441	0.0276734			92.0356	0.941884	0.040122
TC05001472.hg.1	ANKRA2	ankyrin repeat, family A (RFXANK-like), 2	52.7106	5.06203	57.3561	6.49299	0.919006	0.00130291	0.0576788			70.241	0.911578	0.00442519
TC09002932.hg.1	ANKRD20A1	ankyrin repeat domain 20 family, member A1	58.7342	11.3177	65.6385	12.7989	0.894814	0.00121279	0.056491			66.022	0.923119	0.000473293
TC09002898.hg.1	ANKRD20A2	ankyrin repeat domain 20 family, member A2	57.4964	10.4039	63.4893	12.1084	0.905609	0.00179266	0.0636775			62.7916	0.936849	0.000766402
TC09001113.hg.1	ANKRD20A3	ankyrin repeat domain 20 family, member A3	60.7157	10.4049	65.8709	11.3335	0.921737	0.00338245	0.0802613			67.0831	0.942891	0.00115993
TC09000295.hg.1	ANKRD20A4	ankyrin repeat domain 20 family, member A4	60.605	11.83	67.0559	12.7833	0.903798	0.00138157	0.0584648			71.0873	0.931547	0.00178913
TC02002086.hg.1	ANKRD20A8P	ankyrin repeat domain 20 family, member A8, pseudogene	37.8432	5.16777	41.0662	6.00542	0.921517	0.00237162	0.0695673			46.7552	0.907876	0.000407946
TC18000415.hg.1	ANKRD29	ankyrin repeat domain 29	196.878	29.5982	218.321	26.4777	0.901783	0.00496596	0.0942579
TC12000329.hg.1	ANO6	anoctamin 6	752.624	81.2616	853.314	113.204	0.882002	7.45622e-05	0.0194134			819.857	0.912725	0.0281181
TC09000495.hg.1	ANP32B	acidic (leucine-rich) nuclear phosphoprotein 32 family, member B	223.407	14.6849	243.903	21.0525	0.915966	6.17975e-05	0.0187658			237.267	0.907771	3.6088e-05
TC17000539.hg.1	AOC2	amine oxidase, copper containing 2 (retina-specific)	83.4648	14.3185	69.8214	7.64582	1.1954	8.23597e-05	0.0197025		1.2543
TC02004967.hg.1	APLF	aprataxin and PNKP like factor	40.2989	2.97707	43.4417	4.00766	0.927655	0.000183209	0.023298
TC0X001354.hg.1	APLN	apelin	61.0809	4.81685	57.4403	4.96909	1.06338	0.00482579	0.0938604
TC05000549.hg.1	AQPEP	laeverin	143.692	32.4949	177.34	44.1597	0.810267	0.00049779	0.0344821
TC04000466.hg.1	ARHGAP24	Rho GTPase activating protein 24	113.492	10.2062	124.92	16.128	0.908521	0.000961754	0.0496638			116.638	0.87682	0.00181664
TC05000782.hg.1	ARHGAP26	Rho GTPase activating protein 26	121.055	12.7857	111.159	12.4492	1.08902	0.00303267	0.0785032			109.05	1.16485	2.33478e-05
TC03000844.hg.1	ARHGEF26	Rho guanine nucleotide exchange factor (GEF) 26	53.6471	6.87063	63.561	12.5929	0.844025	0.00224061	0.0673253			62.7994	0.839064	0.00137962
TC0X001416.hg.1	ARHGEF6	Rac/Cdc42 guanine nucleotide exchange factor (GEF) 6	1120.42	182.555	1299.4	198.231	0.862257	0.000211919	0.025092
TC12000331.hg.1	ARID2	AT rich interactive domain 2 (ARID, RFX-like)	226.689	21.2474	241.562	21.4486	0.938429	0.0038585	0.0855695
TC14000348.hg.1	ARID4A	AT rich interactive domain 4A (RBP1-like)	117.453	14.3296	131.591	16.583	0.892562	0.000669944	0.0409015			117.547	0.940551	0.010591
TC01003212.hg.1	ARNT	aryl hydrocarbon receptor nuclear translocator	283.007	24.3286	301.672	28.4304	0.938126	0.00314593	0.0789112
TC10001713.hg.1	ATE1	arginyltransferase 1	117.282	11.1438	125.218	10.8338	0.936627	0.00331871	0.0801247
TC11001021.hg.1	ATF4P4	activating transcription factor 4 pseudogene 4	56.9194	5.00693	53.9343	4.87731	1.05535	0.00214723	0.066545
TC12001552.hg.1	ATF7	activating transcription factor 7	203.298	19.2366	217.713	18.2865	0.933791	0.00525583	0.0970219
TC14001159.hg.1	ATG14	autophagy related 14	158.813	15.2462	167.777	13.9752	0.946576	0.000998533	0.0502352
TC02001753.hg.1	ATL2	atlastin GTPase 2	100.982	10.7945	113.084	14.5261	0.892987	0.000241719	0.0262355			129.913	0.931188	0.0408453
TC16000635.hg.1	ATMIN	ATM interactor	239.507	22.4919	257.932	24.5195	0.928568	0.000494452	0.0344821
TC15001079.hg.1	ATP10A	ATPase, class V, type 10A	95.9536	13.1082	87.0979	10.4498	1.10168	0.00326855	0.0798544			65.6923	1.05775	0.00401511
TC12001972.hg.1	ATXN2	ataxin 2	219.998	17.8955	233.409	19.2012	0.942543	0.00524266	0.0970219
TC09001324.hg.1	AUH	AU RNA binding protein/enoyl-CoA hydratase	111.885	13.4169	124.778	16.7779	0.896667	0.00071245	0.0422232
TC10001569.hg.1	AVPI1	arginine vasopressin-induced 1	146.231	17.4273	160.447	19.6331	0.911397	0.00398572	0.085726
TC09001008.hg.1	B4GALT1	UDP-Gal:betaGlcNAc beta 1,4- galactosyltransferase, polypeptide 1	250.041	24.8163	227.545	19.0318	1.09886	0.00147693	0.058681			193.299	1.0791	0.00590793
TC08000287.hg.1	BAG4	BCL2-associated athanogene 4	135.188	16.4886	149.746	16.3884	0.902778	0.000742773	0.0436452
TC02005063.hg.1	BAZ2B	bromodomain adjacent to zinc finger domain, 2B	181.88	22.3418	204.418	29.5924	0.889746	0.000592629	0.0385661			225.684	0.913745	0.00760557
TC15000662.hg.1	BBS4	Bardet-Biedl syndrome 4	97.1599	8.74328	103.742	9.30168	0.936551	0.00481553	0.0938604
TC20000756.hg.1	BCL2L1	BCL2-like 1	161.749	11.8348	151.165	13.317	1.07002	0.00200819	0.0656346
TC0X001123.hg.1	BCYRN1	brain cytoplasmic RNA 1 (non-protein coding)	6137	959.854	5299.72	849.692	1.15799	0.00201574	0.0656346
TC11000544.hg.1	BEST1	bestrophin 1	86.2919	7.70375	80.604	6.63542	1.07057	0.00498549	0.0942579
TC06000062.hg.1	BMP6	bone morphogenetic protein 6	279.039	39.4215	307.176	42.2049	0.908403	0.00281757	0.0768789
TC02001192.hg.1	BMPR2	bone morphogenetic protein receptor, type II (serine/threonine kinase)	471.705	57.3962	513.431	45.2742	0.918731	0.0014052	0.058681
TC10001769.hg.1	BNIP3	BCL2/adenovirus E1B 19kDa interacting protein 3	273.87	33.9549	299.098	36.8622	0.915654	0.00548145	0.0986998			266.79	0.91232	0.042095
TC08000200.hg.1	BNIP3L	BCL2/adenovirus E1B 19kDa interacting protein 3-like	899.439	96.2696	965.816	88.1815	0.931273	0.0052302	0.097007
TC07001927.hg.1	BRAF	v-raf murine sarcoma viral oncogene homolog B1	217.002	16.8164	234.722	20.197	0.924508	0.000395522	0.0305071			229.139	0.95009	0.0416187
TC12001974.hg.1	BRAP	BRCA1 associated protein	126.997	11.1114	134.197	12.1482	0.946344	0.00220205	0.0668716
TC0X001182.hg.1	BRWD3	bromodomain and WD repeat domain containing 3	99.3496	11.4841	108.533	10.7078	0.915384	0.00125739	0.0573507
TC05001071.hg.1	BTNL9	butyrophilin-like 9	538.908	84.8814	622.09	104.932	0.866286	0.00193572	0.0650966
TC10000912.hg.1	C10orf137	chromosome 10 open reading frame 137	84.0455	6.42856	89.2428	7.39322	0.941762	0.00132708	0.0576788
TC11001000.hg.1	C11orf1	chromosome 11 open reading frame 1	105.518	12.4282	120.069	21.234	0.878806	0.00146029	0.058681
TC12000234.hg.1	C12orf39	chromosome 12 open reading frame 39	87.054	43.8203	140.608	84.9026	0.619127	0.00194844	0.0650966		0.6951
TC14000304.hg.1	C14orf166	chromosome 14 open reading frame 166	280.365	25.7931	301.1	21.4272	0.931135	0.00149181	0.058681
TC14001492.hg.1	C14orf64	chromosome 14 open reading frame 64	55.77	9.07134	61.0188	8.30009	0.91398	0.00300872	0.0785032			55.1603	0.951769	0.0228821
TC17001012.hg.1	C17orf85	chromosome 17 open reading frame 85	157.042	12.2071	167.181	14.7638	0.939351	0.00151921	0.0588529
TC01002827.hg.1	C1orf52	chromosome 1 open reading frame 52	152.711	13.4945	162.48	13.8207	0.939875	0.00132031	0.0576788
TC04000141.hg.1	C1QTNF7	C1q and tumor necrosis factor related protein 7	38.3512	6.79126	44.4049	7.48842	0.863671	0.00328039	0.0798544
TC03000236.hg.1	C3orf23	chromosome 3 open reading frame 23	78.2638	6.28619	84.3607	8.69882	0.927729	0.00209131	0.0664346
TC03000503.hg.1	C3orf26	chromosome 3 open reading frame 26	63.2059	4.56436	69.0763	7.12448	0.915016	0.00039819	0.0305071
TC06001533.hg.1	C6orf47	chromosome 6 open reading frame 47	50.3804	4.88602	47.6275	3.39645	1.0578	0.00298812	0.0785032
TC07000539.hg.1	C7orf63	chromosome 7 open reading frame 63	41.0616	7.107	49.2238	8.57955	0.834181	6.91317e-06	0.00900402
TC03000455.hg.1	CADM2	cell adhesion molecule 2	75.6747	16.3115	96.0589	25.5813	0.787795	0.000845464	0.0464086
TC17001013.hg.1	CAMKK1	calcium/calmodulin-dependent protein kinase kinase 1, alpha	62.1792	5.68124	57.9253	4.76593	1.07344	0.001564	0.0588529
TC12001355.hg.1	CAPRIN2	caprin family member 2	114.815	11.3064	123.188	11.622	0.932031	0.00332076	0.0801247
TC18000239.hg.1	CCDC102B	coiled-coil domain containing 102B	41.2861	4.44308	45.3825	7.76518	0.909736	0.00301211	0.0785032
TC07003312.hg.1	CCDC146	coiled-coil domain containing 146	70.602	8.36228	78.5877	9.35907	0.898386	0.000132616	0.0209195
TC06001684.hg.1	CCDC167	coiled-coil domain containing 167	83.9509	10.3455	76.4836	7.76453	1.09763	0.000274962	0.0276734
TC03001052.hg.1	CCDC50	coiled-coil domain containing 50	492.391	55.3312	536.002	69.4407	0.918636	0.000617348	0.0386981			494.196	0.933482	0.0165222
TC12001778.hg.1	CCDC59	coiled-coil domain containing 59	105.813	7.48136	113.212	10.7154	0.934646	0.00252539	0.0722016			112.941	0.924711	0.00213612
TC03000362.hg.1	CCDC66	coiled-coil domain containing 66	63.1623	4.3729	67.2404	5.80687	0.93935	0.00478689	0.0938566
TC12000060.hg.1	CCND2	cyclin D2	816.847	151.958	674.618	167.39	1.21083	0.00491013	0.0942579
TC05000906.hg.1	CCNG1	cyclin G1	259.073	38.2783	294.547	41.3646	0.879563	0.000305886	0.0277953			300.818	0.905588	0.0490016
TC04000431.hg.1	CCNG2	cyclin G2	95.9995	6.88246	105.021	9.77234	0.914095	0.00049862	0.0344821	0.646678
TC04001319.hg.1	CCNI	cyclin I	512.501	55.633	554.115	52.1158	0.924901	0.00433958	0.0887166			566.482	0.927625	0.037651
TC03000572.hg.1	CD200	CD200 molecule	120.84	16.1113	134.434	26.0729	0.89888	0.00450851	0.0907963
TC11001962.hg.1	CD248	CD248 molecule, endosialin	338.532	96.4505	238.572	78.9783	1.419	0.00103219	0.0514864
TC01003903.hg.1	CDC42BPA	CDC42 binding protein kinase alpha (DMPK-like)	263.828	28.8115	291.572	38.8063	0.904845	0.00081897	0.0458193			276.817	0.933794	0.0257407
TC0X000088.hg.1	CDKL5	cyclin-dependent kinase-like 5	89.343	8.18173	96.5337	9.24192	0.925511	0.0042608	0.0883916
TC17000838.hg.1	CDR2L	cerebellar degeneration-related protein 2-like	132.154	11.3974	121.837	14.1699	1.08468	0.00150768	0.0587143
TC04001249.hg.1	CENPC1	centromere protein C 1	76.9921	9.8275	87.2979	12.9727	0.881947	0.000147912	0.02135
TC17002856.hg.1	CEP112	centrosomal protein 112kDa	148.023	16.6306	163.919	20.7482	0.90303	0.000469343	0.0333433
TC05001725.hg.1	CEP120	centrosomal protein 120kDa	76.0375	7.99318	82.1083	8.51989	0.926064	0.00289779	0.0777672
TC03002165.hg.1	CEP19	centrosomal protein 19kDa	61.6425	6.04266	59.0825	5.07474	1.04333	0.00336416	0.0801518
TC04000859.hg.1	CEP44	centrosomal protein 44kDa	40.7038	3.31421	42.7998	3.39641	0.951028	0.00544009	0.0986998
TC11000933.hg.1	CEP57	centrosomal protein 57kDa	98.6338	12.3174	110.467	12.6762	0.892877	7.18624e-05	0.0194134			106.895	0.916234	0.000342081
TC03001823.hg.1	CEP70	centrosomal protein 70kDa	37.736	3.22128	41.9817	4.39127	0.898866	0.000142194	0.0213193
TC15000300.hg.1	CHAC1	ChaC, cation transport regulator homolog 1 (E. coli)	70.9153	6.57407	66.1805	6.44632	1.07154	0.00153994	0.0588529
TC13000437.hg.1	CHAMP1	chromosome alignment maintaining phosphoprotein 1	110.978	9.60069	116.515	9.24231	0.952476	0.00368872	0.0825543
TC10000445.hg.1	CHST3	carbohydrate (chondroitin 6) sulfotransferase 3	131.463	20.7089	112.515	16.8063	1.1684	0.00130576	0.0576788			92.497	1.11796	0.0034469
TC18000063.hg.1	CIDEA	cell death-inducing DFFA-like effector a	280.41	56.3449	346.799	71.1425	0.808568	9.36371e-05	0.0198607			427.209	0.813349	0.00415094
TC02002538.hg.1	CIR1	corepressor interacting with RBPJ, 1	137.636	15.9826	153.69	18.7551	0.895545	0.000128427	0.0209086
TC06002168.hg.1	CITED2	Cbp/p300-interacting transactivator, with Glu/Asp-rich carboxy-terminal domain, 2	287.927	40.296	332.922	39.6606	0.864849	9.53889e-05	0.0198607			316.454	0.937007	0.0151451
TC02000192.hg.1	CLIP4	CAP-GLY domain containing linker protein family, member 4	108.457	13.1525	124.507	18.6455	0.871095	0.000117987	0.0206424
TC15001561.hg.1	CLPX	ClpX caseinolytic peptidase X homolog (E. coli)	153.92	13.1575	162.361	13.4988	0.948014	0.00432095	0.0887166
TC12000108.hg.1	CLSTN3	calsyntenin 3	124.321	11.4004	115.515	10.9203	1.07624	0.0045158	0.0907963
TC0X000097.hg.1	CNKSR2	connector enhancer of kinase suppressor of Ras 2	40.6486	7.07884	49.4351	13.221	0.822261	8.44955e-05	0.0198091			83.5218	0.865571	0.0447252
TC07001886.hg.1	CNOT4	CCR4-NOT transcription complex, subunit 4	159.406	16.1593	174.434	16.3326	0.913846	0.000274078	0.0276734
TC02002487.hg.1	COBLL1	COBL-like 1	205.766	35.2827	226.864	33.6815	0.907005	0.00507042	0.095402
TC13000137.hg.1	COG6	component of oligomeric golgi complex 6	93.9872	11.654	102.614	14.0137	0.915932	0.00423155	0.0883916
TC17001717.hg.1	COIL	coilin	60.4331	5.14703	64.4004	7.19221	0.938396	0.00252338	0.0722016
TC13000872.hg.1	COL4A1	collagen, type IV, alpha 1	618.814	86.5317	530.214	85.2001	1.1671	0.00133551	0.0576788
TC13000392.hg.1	COL4A2	collagen, type IV, alpha 2	474.85	48.8173	424.268	55.8524	1.11922	0.00409768	0.0865459
TC02002832.hg.1	COL4A4	collagen, type IV, alpha 4	65.7051	6.12954	61.4332	5.46886	1.06954	0.00515475	0.096524		1.7707
TC09000787.hg.1	COL5A1	collagen, type V, alpha 1	178.628	19.6563	161.715	17.4892	1.10458	0.000597239	0.0385661
TC02002612.hg.1	COL5A2	collagen, type V, alpha 2	294.618	45.64	246.333	38.5701	1.19602	0.00032542	0.0288982
TC19001156.hg.1	COL5A3	collagen, type V, alpha 3	159.919	12.7096	149.913	12.3887	1.06675	0.00343412	0.0805096
TC21000249.hg.1	COL6A1	collagen, type VI, alpha 1	573.876	74.7746	500.235	71.4332	1.14721	0.000198385	0.0242236
TC21000253.hg.1	COL6A2	collagen, type VI, alpha 2	543.803	76.8528	477.043	69.0122	1.13994	0.000532068	0.0356394
TC03000502.hg.1	COL8A1	collagen, type VIII, alpha 1	86.1239	37.6947	135.541	63.2556	0.63541	0.000238231	0.0262355
TC15001342.hg.1	COPS2	COP9 constitutive photomorphogenic homolog subunit 2 (Arabidopsis)	291.815	39.0436	326.587	49.962	0.893529	0.00303147	0.0785032
TC07000735.hg.1	CPED1	cadherin-like and PC-esterase domain containing 1	396.188	75.8477	458.948	96.2712	0.863251	0.00485852	0.0938733			435.477	0.897871	0.0485745
TC08000539.hg.1	CPNE3	copine III	241.434	30.4484	262.567	28.603	0.919516	0.00427555	0.0883916
TC14002314.hg.1	CRIP1	cysteine-rich protein 1 (intestinal)	173.722	20.2935	162.448	14.3473	1.0694	0.0018429	0.0646782
TC20000065.hg.1	CRLS1	cardiolipin synthase 1	170.738	20.7555	188.97	25.5735	0.903519	0.000170139	0.0225568			225.13	0.93799	0.0259909
TC03000480.hg.1	CRYBG3	beta-gamma crystallin domain containing 3	319.237	32.4043	374.244	50.5818	0.853019	1.62943e-06	0.00636672			379.073	0.916621	0.00462343
TC21001057.hg.1	CRYZL1	crystallin, zeta (quinone reductase)-like 1	67.5549	6.63844	74.3325	7.3627	0.908821	0.000318084	0.0284625
TC01000955.hg.1	CSF1	colony stimulating factor 1 (macrophage)	246.016	30.0987	219.395	30.5477	1.12133	0.000869576	0.0464086			198.419	1.07985	0.00335371
TC15000685.hg.1	CSK	c-src tyrosine kinase	115.944	8.53091	109.679	10.2858	1.05712	0.00484296	0.0938733
TC16001148.hg.1	CSNK2A2	casein kinase 2, alpha prime polypeptide	345.524	29.5674	381.729	34.5145	0.905154	2.525e-05	0.0160851		0.8961	363.123	0.918715	0.00324257
TC08000447.hg.1	CSPP1	centrosome and spindle pole associated protein 1	73.9575	6.75267	79.171	7.31791	0.934148	0.00519714	0.0968535
TC12001755.hg.1	CSRP2	cysteine and glycine-rich protein 2	143.12	39.9531	173.651	48.6524	0.824181	0.00401418	0.0860222			169.01	0.851557	0.00868212
TC20000715.hg.1	CST3	cystatin C	738.663	65.0622	684.431	66.2384	1.07924	0.00406073	0.0863881			663.985	1.09515	0.00720914
TC01000520.hg.1	CTPS1	CTP synthase 1	64.1267	8.64733	57.9064	5.394	1.10742	0.00212772	0.0665096			57.5051	1.08414	0.0017278
TC07000969.hg.1	CUL1	cullin 1	260.576	21.3756	274.425	23.4944	0.949533	0.00394476	0.085726
TC11002259.hg.1	CWF19L2	CWF19-like 2, cell cycle control (S. pombe)	118.601	14.6776	131.012	16.2755	0.905267	0.000602833	0.0385661			119.262	0.919623	0.00572544
TC02001021.hg.1	CYBRD1	cytochrome b reductase 1	1480.81	144.752	1571.53	134.633	0.942272	0.00389251	0.0856257
TC01000593.hg.1	CYP4X1	cytochrome P450, family 4, subfamily X, polypeptide 1	127.686	31.3528	156.262	40.526	0.817128	0.00134331	0.0576788
TC17001920.hg.1	CYTH1	cytohesin 1	149.723	11.0484	140.783	13.2581	1.0635	0.0046793	0.0924135			129.879	1.05069	0.0252918
TC15001546.hg.1	DAPK2	death-associated protein kinase 2	134.814	14.3525	159.239	23.6758	0.846617	3.08507e-06	0.00878878			170.809	0.856965	0.00023459
TC02002377.hg.1	DARS	aspartyl-tRNA synthetase	177.153	15.5071	192.005	17.616	0.922645	0.00029456	0.0276734
TC02000751.hg.1	DBI	diazepam binding inhibitor (GABA receptor modulator, acyl-CoA binding protein)	254.419	28.7263	228.509	26.2713	1.11339	0.000416312	0.0314132
TC16002041.hg.1	DCUN1D3	DCN1, defective in cullin neddylation 1, domain containing 3 (S. cerevisiae)	342.344	36.6939	298.389	36.7431	1.14731	5.96429e-05	0.0187658
TC10000449.hg.1	DDIT4	DNA-damage-inducible transcript 4	273.257	42.0709	233.605	42.4024	1.16974	0.00126282	0.0573753			212.56	1.07026	0.0451167
TC20000005.hg.1	DEFB132	defensin, beta 132	97.8012	98.6794	180.37	149.595	0.542225	0.00332745	0.0801247		0.5963
TC05001538.hg.1	DHFR	dihydrofolate reductase	153.386	21.8666	166.648	22.7076	0.920415	0.00218499	0.066699	0.640573
TC0X000464.hg.1	DIAPH2	diaphanous homolog 2 (Drosophila)	290.881	44.9986	329.083	43.7636	0.883914	0.00063438	0.039345
TC15000611.hg.1	DIS3L	DIS3 mitotic control homolog (S. cerevisiae)-like	173.376	21.2443	187.397	18.4596	0.925181	0.00403123	0.08623
TC20000267.hg.1	DLGAP4	discs, large (Drosophila) homolog-associated protein 4	196.373	15.2194	180.927	16.3705	1.08537	0.000187447	0.023375
TC0X000943.hg.1	DMD	dystrophin	234.029	36.8851	286.802	49.3722	0.815997	4.83993e-06	0.00878878			216.501	0.845769	0.00947721
TC03002045.hg.1	DNAJC19	DnaJ (Hsp40) homolog, subfamily C, member 19	69.2845	5.2246	73.9682	6.46982	0.936679	0.00342138	0.0805096			79.1059	0.947993	0.0275919
TC05002083.hg.1	DRD1	dopamine receptor D1	56.3624	9.04879	47.4154	5.8522	1.18869	6.74412e-05	0.0192816
TC18000128.hg.1	DSG2	desmoglein 2	274.378	49.6937	333.269	57.2961	0.823294	2.90402e-05	0.0160851
TC11000963.hg.1	DYNC2H1	dynein, cytoplasmic 2, heavy chain 1	104.896	19.6497	122.008	22.5355	0.859745	0.00046742	0.0333433
TC03000548.hg.1	DZIP3	DAZ interacting protein 3, zinc finger	53.8298	5.29807	58.9853	7.91781	0.912596	0.00258104	0.0727475			65.0458	0.944495	0.0409868
TC14001024.hg.1	EAPP	E2F-associated phosphoprotein	226.879	20.103	246.252	29.5645	0.92133	0.00163615	0.0605045			246.416	0.952137	0.0435719
TC08001073.hg.1	EBF2	early B-cell factor 2	205.326	29.3105	227.503	38.6133	0.902518	0.00558674	0.099829
TC09001337.hg.1	ECM2	extracellular matrix protein 2, female organ and adipocyte specific	203	39.133	233.595	47.397	0.869023	0.00484701	0.0938733
TC04000729.hg.1	EDNRA	endothelin receptor type A	124.783	26.1757	165.848	42.4974	0.752392	6.56819e-06	0.00900402			157.697	0.836873	0.00127482
TC08000123.hg.1	EFHA2	EF-hand domain family, member A2	38.9392	5.20552	42.9497	5.47596	0.906623	0.0012868	0.0575721
TC03000897.hg.1	EGFEM1P	EGF-like and EMI domain containing 1, pseudogene	54.3462	11.7473	66.1235	20.8368	0.82189	0.00233488	0.0690526			116.201	0.779463	0.00354661
TC15001257.hg.1	EHD4	EH-domain containing 4	249.977	27.0662	225.799	24.5291	1.10708	0.0013747	0.0584648			164.777	1.08876	0.00342067
TC17000514.hg.1	EIF1	eukaryotic translation initiation factor 1	302.365	19.8069	321.36	27.6986	0.940891	0.000928801	0.0485947
TC01000465.hg.1	EIF2C3	eukaryotic translation initiation factor 2C, 3	177.867	13.3448	191.206	18.7486	0.93024	0.00392277	0.0856289
TC0X000114.hg.1	EIF2S3	eukaryotic translation initiation factor 2, subunit 3 gamma, 52kDa	630.01	63.8171	690.109	80.6833	0.912913	0.00311327	0.0786502			638.729	0.93546	0.0453902
TC08001524.hg.1	EIF3E	eukaryotic translation initiation factor 3, subunit E	75.2586	7.63885	83.1429	10.7627	0.905172	0.00204695	0.0656851			90.6856	0.912322	0.00944357
TC08001545.hg.1	EIF3H	eukaryotic translation initiation factor 3, subunit H	143.433	10.2548	153.462	12.2216	0.934654	0.00178902	0.0636775			151.129	0.933097	0.041763
TC12000425.hg.1	EIF4B	eukaryotic translation initiation factor 4B	723.705	74.1408	814.917	104.767	0.888073	0.000165459	0.0225525	0.660362		997.73	0.900061	0.0009852
TC10000428.hg.1	EIF4EBP2	eukaryotic translation initiation factor 4E binding protein 2	641.925	80.0295	726.279	76.8756	0.883854	4.49105e-05	0.016982	0.458777	0.8814	659.484	0.899575	0.00638149
TC08000663.hg.1	EMC2	ER membrane protein complex subunit 2	130.902	12.1942	141.339	14.5912	0.926157	0.00164335	0.0605045
TC03003327.hg.1	EMC3	ER membrane protein complex subunit 3	368.356	34.2516	398.677	31.0118	0.923948	0.000389776	0.0305071
TC05001676.hg.1	EPB41L4A	erythrocyte membrane protein band 4.1 like 4A	137.373	20.4114	154.403	20.6116	0.889709	0.000496897	0.0344821
TC09001466.hg.1	EPB41L4B	erythrocyte membrane protein band 4.1 like 4B	306.33	58.8764	365.844	66.5157	0.837325	0.000433377	0.0321522	0.388816		287.897	0.810659	0.00678361
TC02000758.hg.1	EPB41L5	erythrocyte membrane protein band 4.1 like 5	63.6635	9.41609	68.2295	7.62217	0.933079	0.00237942	0.0695673
TC02000926.hg.1	EPC2	enhancer of polycomb homolog 2 (Drosophila)	151.065	14.5222	162.954	15.9982	0.927039	0.00253511	0.0723031
TC01002649.hg.1	EPS15	epidermal growth factor receptor pathway substrate 15	457.165	57.6038	497.699	61.9643	0.918556	0.00545063	0.0986998
TC10001276.hg.1	ERCC6	excision repair cross-complementing rodent repair deficiency, complementation group 6	73.6338	5.55977	77.6635	6.75848	0.948114	0.00287816	0.0777672
TC21000450.hg.1	ERG	v-ets erythroblastosis virus E26 oncogene homolog (avian)	146.344	18.1029	157.276	14.6698	0.930493	0.00356029	0.081276
TC14001211.hg.1	ESR2	estrogen receptor 2 (ER beta)	46.0451	3.40785	49.642	3.90822	0.927543	0.000286923	0.0276734
TC15001685.hg.1	ETFA	electron-transfer-flavoprotein, alpha polypeptide	314.076	35.2084	357.232	37.7267	0.879193	4.02588e-06	0.00878878			402.121	0.869148	0.0108663
TC20000368.hg.1	EYA2	eyes absent homolog 2 (Drosophila)	74.4874	8.20765	68.8246	6.88909	1.08228	0.00365834	0.0823092
TC17001223.hg.1	FAM106A	family with sequence similarity 106, member A	43.7748	10.6038	49.8376	10.0297	0.878349	0.00357522	0.081276
TC09001604.hg.1	FAM129B	family with sequence similarity 129, member B	147.283	11.822	139.08	10.5878	1.05899	0.00150441	0.0587143
TC04001380.hg.1	FAM13A	family with sequence similarity 13, member A	164.811	22.2137	193.72	27.4835	0.850766	1.61472e-05	0.0137028			215.895	0.89471	0.0131964
TC04002928.hg.1	FAM200B	family with sequence similarity 200, member B	63.5569	5.27979	67.3362	6.75397	0.943874	0.0039339	0.0857123
TC10001692.hg.1	FAM204A	family with sequence similarity 204, member A	93.6465	7.83473	100.378	8.9067	0.932941	0.000377031	0.0304797
TC04000425.hg.1	FAM47E	family with sequence similarity 47, member E	61.8858	5.81662	67.9469	6.90767	0.910796	0.000259148	0.0276157			60.0318	0.917145	0.0245871
TC17001448.hg.1	FBXL20	F-box and leucine-rich repeat protein 20	184.625	17.889	197.532	19.5098	0.934661	0.00427302	0.0883916
TC02001826.hg.1	FBXO11	F-box protein 11	186.537	20.026	204.051	20.3984	0.914167	0.00125014	0.0573507
TC19001511.hg.1	FBXO27	F-box protein 27	121.048	15.4001	134.455	10.662	0.900287	3.1497e-05	0.0160851			133.12	0.911836	0.0285253
TC08001590.hg.1	FBXO32	F-box protein 32	91.8085	13.2935	106.841	15.4544	0.859299	0.000149352	0.02135			95.674	0.929418	0.0278394
TC02001943.hg.1	FBXO48	F-box protein 48	57.5892	4.52568	62.4974	6.78055	0.921466	0.002122	0.0665083
TC11002062.hg.1	FCHSD2	FCH and double SH3 domains 2	193.019	18.6029	205.431	17.2256	0.939581	0.00365643	0.0823092
TC06000538.hg.1	FGD2	FYVE, RhoGEF and PH domain containing 2	99.2926	7.2901	93.2967	8.55444	1.06427	0.00518439	0.0968142			87.4999	1.07044	0.00648396
TC12000297.hg.1	FGD4	FYVE, RhoGEF and PH domain containing 4	117.761	14.985	129.054	13.7593	0.912494	0.00340131	0.0805096
TC04000630.hg.1	FGF2	fibroblast growth factor 2 (basic)	474.678	55.957	523.311	49.3993	0.907068	0.00108097	0.0532401			431.267	0.905147	0.00147526
TC04002930.hg.1	FIP1L1	FIP1 like 1 (S. cerevisiae)	148.951	12.2443	158.144	13.049	0.941871	0.00323528	0.0795052
TC20000862.hg.1	FITM2	fat storage-inducing transmembrane protein 2	313.783	31.7721	289.499	24.0653	1.08388	0.00168122	0.0613933
TC11000337.hg.1	FJX1	four jointed box 1 (Drosophila)	50.8861	4.36351	47.8506	3.71774	1.06344	0.00426101	0.0883916
TC0X001530.hg.1	FLNA	filamin A, alpha	657.04	90.8968	591.8	77.1902	1.11024	0.0026748	0.0743891
TC07000785.hg.1	FLNC	filamin C, gamma	146.038	17.895	131	16.7256	1.11479	0.00156134	0.0588529
TC17000582.hg.1	FMNL1	formin-like 1	179.597	13.4783	164.683	17.8403	1.09056	0.000531768	0.0356394
TC01001488.hg.1	FMO2	flavin containing monooxygenase 2 (non-functional)	316.772	71.4917	394.129	111.939	0.803727	0.00146533	0.058681			418.496	0.874913	0.0437377
TC08002599.hg.1	FNTA	farnesyltransferase, CAAX box, alpha	305.69	26.9602	328.914	31.343	0.929391	0.00496819	0.0942579
TC01002570.hg.1	FOXJ3	forkhead box J3	316.768	31.825	344.764	34.3857	0.918796	0.00023883	0.0262355
TC10001562.hg.1	FRAT2	frequently rearranged in advanced T-cell lymphomas 2	124.99	11.9701	116.521	11.9539	1.07269	0.00148258	0.058681
TC12000614.hg.1	FRS2	fibroblast growth factor receptor substrate 2	144.049	14.2338	155.387	14.9418	0.927033	0.00164096	0.0605045
TC19000012.hg.1	FSTL3	follistatin-like 3 (secreted glycoprotein)	239.632	32.5798	212.249	32.394	1.12902	0.00282016	0.0768789			152.3	1.13291	0.00328827
TC0X001156.hg.1	FTX	FTX transcript, XIST regulator (non-protein coding)	184.738	21.8635	203.926	22.1378	0.905905	0.00164656	0.0605045
TC03000965.hg.1	FXR1	fragile X mental retardation, autosomal homolog 1	164.625	13.3962	179.363	20.9788	0.917832	0.00247351	0.0715154			195.768	0.937861	0.0156788
TC04000699.hg.1	GAB1	GRB2-associated binding protein 1	125.284	12.2806	141.361	19.1102	0.886271	0.000152556	0.0215453			166.688	0.938496	0.0460813
TC12000159.hg.1	GABARAPL1	GABA(A) receptor-associated protein like 1	207.385	24.5869	228.218	25.8426	0.908714	0.00201499	0.0656346
TC21000078.hg.1	GABPA	GA binding protein transcription factor, alpha subunit 60kDa	113.134	8.68987	120.648	11.5754	0.937726	0.00386895	0.0855695
TC01001907.hg.1	GALNT2	UDP-N-acetyl-alpha-D-galactosamine:polypeptide N-acetylgalactosaminyltransferase 2 (GalNAc-T2)	198.962	15.7181	183.872	18.6711	1.08206	0.00342924	0.0805096
TC14000414.hg.1	GALNTL1	UDP-N-acetyl-alpha-D-galactosamine:polypeptide N-acetylgalactosaminyltransferase-like 1	141.591	21.4233	122.865	15.1789	1.15242	0.000103615	0.0198607
TC01003278.hg.1	GATAD2B	GATA zinc finger domain containing 2B	265.345	23.1664	281.672	23.7374	0.942036	0.00396567	0.085726
TC07003326.hg.1	GBAS	glioblastoma amplified sequence	143.334	13.163	155.04	15.3474	0.924493	0.00218478	0.066699
TC02002008.hg.1	GCFC2	GC-rich sequence DNA-binding factor 2	65.8546	8.1545	71.3405	9.1602	0.923103	0.00493735	0.0942579
TC06004051.hg.1	GCLC	glutamate-cysteine ligase, catalytic subunit	114.937	14.197	130.014	21.9634	0.884037	0.000987312	0.0498848			118.597	0.849053	0.000634719
TC04000367.hg.1	GCOM2	GRINL1B complex locus 2, pseudogene	187.243	15.5542	203.706	19.834	0.919183	0.000303058	0.0277535
TC05000191.hg.1	GHR	growth hormone receptor	191.847	22.7769	211.376	26.4761	0.90761	0.00274961	0.075514			200.648	0.863193	0.00362189
TC07001651.hg.1	GJC3	gap junction protein, gamma 3, 30.2kDa	46.6026	7.76665	56.898	10.6174	0.819055	0.000145254	0.0213193			62.8155	0.846525	0.00525727
TC09001281.hg.1	GKAP1	G kinase anchoring protein 1	50.7512	3.96213	56.4655	6.60001	0.8988	0.000127995	0.0209086			63.4689	0.889798	3.41418e-07
TC07003320.hg.1	GLCCI1	glucocorticoid induced transcript 1	110.549	17.7174	130.518	21.1518	0.847	3.86778e-05	0.0160851			125.699	0.861349	0.00431002
TC19000340.hg.1	GLT25D1	glycosyltransferase 25 domain containing 1	340.466	43.8072	307.446	37.5068	1.1074	0.00286109	0.0776336			260.527	1.07912	0.00224736
TC02000409.hg.1	GMCL1	germ cell-less homolog 1 (Drosophila)	64.4073	6.60421	75.375	14.3184	0.854492	0.00046313	0.0333056	0.639265		82.3588	0.885678	0.00512912
TC07000508.hg.1	GNAI1	guanine nucleotide binding protein (G protein), alpha inhibiting activity polypeptide 1	263.462	26.7207	309.736	43.646	0.850601	1.03808e-05	0.0110622			280.123	0.884452	0.00104558
TC03000178.hg.1	GOLGA4	golgin A4	261.756	29.9222	287.162	42.436	0.911529	0.00290948	0.0777672			261.494	0.935249	0.0492555
TC15000030.hg.1	GOLGA8IP	golgin A8 family, member I, pseudogene	174.025	12.5754	186.438	18.2528	0.933422	0.00328355	0.0798544			217.459	0.895356	2.20544e-05
TC15000157.hg.1	GOLGA8J	golgin A8 family, member J	184.986	13.7535	203.02	24.4027	0.911172	0.000387401	0.0305071			256.583	0.887354	3.85867e-05
TC03001698.hg.1	GOLGB1	golgin B1	246.806	19.0457	267.047	25.4231	0.924205	0.0008126	0.0457947
TC19000432.hg.1	GPATCH1	G patch domain containing 1	109.454	8.14263	116.644	9.511	0.938359	0.0038934	0.0856257
TC02001296.hg.1	GPBAR1	G protein-coupled bile acid receptor 1	136.476	14.0801	124.348	11.6097	1.09753	0.00204525	0.0656851			123.764	1.06614	0.00072453
TC02001464.hg.1	GPC1	glypican 1	172.594	14.3123	156.557	13.7199	1.10244	6.1074e-05	0.0187658	1.52831	1.2267
TC03000157.hg.1	GPD1L	glycerol-3-phosphate dehydrogenase 1-like	173.061	17.8157	193.805	31.7138	0.892964	0.00146502	0.058681	0.456641		315.733	0.871587	0.000983126
TC03000910.hg.1	GPR160	G protein-coupled receptor 160	57.4306	4.78962	62.0352	5.48439	0.925774	0.00150438	0.0587143
TC17002851.hg.1	GSDMB	gasdermin B	76.6945	9.07736	90.9786	15.7726	0.842994	3.56434e-05	0.0160851			112.018	0.81988	2.11078e-06
TC06001807.hg.1	GSTA4	glutathione S-transferase alpha 4	137.312	13.2493	147.173	15.7078	0.932998	0.00304685	0.0785032
TC02002642.hg.1	GTF3C3	general transcription factor IIIC, polypeptide 3, 102kDa	100.791	8.64477	108.824	11.339	0.926178	0.00145066	0.058681			113.374	0.947239	0.0495894
TC07003334.hg.1	GTPBP10	GTP-binding protein 10 (putative)	70.2053	6.36222	75.0046	6.16444	0.936013	0.00263001	0.0737536
TC04000787.hg.1	GUCY1A3	guanylate cyclase 1, soluble, alpha 3	127.545	16.3933	142.012	19.6059	0.898129	0.00144608	0.058681			165.292	0.909319	0.0267761
TC12001401.hg.1	GXYLT1	glucoside xylosyltransferase 1	94.3988	8.72419	100.041	10.6402	0.943602	0.00458764	0.0914842
TC04000556.hg.1	HADH	hydroxyacyl-CoA dehydrogenase	344.996	45.7776	397.159	66.4151	0.868658	0.0018826	0.0649054			453.457	0.841973	0.00425529
TC08000705.hg.1	HAS2-AS1	HAS2 antisense RNA 1 (non-protein coding)	51.9241	4.55398	48.7124	3.15202	1.06593	0.000296156	0.0276734
TC07000689.hg.1	HBP1	HMG-box transcription factor 1	214.434	20.2162	235.102	22.9241	0.912086	0.000458339	0.0332174
TC17001812.hg.1	HELZ	helicase with zinc finger	355.641	43.3433	390.536	44.4263	0.910649	0.00147913	0.058681
TC06000960.hg.1	HEY2	hairy/enhancer-of-split related with YRPW motif 2	75.7582	9.0035	82.3253	9.39906	0.92023	0.00156152	0.0588529
TC11000316.hg.1	HIPK3	homeodomain interacting protein kinase 3	616.302	62.8704	668.212	74.3645	0.922315	0.00216291	0.066545
TC06002181.hg.1	HIVEP2	human immunodeficiency virus type I enhancer binding protein 2	257.555	28.9569	285.342	24.3835	0.90262	3.49146e-05	0.0160851
TC10000419.hg.1	HK1	hexokinase 1	184.983	22.3915	169.508	19.5444	1.09129	0.00307221	0.0785032
TC0X001184.hg.1	HMGN5	high mobility group nucleosome binding domain 5	87.1375	9.60358	97.1545	14.076	0.896896	0.000622788	0.0388315			99.3103	0.942699	0.0449865
TC08002600.hg.1	HOOK3	hook homolog 3 (Drosophila)	231.723	26.5999	250.326	26.4695	0.925685	0.00309405	0.0785032
TC16000365.hg.1	HSD3B7	hydroxy-delta-5-steroid dehydrogenase, 3 beta- and steroid delta-isomerase 7	190.732	25.8348	173.398	18.9027	1.09997	0.00291287	0.0777672
TC01001401.hg.1	HSPA6	heat shock 70kDa protein 6 (HSP70B')	127.468	9.49775	119.367	10.2561	1.06787	0.00222392	0.0672596
TC01001407.hg.1	HSPA7	heat shock 70kDa protein 7 (HSP70B)	156.625	29.4688	137.458	26.1821	1.13944	0.00434691	0.0887166			131.393	1.10895	0.0100077
TC06002190.hg.1	HYMAI	hydatidiform mole associated and imprinted (non-protein coding)	47.4384	8.17853	55.4194	11.0775	0.855989	0.00314749	0.0789112
TC11002361.hg.1	HYOU1	hypoxia up-regulated 1	218.329	25.549	196.598	30.4007	1.11054	0.00273342	0.075514
TC06001809.hg.1	ICK	intestinal cell (MAK-like) kinase	191.368	21.7742	218.221	24.4339	0.876948	3.72041e-05	0.0160851
TC01002347.hg.1	ID3	inhibitor of DNA binding 3, dominant negative helix-loop-helix protein	82.9785	10.4777	91.3237	14.3424	0.90862	0.000767153	0.0440812
TC06000126.hg.1	ID4	inhibitor of DNA binding 4, dominant negative helix-loop-helix protein	289.557	71.9197	359.616	97.0626	0.805185	0.000771915	0.0441385
TC0X000370.hg.1	IGBP1	immunoglobulin (CD79A) binding protein 1	241.977	18.8475	264.722	31.0733	0.914081	0.00233867	0.0690526			293.971	0.903157	0.00118497
TC01000239.hg.1	IGSF21	immunoglobin superfamily, member 21	99.9493	10.166	92.0471	9.99282	1.08585	0.00145464	0.058681
TC03003324.hg.1	IL20RB	interleukin 20 receptor beta	74.4236	5.72246	69.3732	6.43406	1.0728	0.00400373	0.0859555
TC01001276.hg.1	IL6R	interleukin 6 receptor	142.641	13.3726	132.812	13.8784	1.07401	0.00199743	0.0655851
TC07001039.hg.1	INSIG1	insulin induced gene 1	202.671	34.5907	179.7	24.6826	1.12783	0.00317799	0.0789112
TC16000666.hg.1	IRF8	interferon regulatory factor 8	263.783	55.2145	204.725	41.7735	1.28847	0.000116443	0.0206424			130.027	1.09541	0.0268642
TC13000871.hg.1	IRS2	insulin receptor substrate 2	204.725	35.2479	241.78	48.1203	0.846742	0.00124166	0.0573507			223.519	0.897774	0.037009
TC12000836.hg.1	ISCU	iron-sulfur cluster scaffold homolog (E. coli)	161.146	12.4145	173.205	13.1314	0.93038	0.000237364	0.0262355
TC05000615.hg.1	ISOC1	isochorismatase domain containing 1	248.583	35.1538	278.689	50.4041	0.891971	0.00365341	0.0823092
TC05003439.hg.1	ITGA1	integrin, alpha 1	401.695	83.7613	461.327	92.0431	0.870738	0.00539354	0.0986319
TC05000389.hg.1	JMY	junction mediating and regulatory protein, p53 cofactor	119.485	10.6418	127.703	13.8652	0.935651	0.00353118	0.081276
TC02002730.hg.1	KANSL1L	KAT8 regulatory NSL complex subunit 1-like	70.751	6.94543	78.0458	9.04025	0.906532	0.00110373	0.0536841			79.1866	0.957526	0.029298
TC03000852.hg.1	KCNAB1	potassium voltage-gated channel, shaker-related subfamily, beta member 1	58.0878	7.5828	62.6795	7.66006	0.926743	0.000780571	0.0444168
TC12001299.hg.1	KCNJ8	potassium inwardly-rectifying channel, subfamily J, member 8	128.94	14.154	144.391	13.8904	0.892994	8.69492e-05	0.0198607			141.59	0.913931	0.00032903
TC19001595.hg.1	KCNN4	potassium intermediate/small conductance calcium-activated channel, subfamily N, member 4	92.6258	8.85914	87.1554	7.96745	1.06277	0.00410626	0.0865711
TC08001652.hg.1	KCNQ3	potassium voltage-gated channel, KQT-like subfamily, member 3	100.121	28.3425	82.963	14.6241	1.20681	0.00210878	0.0665083
TC0X000212.hg.1	KDM6A	lysine (K)-specific demethylase 6A	129.793	14.0222	142.239	16.2998	0.912501	0.00347206	0.0805594
TC04001208.hg.1	KDR	kinase insert domain receptor (a type III receptor tyrosine kinase)	266.609	52.7985	312.811	55.5707	0.8523	0.001983	0.0652943
TC01006356.hg.1	KIAA0494	KIAA0494	394.157	44.7307	431.623	47.1777	0.913199	0.00259855	0.0730461
TC01000851.hg.1	KIAA1107	KIAA1107	47.9123	7.42147	56.9791	11.7083	0.840876	0.00121445	0.056491			69.0847	0.886602	0.0122561
TC04000626.hg.1	KIAA1109	KIAA1109	322.46	44.8779	353.517	43.0988	0.912148	0.00397839	0.085726
TC08001434.hg.1	KIAA1429	KIAA1429	124.194	13.4463	136.454	13.7008	0.910151	0.000358932	0.0301055			126.905	0.928187	0.0235923
TC03001663.hg.1	KIAA2018	KIAA2018	195.154	18.1559	209.865	20.2968	0.929904	0.00137785	0.0584648
TC05003396.hg.1	KIF2A	kinesin heavy chain member 2A	96.285	13.2667	106.619	13.7969	0.903074	0.00463401	0.0920316
TC0X000338.hg.1	KLF8	Kruppel-like factor 8	196.993	26.403	219.033	26.4056	0.899379	0.0035984	0.081587
TC14000277.hg.1	KLHDC1	kelch domain containing 1	88.6799	11.657	98.7101	12.9568	0.898387	0.00101666	0.0509288			104.777	0.922129	0.00425114
TC14000278.hg.1	KLHDC2	kelch domain containing 2	172.939	18.0339	183.606	15.3467	0.941903	0.00297587	0.0785032
TC03000985.hg.1	KLHL24	kelch-like 24 (Drosophila)	224.362	20.7664	249.598	27.7449	0.898892	0.000299823	0.0276734			247.732	0.915933	0.0126904
TC06000925.hg.1	KPNA5	karyopherin alpha 5 (importin alpha 6)	72.5672	7.97701	80.3554	10.7602	0.903078	0.00223362	0.0673071			84.7703	0.909317	0.00095949
TC17001115.hg.1	KRBA2	KRAB-A domain containing 2	66.5706	7.64657	73.6331	10.1284	0.904085	0.00216164	0.066545
TC02002067.hg.1	KRCC1	lysine-rich coiled-coil 1	192.488	30.6716	214.462	31.8613	0.897539	0.00499835	0.0943489
TC07001597.hg.1	KRIT1	KRIT1, ankyrin repeat containing	148.342	16.9074	161.771	18.5706	0.916991	0.0049406	0.0942579
TC12001537.hg.1	KRT79	keratin 79	54.3934	6.06482	49.2869	5.08666	1.10361	0.000986981	0.0498848
TC01003784.hg.1	LAMB3	laminin, beta 3	159.114	29.596	135.266	22.3636	1.1763	0.00356211	0.081276
TC06001899.hg.1	LCA5	Leber congenital amaurosis 5	44.0703	3.17022	48.0653	4.95196	0.916885	0.000218927	0.0255116
TC03002106.hg.1	LEPREL1	leprecan-like 1	39.2135	3.48219	42.5904	3.72823	0.920713	0.00086869	0.0464086
TC12000403.hg.1	LETMD1	LETM1 domain containing 1	206.951	18.0627	221.687	21.0068	0.933531	0.00174915	0.0625109			235.86	0.895471	0.0148548
TC19001840.hg.1	LILRB5	leukocyte immunoglobulin-like receptor, subfamily B (with TM and ITIM domains), member 5	123.794	13.3017	111.75	12.6541	1.10778	0.000392346	0.0305071			102.415	1.0791	0.000667462
TC12001772.hg.1	LIN7A	lin-7 homolog A (C. elegans)	64.2489	9.33446	78.4412	19.6048	0.819071	3.63429e-05	0.0160851	0.538347		53.5584	0.908427	0.0237337
TC06001854.hg.1	LMBRD1	LMBR1 domain containing 1	239.958	27.3264	260.157	28.0672	0.922357	0.00520613	0.0968671
TC08002613.hg.1	LOXL2	lysyl oxidase-like 2	272.027	34.7006	236.687	36.0966	1.14931	0.00111859	0.0537384			127.201	1.07042	0.0307288
TC10001576.hg.1	LOXL4	lysyl oxidase-like 4	121.903	10.1955	113.354	9.65256	1.07542	0.00264485	0.0739927
TC19001287.hg.1	LRRC25	leucine rich repeat containing 25	127.568	15.7419	115.576	16.7316	1.10376	0.0025198	0.0722016			102.924	1.05785	0.00500513
TC15000973.hg.1	LRRK1	leucine-rich repeat kinase 1	112.794	7.0268	103.425	8.8524	1.09059	3.1789e-05	0.0160851
TC01001807.hg.1	LYPLAL1	lysophospholipase-like 1	86.4381	11.2694	96.6913	12.8275	0.893959	0.00196976	0.0652118			95.0988	0.897289	0.00319175
TC0X000207.hg.1	MAOA	monoamine oxidase A	782.625	128.061	880.214	146.014	0.889131	0.00266596	0.0743891			747.267	0.862791	0.0271338
TC0X000978.hg.1	MAOB	monoamine oxidase B	270.95	48.871	309.816	48.8568	0.874551	0.00299815	0.0785032
TC06002146.hg.1	MAP3K5	mitogen-activated protein kinase kinase kinase 5	109.271	19.7994	132.194	33.461	0.826594	0.00522657	0.097007			187.8	0.873426	0.0368133
TC10000322.hg.1	MAPK8	mitogen-activated protein kinase 8	69.2653	5.72132	73.3861	5.98711	0.943847	0.00347335	0.0805594
TC05000284.hg.1	MAST4	microtubule associated serine/threonine kinase family member 4	218.397	30.5383	237.979	28.5875	0.917716	0.00133464	0.0576788
TC02000925.hg.1	MBD5	methyl-CpG binding domain protein 5	118.315	11.5284	125.648	9.22984	0.941636	0.00232794	0.0690526		0.9191
TC17001703.hg.1	MBTD1	mbt domain containing 1	100.313	7.80987	109.167	9.24908	0.918899	0.000418056	0.0314132			115.874	0.913942	7.73296e-05
TC01002825.hg.1	MCOLN3	mucolipin 3	89.0369	21.9221	111.367	28.9867	0.799492	0.00319301	0.0789112
TC0X000966.hg.1	MED14	mediator complex subunit 14	164.702	16.9241	174.214	15.1398	0.945398	0.00426849	0.0883916
TC07001156.hg.1	MEOX2	mesenchyme homeobox 2	171.125	25.4881	191.278	24.3023	0.894636	0.00280464	0.0768131
TC02002512.hg.1	METTL5	methyltransferase like 5	248.513	21.8562	270.096	24.8543	0.920092	0.000678231	0.041095
TC11001064.hg.1	MLL	myeloid/lymphoid or mixed-lineage leukemia (trithorax homolog, Drosophila)	325.66	34.434	355.887	38.1361	0.915067	0.00211857	0.0665083
TC07000679.hg.1	MLL5	myeloid/lymphoid or mixed-lineage leukemia 5 (trithorax homolog, Drosophila)	377.784	47.7373	412.175	43.122	0.916562	0.00458428	0.0914842
TC18000149.hg.1	MOCOS	molybdenum cofactor sulfurase	47.5564	6.42854	43.0452	4.98311	1.1048	0.00464005	0.0920316
TC06004132.hg.1	MOCS1	molybdenum cofactor synthesis 1	164.09	18.1409	190.36	23.8246	0.861997	1.41613e-05	0.0137028	0.597242	0.8493	205.293	0.788172	9.41822e-05
TC09000913.hg.1	MPDZ	multiple PDZ domain protein	198.238	31.9465	227.077	48.0912	0.872999	0.00550415	0.098888
TC07000155.hg.1	MPP6	membrane protein, palmitoylated 6 (MAGUK p55 subfamily member 6)	78.6523	6.63701	85.8125	12.8243	0.91656	0.00440814	0.089244			118.36	0.919842	0.0310104
TC17000459.hg.1	MRPL45	mitochondrial ribosomal protein L45	183.772	21.343	198.521	18.7135	0.925705	0.00488638	0.0942075
TC05000400.hg.1	MSH3	mutS homolog 3 (E. coli)	158.621	24.3334	175.474	24.845	0.903957	0.00242741	0.0706057
TC13000510.hg.1	MTIF3	mitochondrial translational initiation factor 3	158.777	15.8203	171.008	15.392	0.928477	0.00336058	0.0801518
TC16002071.hg.1	MVP	major vault protein	203.521	21.0745	178.313	22.432	1.14137	2.17249e-05	0.0159162
TC0X000807.hg.1	MXRA5	matrix-remodelling associated 5	484.971	182.025	323.349	116.38	1.49984	0.000182465	0.023298
TC0Y000048.hg.1	MXRA5P1	matrix-remodelling associated 5 pseudogene 1	93.7731	15.0141	80.4326	12.5279	1.16586	0.000456053	0.0332174
TC15001330.hg.1	MYEF2	myelin expression factor 2	53.6292	4.85943	56.9935	4.90982	0.94097	0.00391651	0.0856289
TC17001118.hg.1	MYH10	myosin, heavy chain 10, non-muscle	253.335	50.3126	291.543	51.3053	0.868946	0.00163925	0.0605045
TC18000288.hg.1	MYOM1	myomesin 1, 185kDa	123.315	26.2654	151.496	38.9082	0.813983	0.00187565	0.064896
TC01002707.hg.1	MYSM1	Myb-like, SWIRM and MPN domains 1	155.478	20.046	167.597	18.0505	0.927695	0.00444921	0.0897652
TC13001723.hg.1	N4BP2L2	NEDD4 binding protein 2-like 2	143.945	15.2574	156.736	17.9383	0.918394	0.00190875	0.0650966
TC11000898.hg.1	NAALAD2	N-acetylated alpha-linked acidic dipeptidase 2	40.4298	6.80708	54.4653	18.6352	0.742303	5.43667e-05	0.0187658	0.449049		48.418	0.804948	0.000151577
TC10000862.hg.1	NANOS1	nanos homolog 1 (Drosophila)	89.1365	14.8728	76.4772	12.0114	1.16553	0.00156452	0.0588529			50.1726	1.05669	0.0488669
TC12001752.hg.1	NAP1L1	nucleosome assembly protein 1-like 1	177.37	23.2453	200.577	31.3134	0.884299	0.000866538	0.0464086			219.132	0.944905	0.0286527
TC08001400.hg.1	NBN	nibrin	162.049	15.7856	174.019	17.3272	0.931213	0.00387879	0.0856255
TC19000067.hg.1	NCLN	nicalin	165.613	13.1242	155.603	13.478	1.06433	0.00404005	0.0862613
TC08001659.hg.1	NDRG1	N-myc downstream regulated 1	465.247	53.5387	505.591	60.1028	0.920204	0.00458904	0.0914842
TC08000551.hg.1	NECAB1	N-terminal EF-hand calcium binding protein 1	70.2794	21.1602	89.4308	28.9155	0.785852	0.00111676	0.0537384
TC18000202.hg.1	NEDD4L	neural precursor cell expressed, developmentally down-regulated 4-like, E3 ubiquitin protein ligase	148.033	29.8039	185.009	37.2072	0.80014	9.87477e-05	0.0198607			165.072	0.907025	0.0263011
TC01001639.hg.1	NEK7	NIMA (never in mitosis gene a)-related kinase 7	396.016	74.1559	441.892	70.6893	0.896183	0.00454733	0.0912737	0.612865
TC16000570.hg.1	NFAT5	nuclear factor of activated T-cells 5, tonicity-responsive	369.124	46.0267	402.417	37.7825	0.917268	0.00167855	0.0613933
TC01000702.hg.1	NFIA	nuclear factor I/A	586.088	69.2938	639.06	68.5925	0.917109	0.00258172	0.0727475
TC09002904.hg.1	NIPSNAP3B	nipsnap homolog 3B (C. elegans)	73.8333	15.1695	96.1412	23.5004	0.767967	5.93145e-05	0.0187658	0.597415		101.618	0.76579	0.000291206
TC05000279.hg.1	NLN	neurolysin (metallopeptidase M3 family)	90.0401	11.5243	81.4376	9.63292	1.10563	0.00497815	0.0942579			63.9609	1.07904	0.00898793
TC09001220.hg.1	NMRK1	nicotinamide riboside kinase 1	91.5509	13.074	104.436	14.3347	0.876623	0.000121978	0.0207903			88.4489	0.919798	0.013305
TC04001225.hg.1	NOA1	nitric oxide associated 1	173.61	19.8933	193.022	24.0837	0.89943	0.00157148	0.0588529
TC16000180.hg.1	NOMO1	NODAL modulator 1	788.096	104.986	693.347	124.501	1.13665	0.0020631	0.0657166			513.468	1.07676	0.0236898
TC16000912.hg.1	NOMO2	NODAL modulator 2	773.836	105.401	677.09	125.823	1.14288	0.00171459	0.0618848			490.617	1.08028	0.0223351
TC16000194.hg.1	NOMO3	NODAL modulator 3	773.428	107.175	678.01	127.338	1.14073	0.00215823	0.066545			491.024	1.08227	0.0203045
TC05001887.hg.1	NR3C1	nuclear receptor subfamily 3, group C, member 1 (glucocorticoid receptor)	226.474	19.1319	247.555	27.3997	0.914844	0.00397695	0.085726			247.77	0.910474	0.00444886
TC21000288.hg.1	NRIP1	nuclear receptor interacting protein 1	470.942	57.1558	518.264	62.3172	0.908691	0.00205236	0.0656851			387.414	0.919778	0.0168961
TC05000361.hg.1	NSA2	NSA2 ribosome biogenesis homolog (S. cerevisiae)	211.742	25.898	236.539	30.3523	0.895167	0.00134166	0.0576788			258.279	0.886963	0.0085907
TC06000916.hg.1	NT5DC1	5'-nucleotidase domain containing 1	169.89	21.2199	193.08	27.1172	0.879895	0.000191496	0.0236286
TC09002909.hg.1	NUP188	nucleoporin 188kDa	149.995	17.9822	135.01	17.1118	1.11099	0.00318417	0.0789112
TC10000665.hg.1	O3FAR1	omega-3 fatty acid receptor 1	99.0458	19.3953	83.5146	15.2502	1.18597	0.00367514	0.0825287			73.1586	1.12031	0.0100405
TC04000881.hg.1	ODZ3	odz, odd Oz/ten-m homolog 3 (Drosophila)	122.384	17.6316	137.27	15.9556	0.891553	0.000171264	0.0225568
TC11000098.hg.1	OR51E1	olfactory receptor, family 51, subfamily E, member 1	49.9308	12.257	65.2546	20.4382	0.76517	0.00020398	0.02465
TC11002168.hg.1	OR7E2P	olfactory receptor, family 7, subfamily E, member 2 pseudogene	186.416	45.1629	226.335	44.7521	0.82363	0.000542387	0.0361242
TC02002669.hg.1	ORC2	origin recognition complex, subunit 2	70.2458	5.73693	79.2731	10.8255	0.886124	0.000101204	0.0198607			81.7704	0.918628	0.0279984
TC06000789.hg.1	ORC3	origin recognition complex, subunit 3	132.058	16.0292	142.504	13.7475	0.926699	0.00481885	0.0938604
TC02002408.hg.1	ORC4	origin recognition complex, subunit 4	50.1829	5.89383	55.339	6.50202	0.906827	0.00140799	0.058681
TC16000652.hg.1	OSGIN1	oxidative stress induced growth inhibitor 1	105.084	9.13085	95.6853	9.13755	1.09823	0.000159184	0.0222082
TC22000078.hg.1	P2RX6	purinergic receptor P2X, ligand-gated ion channel, 6	108.842	11.1209	100.048	10.3248	1.0879	0.00364439	0.0823092
TC17001960.hg.1	P4HB	prolyl 4-hydroxylase, beta polypeptide	541.734	57.0487	490.179	52.7184	1.10518	0.00220043	0.0668716
TC08001361.hg.1	PAG1	phosphoprotein associated with glycosphingolipid microdomains 1	77.6699	7.62074	70.4224	7.83587	1.10291	0.00334613	0.0801518			65.741	1.0617	0.037908
TC05000711.hg.1	PAIP2	poly(A) binding protein interacting protein 2	340.784	25.315	368.537	34.7689	0.924696	0.000932759	0.0485947
TC13000085.hg.1	PAN3	PAN3 poly(A) specific ribonuclease subunit homolog (S. cerevisiae)	181.644	19.5467	195.994	17.7946	0.926788	0.00125542	0.0573507
TC10000621.hg.1	PAPSS2	3'-phosphoadenosine 5'-phosphosulfate synthase 2	208.583	31.5498	231.033	38.5051	0.902827	0.00352993	0.081276
TC12001765.hg.1	PAWR	PRKC, apoptosis, WT1, regulator	105.769	14.8118	121.687	23.5803	0.869192	0.000249102	0.0267887
TC13000362.hg.1	PCCA	propionyl CoA carboxylase, alpha polypeptide	167.881	17.0342	184.475	22.5659	0.910046	0.00432056	0.0887166			187.123	0.909766	0.00813606
TC04001565.hg.1	PCDH18	protocadherin 18	608.541	177.609	755.664	165.739	0.805306	0.00395739	0.085726			586.581	0.814147	0.00345032
TC05000756.hg.1	PCDHB13	protocadherin beta 13	43.394	3.75642	46.9023	4.11309	0.925199	0.000977586	0.0498848
TC05000757.hg.1	PCDHB14	protocadherin beta 14	55.768	6.97286	60.7726	6.71628	0.917652	0.00319765	0.0789112
TC05000758.hg.1	PCDHB18	protocadherin beta 18 pseudogene	80.4964	10.2363	88.1026	11.8401	0.913667	0.00267806	0.0743891
TC07001565.hg.1	PCLO	piccolo (presynaptic cytomatrix protein)	96.2098	50.8749	130.593	57.0763	0.736716	0.00318324	0.0789112
TC08000135.hg.1	PCM1	pericentriolar material 1	228.565	26.6314	255.895	37.0524	0.893198	0.00205651	0.0656851			280.659	0.932552	0.0190781
TC08001205.hg.1	PCMTD1	protein-L-isoaspartate (D-aspartate) O-methyltransferase domain containing 1	233.685	23.4958	259.231	27.1391	0.901453	0.00012238	0.0207903			258.525	0.943367	0.023551
TC12000227.hg.1	PDE3A	phosphodiesterase 3A, cGMP-inhibited	81.6642	18.9763	99.9293	22.5439	0.81722	0.000448063	0.0330327			133.277	0.817276	1.18895e-05
TC11000214.hg.1	PDE3B	phosphodiesterase 3B, cGMP-inhibited	575.501	105.078	672.67	156.437	0.855548	0.00491565	0.0942579
TC11000330.hg.1	PDHX	pyruvate dehydrogenase complex, component X	133.812	12.5403	143.016	13.9307	0.935645	0.00255226	0.0726155			133.707	0.911152	0.00696821
TC07001995.hg.1	PDIA4	protein disulfide isomerase family A, member 4	195.966	30.1611	173.714	29.3213	1.1281	0.00304717	0.0785032
TC17000655.hg.1	PDK2	pyruvate dehydrogenase kinase, isozyme 2	220.811	19.6616	234.96	22.503	0.939782	0.00542743	0.0986998			251.067	0.899687	0.000658755
TC02005052.hg.1	PECR	peroxisomal trans-2-enoyl-CoA reductase	226.518	38.161	265.828	54.8542	0.852124	0.00125174	0.0573507
TC07001601.hg.1	PEX1	peroxisomal biogenesis factor 1	92.8308	10.633	100.723	10.9485	0.921648	0.00337761	0.0802613
TC10000053.hg.1	PFKFB3	6-phosphofructo-2-kinase/fructose-2,6-biphosphatase 3	430.624	92.2298	541.511	104.662	0.795227	5.52753e-05	0.0187658	0.477736		588.618	0.845762	0.0410849
TC10000695.hg.1	PGAM1	phosphoglycerate mutase 1 (brain)	233.498	19.373	217.344	18.7318	1.07432	0.00390411	0.0856289
TC06000698.hg.1	PHF3	PHD finger protein 3	222.097	26.5875	256.145	36.0811	0.867077	7.61304e-05	0.0194134			275.217	0.910739	0.00539151
TC06001895.hg.1	PHIP	pleckstrin homology domain interacting protein	222.645	27.5949	246.208	31.7193	0.904295	0.00356982	0.081276
TC0X000900.hg.1	PHKA2	phosphorylase kinase, alpha 2 (liver)	152.772	15.5267	167.109	23.11	0.914206	0.000980463	0.0498848			170.883	0.929711	0.0163203
TC11001286.hg.1	PHLDA2	pleckstrin homology-like domain, family A, member 2	249.351	26.5322	230.746	24.9234	1.08063	0.00284345	0.077334		1.4104
TC03003362.hg.1	PHLDB2	pleckstrin homology-like domain, family B, member 2	205.346	31.5019	240.621	36.5173	0.853403	0.000184841	0.023298			231.16	0.850097	0.000463496
TC18000224.hg.1	PHLPP1	PH domain and leucine rich repeat protein phosphatase 1	92.9562	10.1303	104.832	13.4374	0.886719	0.000393861	0.0305071			100.854	0.906517	0.000203103
TC11003476.hg.1	PIK3C2A	phosphoinositide-3-kinase, class 2, alpha polypeptide	426.641	59.5856	478.364	65.3163	0.891874	0.000668522	0.0409015
TC03001824.hg.1	PIK3CB	phosphoinositide-3-kinase, catalytic, beta polypeptide	148.935	17.2634	164.168	17.983	0.907206	0.00127628	0.0574335
TC03001778.hg.1	PIK3R4	phosphoinositide-3-kinase, regulatory subunit 4	97.6994	8.55188	103.417	9.46596	0.944715	0.00346771	0.0805594
TC15002776.hg.1	PKM	pyruvate kinase, muscle	376.494	90.222	320.368	74.0974	1.17519	0.00435182	0.0887166
TC01000831.hg.1	PKN2	protein kinase N2	221.519	30.089	245.725	31.2804	0.901491	0.000744944	0.0436452			249.645	0.921956	0.0164968
TC02002468.hg.1	PLA2R1	phospholipase A2 receptor 1, 180kDa	136.039	15.2142	151.684	19.321	0.896859	3.05548e-05	0.0160851
TC08001737.hg.1	PLEC	plectin	228.106	18.7415	214.009	18.9689	1.06587	0.00304563	0.0785032
TC12000219.hg.1	PLEKHA5	pleckstrin homology domain containing, family A member 5	107.473	13.0505	118.212	16.6903	0.909155	0.00542499	0.0986998			134.018	0.930729	0.0326792
TC15002764.hg.1	PLEKHO2	pleckstrin homology domain containing, family O member 2	250.073	28.7239	211.56	33.929	1.18204	1.63657e-05	0.0137028			180.526	1.07573	0.00609927
TC20000139.hg.1	PLK1S1	polo-like kinase 1 substrate 1	72.9425	5.24517	79.6634	8.8515	0.915634	0.000130518	0.0209195			85.5212	0.926382	0.00308903
TC03001867.hg.1	PLSCR4	phospholipid scramblase 4	347.709	41.1361	402.711	59.3332	0.863421	0.000133848	0.0209195
TC07000672.hg.1	PMPCB	peptidase (mitochondrial processing) beta	156.685	15.2767	170.038	20.6169	0.921468	0.00547635	0.0986998
TC06001964.hg.1	PNISR	PNN-interacting serine/arginine-rich protein	291.604	31.3952	321.531	43.3552	0.906925	0.00154438	0.0588529
TC06000795.hg.1	PNRC1	proline-rich nuclear receptor coactivator 1	702.124	92.1474	769.757	88.2556	0.912138	0.00231943	0.0690061
TC01003227.hg.1	POGZ	pogo transposable element with ZNF domain	234.741	23.3179	253.054	25.92	0.927633	0.00369037	0.0825543
TC18000186.hg.1	POLI	polymerase (DNA directed) iota	236.972	33.2898	267.578	35.3298	0.885619	0.000230957	0.0262355
TC02001004.hg.1	PPIG	peptidylprolyl isomerase G (cyclophilin G)	220.691	30.4702	244.376	33.5607	0.903082	0.004092	0.0865459
TC06002210.hg.1	PPIL4	peptidylprolyl isomerase (cyclophilin)-like 4	166.943	20.2748	185.7	21.9516	0.898995	0.00060433	0.0385661
TC14000362.hg.1	PPM1A	protein phosphatase, Mg2+/Mn2+ dependent, 1A	146.394	13.3411	155.685	14.285	0.940316	0.00463655	0.0920316
TC03000732.hg.1	PPP2R3A	protein phosphatase 2, regulatory subunit B'', alpha	84.9105	9.18232	91.1777	8.36258	0.931265	0.00149009	0.058681
TC02005028.hg.1	PPP3R1	protein phosphatase 3, regulatory subunit B, alpha	210.774	22.9333	235.07	32.2248	0.896646	0.000241314	0.0262355	0.586501		248.289	0.890019	0.00302925
TC10000748.hg.1	PPRC1	peroxisome proliferator-activated receptor gamma, coactivator-related 1	70.8776	6.16639	66.3768	5.2429	1.06781	0.00324857	0.0796648
TC05000277.hg.1	PPWD1	peptidylprolyl isomerase domain and WD repeat containing 1	121.399	14.4466	133.709	13.8235	0.907937	0.000652163	0.040235
TC01001510.hg.1	PRDX6	peroxiredoxin 6	546.051	88.8787	623.243	96.0443	0.876144	0.000396319	0.0305071
TC02001675.hg.1	PREB	prolactin regulatory element binding	221.707	23.5651	194.951	19.5334	1.13724	6.40361e-05	0.0187658
TC07000688.hg.1	PRKAR2B	protein kinase, cAMP-dependent, regulatory, type II, beta	1002.35	183.007	1188.34	250.938	0.843486	0.0022263	0.0672596
TC02001742.hg.1	PRKD3	protein kinase D3	142.883	16.1795	154.261	15.0945	0.926243	0.00116117	0.0546635
TC07001845.hg.1	PRRT4	proline-rich transmembrane protein 4	172.911	12.9493	162.95	13.7009	1.06113	0.00540336	0.0986577
TC09000358.hg.1	PSAT1	phosphoserine aminotransferase 1	100.44	16.7712	83.4842	13.9631	1.2031	0.000296191	0.0276734
TC09000925.hg.1	PSIP1	PC4 and SFRS1 interacting protein 1	117.712	13.7268	132.724	22.1534	0.886892	0.000820855	0.0458193			160.8	0.94199	0.0451929
TC18001006.hg.1	PSMG2	proteasome (prosome, macropain) assembly chaperone 2	207.705	19.6763	221.936	16.9635	0.935879	0.00289185	0.0777672
TC01002774.hg.1	PTGER3	prostaglandin E receptor 3 (subtype EP3)	159.553	23.0917	181.817	24.8059	0.877547	0.000290146	0.0276734		1.20*
TC04000469.hg.1	PTPN13	protein tyrosine phosphatase, non-receptor type 13 (APO-1/CD95 (Fas)-associated phosphatase)	165.761	22.441	189.52	50.3955	0.874635	0.00328109	0.0798544
TC01003817.hg.1	PTPN14	protein tyrosine phosphatase, non-receptor type 14	262.566	24.6124	281.2	28.8463	0.933734	0.00553185	0.098999
TC02000756.hg.1	PTPN4	protein tyrosine phosphatase, non-receptor type 4 (megakaryocyte)	123.532	16.0779	139.788	22.2679	0.883706	0.00194154	0.0650966
TC11000412.hg.1	PTPRJ	protein tyrosine phosphatase, receptor type, J	164.916	34.1481	139.254	31.8842	1.18428	0.00307299	0.0785032	1.584		121.399	1.15879	0.00587588
TC12000668.hg.1	PTPRQ	protein tyrosine phosphatase, receptor type, Q	66.1951	26.092	111.338	53.682	0.594541	5.24837e-06	0.00878878
TC17001750.hg.1	PTRH2	peptidyl-tRNA hydrolase 2	69.2638	6.02105	64.9684	4.28065	1.06611	0.00191742	0.0650966
TC03000561.hg.1	PVRL3	poliovirus receptor-related 3	123.862	11.7673	132.772	12.8462	0.932895	0.00437443	0.0889183
TC03000378.hg.1	PXK	PX domain containing serine/threonine kinase	128.714	17.6242	141.282	17.8712	0.911044	0.00190688	0.0650966
TC15001468.hg.1	PYGO1	pygopus homolog 1 (Drosophila)	67.4302	6.40811	71.8908	5.03735	0.937953	0.00117141	0.0549249
TC01001559.hg.1	QSOX1	quiescin Q6 sulfhydryl oxidase 1	189.152	12.9609	174.701	15.2439	1.08272	0.00170418	0.0618848
TC19000993.hg.1	R3HDM4	R3H domain containing 4	152.999	10.9967	143.722	14.5792	1.06455	0.00197493	0.0652118
TC06001281.hg.1	RANBP9	RAN binding protein 9	286.23	28.6272	321.224	32.8425	0.89106	8.86073e-06	0.0103865
TC10000289.hg.1	RASSF4	Ras association (RalGDS/AF-6) domain family member 4	170.799	19.234	152.815	20.4386	1.11768	0.00143226	0.058681			125.749	1.13107	0.000190345
TC08001210.hg.1	RB1CC1	RB1-inducible coiled-coil 1	147.096	21.0109	164.669	23.1833	0.893281	0.00115143	0.054644
TC16000448.hg.1	RBL2	retinoblastoma-like 2 (p130)	282.359	32.3374	307.193	32.6004	0.919158	0.00347748	0.0805594
TC0X001259.hg.1	RBM41	RNA binding motif protein 41	85.6734	8.95546	93.407	10.9473	0.917205	0.00203916	0.0656851
TC07000549.hg.1	RBM48	RNA binding motif protein 48	43.1686	4.50898	47.6653	6.68155	0.905661	0.00132155	0.0576788
TC12000514.hg.1	RBMS2	RNA binding motif, single stranded interacting protein 2	282.615	32.0482	299.683	24.8304	0.943047	0.00510328	0.0958665
TC03000146.hg.1	RBMS3	RNA binding motif, single stranded interacting protein 3	344.605	52.4692	380.985	42.9738	0.90451	0.000513506	0.034996
TC0X001419.hg.1	RBMX	RNA binding motif protein, X-linked	307.327	35.7554	336.5	44.6322	0.913305	0.00405255	0.0863709
TC19000738.hg.1	RCN3	reticulocalbin 3, EF-hand calcium binding domain	279.93	31.8018	252.151	26.7671	1.11017	0.00139177	0.058681
TC01001757.hg.1	RCOR3	REST corepressor 3	171.674	18.3455	187.909	16.94	0.913602	0.0012788	0.0574335
TC08000482.hg.1	RDH10	retinol dehydrogenase 10 (all-trans)	127.631	19.3392	145.705	28.0559	0.875953	0.00203611	0.0656851	0.571266
TC04001127.hg.1	RFC1	replication factor C (activator 1) 1, 145kDa	141.201	13.8412	153.862	14.9249	0.917711	0.000404913	0.0308207			146.645	0.9542	0.0473625
TC05000355.hg.1	RGNEF	190 kDa guanine nucleotide exchange factor	96.0058	14.4488	104.972	11.4218	0.914583	0.00146425	0.058681			108.492	0.931126	0.0138325
TC08001473.hg.1	RGS22	regulator of G-protein signaling 22	43.9643	6.08332	50.83	7.18802	0.864928	0.000114366	0.0206246
TC10001320.hg.1	RHOBTB1	Rho-related BTB domain containing 1	128.654	12.8932	138.558	15.0735	0.928518	0.00270244	0.074889
TC17000373.hg.1	RHOT1	ras homolog family member T1	158.752	21	179.029	22.8114	0.886741	0.00045907	0.0332174			181.161	0.901581	0.0152161
TC05001294.hg.1	RICTOR	RPTOR independent companion of MTOR, complex 2	135.767	15.5751	147.511	18.0245	0.920384	0.00525284	0.0970219
TC01000505.hg.1	RLF	rearranged L-myc fusion	115.723	12.8463	126.479	14.6357	0.914959	0.00171488	0.0618848
TC02000526.hg.1	RMND5A	required for meiotic nuclear division 5 homolog A (S. cerevisiae)	237.87	19.2792	258.086	21.5879	0.921672	0.0002901	0.0276734
TC05000270.hg.1	RNF180	ring finger protein 180	118.45	11.2315	125.226	9.33754	0.945889	0.00502085	0.0946212
TC07001122.hg.1	RNF216-IT1	RNF216 intronic transcript 1 (non-protein coding)	45.807	4.87502	42.8571	3.62175	1.06883	0.00434993	0.0887166
TC06000956.hg.1	RNF217	ring finger protein 217	71.2491	5.75151	76.9195	7.35489	0.926282	0.000274966	0.0276734
TC01000723.hg.1	ROR1	receptor tyrosine kinase-like orphan receptor 1	153.962	15.9988	135.588	18.7812	1.13551	0.000608661	0.0385661		1.1669
TC01001186.hg.1	RPRD2	regulation of nuclear pre-mRNA domain containing 2	277.989	31.5681	304.517	34.9246	0.912884	0.00109021	0.0534704
TC20000657.hg.1	RRBP1	ribosome binding protein 1 homolog 180kDa (dog)	304.312	24.788	278.078	30.0441	1.09434	0.000183007	0.023298
TC16000874.hg.1	RSL1D1	ribosomal L1 domain containing 1	548.912	63.0506	594.341	56.064	0.923564	0.00112931	0.053812
TC17000985.hg.1	RTN4RL1	reticulon 4 receptor-like 1	56.1654	7.1678	51.1584	6.81281	1.09787	0.00308322	0.0785032
TC18000567.hg.1	RTTN	rotatin	56.0423	5.69675	60.2787	5.53849	0.929719	0.00392196	0.0856289
TC08001413.hg.1	RUNX1T1	runt-related transcription factor 1; translocated to, 1 (cyclin D-related)	145.383	17.4685	156.576	14.6503	0.928515	0.00316602	0.0789112			138.188	0.954897	0.0398548
TC06000770.hg.1	RWDD2A	RWD domain containing 2A	52.3954	4.72986	56.342	5.04082	0.929952	0.000368516	0.0301055
TC01003267.hg.1	S100A3	S100 calcium binding protein A3	46.7929	5.04392	41.9039	4.96382	1.11667	0.000335929	0.0296072
TC01003266.hg.1	S100A4	S100 calcium binding protein A4	169.383	38.7999	135.209	33.7181	1.25275	0.000564934	0.0374133	1.60776
TC14000319.hg.1	SAMD4A	sterile alpha motif domain containing 4A	155.394	16.5802	141.816	15.214	1.09574	0.00332885	0.0801247			114.163	1.10686	0.0210537
TC14001122.hg.1	SAV1	salvador homolog 1 (Drosophila)	194.139	15.5423	209.316	21.1455	0.927491	0.00418798	0.0879776
TC21000391.hg.1	SCAF4	SR-related CTD-associated factor 4	169.353	16.3771	178.364	12.5081	0.949479	0.00531604	0.0976717
TC09001585.hg.1	SCAI	suppressor of cancer cell invasion	59.4441	5.88583	67.3374	7.28292	0.882781	3.37401e-05	0.0160851			68.7524	0.898227	1.9364e-05
TC04000562.hg.1	SEC24B	SEC24 family, member B (S. cerevisiae)	252.312	24.0992	272.736	23.9312	0.925114	0.000946636	0.0490994
TC15001339.hg.1	SECISBP2L	SECIS binding protein 2-like	335.434	37.0931	368.555	37.9654	0.910131	0.000366612	0.0301055
TC03001474.hg.1	SELK	selenoprotein K	52.8361	4.11896	56.8575	4.68819	0.929272	0.000286153	0.0276734
TC03001454.hg.1	SEMA3G	sema domain, immunoglobulin domain (Ig), short basic domain, secreted, (semaphorin) 3G	402.674	75.6665	336.484	60.0679	1.19671	0.00227429	0.0678764
TC05001700.hg.1	SEMA6A	sema domain, transmembrane domain (TM), and cytoplasmic domain, (semaphorin) 6A	112.804	13.3961	124.778	12.9807	0.904036	0.000871003	0.0464086
TC15000368.hg.1	SEMA6D	sema domain, transmembrane domain (TM), and cytoplasmic domain, (semaphorin) 6D	94.3558	11.0607	110.667	27.2283	0.852612	0.000279602	0.0276734
TC03001012.hg.1	SENP2	SUMO1/sentrin/SMT3 specific peptidase 2	96.3426	7.82357	103.483	10.3967	0.930994	0.00227567	0.0678764
TC01000408.hg.1	SERINC2	serine incorporator 2	132.277	11.7376	123.648	10.0181	1.06978	0.00493752	0.0942579	1.54164
TC07000643.hg.1	SERPINE1	serpin peptidase inhibitor, clade E (nexin, plasminogen activator inhibitor type 1), member 1	81.4087	18.3181	69.4598	20.4831	1.17203	0.00194671	0.0650966
TC11000809.hg.1	SERPINH1	serpin peptidase inhibitor, clade H (heat shock protein 47), member 1, (collagen binding protein 1)	271.166	28.2525	242.393	31.3137	1.1187	0.000764129	0.0440812
TC03001364.hg.1	SETD2	SET domain containing 2	210.731	20.7819	225.574	19.76	0.9342	0.00301446	0.0785032
TC04001637.hg.1	SH3D19	SH3 domain containing 19	581.023	102.446	666.781	113.141	0.871385	0.00189	0.0649694
TC05002062.hg.1	SH3PXD2B	SH3 and PX domains 2B	164.77	27.0325	145.317	19.3901	1.13386	0.00475551	0.0936875			134.028	1.07442	0.0127517
TC02000670.hg.1	SH3RF3	SH3 domain containing ring finger 3	135.627	11.4713	127.141	10.8097	1.06675	0.00242075	0.0705871
TC06002197.hg.1	SHPRH	SNF2 histone linker PHD RING helicase, E3 ubiquitin protein ligase	136.105	18.0402	153.819	19.3448	0.884834	0.000290416	0.0276734			165.11	0.927306	0.0112435
TC20000575.hg.1	SIGLEC1	sialic acid binding Ig-like lectin 1, sialoadhesin	181.947	23.7792	163.859	21.2958	1.11039	0.00247699	0.0715154			163.876	1.15318	2.99704e-05
TC11000998.hg.1	SIK2	salt-inducible kinase 2	608.367	87.858	704.083	95.8224	0.864056	0.000106742	0.0198607			650.471	0.882825	0.0050854
TC06001969.hg.1	SIM1	single-minded homolog 1 (Drosophila)	63.9286	20.3817	81.5484	30.4003	0.783935	0.00308928	0.0785032
TC15001666.hg.1	SIN3A	SIN3 transcription regulator homolog A (yeast)	235.358	20.9435	250.782	17.4146	0.938498	0.00132585	0.0576788
TC10000400.hg.1	SIRT1	sirtuin 1	159.117	16.1096	175.417	18.354	0.907077	9.31377e-05	0.0198607			168.797	0.93936	0.0328123
TC02002838.hg.1	SLC19A3	solute carrier family 19, member 3	486.821	107.807	605.239	145.139	0.804346	0.00145848	0.058681
TC03001390.hg.1	SLC25A20	solute carrier family 25 (carnitine/acylcarnitine translocase), member 20	159.06	18.2074	141.118	16.4189	1.12715	0.000607222	0.0385661
TC06000628.hg.1	SLC25A27	solute carrier family 25, member 27	132.614	21.6442	152.663	34.5577	0.868667	0.00535825	0.0982932			229.209	0.930913	0.0489482
TC01003796.hg.1	SLC30A1	solute carrier family 30 (zinc transporter), member 1	155.371	21.7739	139.027	19.9762	1.11756	0.0017158	0.0618848			113.205	1.11184	0.00759798
TC01000896.hg.1	SLC35A3	solute carrier family 35 (UDP-N-acetylglucosamine (UDP-GlcNAc) transporter), member A3	145.165	15.6918	159.102	20.131	0.912401	0.00357608	0.081276
TC06000412.hg.1	SLC39A7	solute carrier family 39 (zinc transporter), member 7	197.597	18.9128	180.439	20.51	1.09509	0.00187679	0.064896
TC11000567.hg.1	SLC3A2	solute carrier family 3 (activators of dibasic and neutral amino acid transport), member 2	211.918	16.6945	198.029	15.7466	1.07014	0.00312221	0.0787065
TC04000396.hg.1	SLC4A4	solute carrier family 4, sodium bicarbonate cotransporter, member 4	93.169	24.7983	116.898	36.902	0.797012	0.000367218	0.0301055	0.659921
TC11000802.hg.1	SLCO2B1	solute carrier organic anion transporter family, member 2B1	258.852	51.9629	217.405	47.9926	1.19064	0.00411379	0.0865742			213.034	1.2392	0.000383654
TC10000779.hg.1	SLK	STE20-like kinase	413.171	47.7459	455.744	56.2	0.906586	0.00180492	0.0637266			422.808	0.95007	0.0451585
TC15001491.hg.1	SLTM	SAFB-like, transcription modulator	205.257	25.1101	225.897	29.1813	0.908631	0.00307935	0.0785032			227.983	0.910575	0.00637532
TC05002010.hg.1	SLU7	SLU7 splicing factor homolog (S. cerevisiae)	106.936	9.22645	115.714	11.4982	0.924138	0.00237815	0.0695673
TC05000683.hg.1	SMAD5	SMAD family member 5	172.708	16.111	185.965	17.0457	0.928716	0.00187464	0.064896
TC13000569.hg.1	SMAD9	SMAD family member 9	97.7709	7.89883	104.411	7.9862	0.936402	0.000748396	0.0436452
TC0X001353.hg.1	SMARCA1	SWI/SNF related, matrix associated, actin dependent regulator of chromatin, subfamily a, member 1	235.188	26.4193	258.891	34.0858	0.908442	0.00052317	0.0354485
TC12001597.hg.1	SMARCC2	SWI/SNF related, matrix associated, actin dependent regulator of chromatin, subfamily c, member 2	453.966	33.6101	487.94	39.3695	0.930374	0.000425136	0.0317417
TC17002900.hg.1	SMARCE1	SWI/SNF related, matrix associated, actin dependent regulator of chromatin, subfamily e, member 1	153.399	12.0118	163.739	12.1044	0.93685	0.000503129	0.0344893
TC19001594.hg.1	SMG9	smg-9 homolog, nonsense mediated mRNA decay factor (C. elegans)	127.242	9.40382	119.807	9.74258	1.06206	0.00357775	0.081276
TC19000688.hg.1	SNAR-A1	small ILF3/NF90-associated RNA A1	216.677	23.356	202.777	24.8648	1.06855	0.0033239	0.0801247
TC19000689.hg.1	SNAR-A3	small ILF3/NF90-associated RNA A3	216.288	23.483	202.734	24.6761	1.06685	0.00425618	0.0883916
TC03000229.hg.1	SNRK	SNF related kinase	154.058	16.7608	166.128	14.2744	0.927345	0.00335839	0.0801518
TC14001116.hg.1	SOS2	son of sevenless homolog 2 (Drosophila)	329.471	45.1928	359.556	43.9844	0.916328	0.00423259	0.0883916
TC14000532.hg.1	SPATA7	spermatogenesis associated 7	81.2784	7.0837	87.4183	6.45747	0.929764	0.00211203	0.0665083
TC03000725.hg.1	SRPRB	signal recognition particle receptor, B subunit	96.6123	8.14817	89.1784	8.58981	1.08336	0.0031649	0.0789112
TC01000313.hg.1	SRRM1	serine/arginine repetitive matrix 1	255.323	23.0026	271.268	21.9865	0.941218	0.00321576	0.0791915
TC02001007.hg.1	SSB	Sjogren syndrome antigen B (autoantigen La)	200.8	23.5423	219.125	26.3747	0.916374	0.00213908	0.066545
TC05001545.hg.1	SSBP2	single-stranded DNA binding protein 2	260.068	20.1039	276.553	21.796	0.940392	0.00274012	0.075514
TC02001086.hg.1	SSFA2	sperm specific antigen 2	147.913	12.0798	160.503	17.5365	0.921564	0.000878767	0.0466104			149.418	0.936203	0.0148427
TC22000816.hg.1	ST13	suppression of tumorigenicity 13 (colon carcinoma) (Hsp70 interacting protein)	478.607	41.6579	537.406	59.6727	0.890588	3.41922e-05	0.0160851			557.715	0.894554	2.70767e-05
TC01003789.hg.1	ST13P19	suppression of tumorigenicity 13 (colon carcinoma) (Hsp70 interacting protein) pseudogene 19	46.1982	3.67728	50.6899	6.04983	0.911387	0.000922851	0.0485097			58.4017	0.887964	6.26801e-05
TC13000206.hg.1	ST13P4	suppression of tumorigenicity 13 (colon carcinoma) (Hsp70 interacting protein) pseudogene 4	139.071	14.9365	156.301	19.2376	0.889768	0.000312667	0.028193			152.054	0.931258	0.0361393
TC0X000606.hg.1	STAG2	stromal antigen 2	183.83	19.4815	199.646	21.938	0.92078	0.00443078	0.0895475
TC10000410.hg.1	STOX1	storkhead box 1	75.3418	14.716	90.7782	19.9447	0.829955	0.00195479	0.0650966
TC06001057.hg.1	STX11	syntaxin 11	315.946	48.9863	355.534	72.6015	0.888653	0.00297734	0.0785032
TC06002114.hg.1	STX7	syntaxin 7	284.901	26.2609	304.64	28.8812	0.935203	0.0038637	0.0855695
TC01001596.hg.1	SWT1	SWT1 RNA endoribonuclease homolog (S. cerevisiae)	38.3637	5.27779	42.4626	4.92312	0.903471	0.00479491	0.0938566
TC01002826.hg.1	SYDE2	synapse defective 1, Rho GTPase, homolog 2 (C. elegans)	66.3697	6.80598	72.5613	8.83882	0.914671	0.000276341	0.0276734			84.3046	0.937586	0.0159998
TC14000386.hg.1	SYNE2	spectrin repeat containing, nuclear envelope 2	210.488	36.9306	235.931	31.9181	0.892159	0.00217985	0.066699
TC0X001176.hg.1	TAF9B	TAF9B RNA polymerase II, TATA box binding protein (TBP)-associated factor, 31kDa	111.828	15.6524	126.255	16.7582	0.88573	0.000219815	0.0255116			137.961	0.919274	0.0495056
TC01003392.hg.1	TAGLN2	transgelin 2	406.115	61.6337	363.168	59.5882	1.11826	0.00334542	0.0801518			297.61	1.06688	0.0257553
TC15002013.hg.1	TARSL2	threonyl-tRNA synthetase-like 2	77.9448	7.29196	83.0039	7.36132	0.93905	0.0031011	0.078512			85.7427	0.91735	6.06559e-05
TC03002022.hg.1	TBL1XR1	transducin (beta)-like 1 X-linked receptor 1	354.88	35.9021	379.313	32.429	0.935588	0.00486104	0.0938733
TC02002263.hg.1	TFCP2L1	transcription factor CP2-like 1	50.8979	6.07564	46.1974	4.90268	1.10175	0.00195209	0.0650966		1.2972	42.285	1.08134	0.00083288
TC03001849.hg.1	TFDP2	transcription factor Dp-2 (E2F dimerization partner 2)	140.95	14.7046	152.031	13.9919	0.927113	0.00144796	0.058681
TC14001178.hg.1	TIMM9	translocase of inner mitochondrial membrane 9 homolog (yeast)	47.4553	3.20393	50.0241	5.03053	0.948648	0.00440246	0.089244
TC15001110.hg.1	TJP1	tight junction protein 1 (zona occludens 1)	402.588	46.6811	453.123	69.6785	0.888475	0.000713206	0.0422232
TC17001306.hg.1	TLCD1	TLC domain containing 1	95.4332	9.38012	88.9274	9.46767	1.07316	0.00545476	0.0986998
TC04000912.hg.1	TLR3	toll-like receptor 3	90.0622	17.7992	102.33	22.7024	0.880114	0.00477687	0.0938566
TC11003460.hg.1	TM7SF2	transmembrane 7 superfamily member 2	225.391	39.2655	264.279	42.7143	0.852854	0.000161039	0.0222082	0.65488	0.796	229.406	0.857278	0.00106077
TC16000207.hg.1	TMC7	transmembrane channel-like 7	62.1233	6.79035	68.2006	8.33442	0.910892	0.00479612	0.0938566
TC05001018.hg.1	TMED9	transmembrane emp24 protein transport domain containing 9	175.43	15.7577	162.909	16.1421	1.07686	0.00319499	0.0789112
TC07000093.hg.1	TMEM106B	transmembrane protein 106B	149.174	17.7339	164.496	19.532	0.906856	0.00136511	0.0584007
TC04000988.hg.1	TMEM128	transmembrane protein 128	71.4609	7.95133	75.3691	6.41011	0.948146	0.00156694	0.0588529
TC09001204.hg.1	TMEM2	transmembrane protein 2	196.869	30.7043	226.739	48.2015	0.868265	0.00172814	0.0619489
TC0X000948.hg.1	TMEM47	transmembrane protein 47	239.329	32.2157	265.846	38.4393	0.900253	0.0040887	0.0865459
TC08001105.hg.1	TMEM66	transmembrane protein 66	385.438	38.1653	418.502	44.7323	0.920993	0.00180275	0.0637266
TC16000095.hg.1	TNFRSF12A	tumor necrosis factor receptor superfamily, member 12A	352.745	41.7173	317.81	35.2931	1.10993	0.00082526	0.0458469	2.02797
TC03002006.hg.1	TNFSF10	tumor necrosis factor (ligand) superfamily, member 10	255.771	54.7253	303.794	55.0394	0.841922	0.00112744	0.053812
TC02002765.hg.1	TNS1	tensin 1	1032.12	142.102	1127.28	129.822	0.915587	0.00531409	0.0976717		0.8289
TC17000691.hg.1	TOM1L1	target of myb1 (chicken)-like 1	128.861	22.6809	145.028	24.1612	0.888522	0.00428515	0.088434
TC01003989.hg.1	TOMM20	translocase of outer mitochondrial membrane 20 homolog (yeast)	239.139	22.6712	257.63	25.8119	0.928224	0.00224571	0.0673253
TC01001557.hg.1	TOR1AIP1	torsin A interacting protein 1	284.203	35.0891	313.357	41.7271	0.906963	0.00552645	0.098999
TC01003636.hg.1	TPR	translocated promoter region, nuclear basket protein	266.88	29.0876	292.088	34.5735	0.913698	0.00297212	0.0785032
TC13000631.hg.1	TPT1	tumor protein, translationally-controlled 1	685.201	43.3621	733.167	66.5472	0.934577	0.00107063	0.0529531
TC06002074.hg.1	TRDN	triadin	50.4552	39.406	72.2855	35.942	0.697999	0.000500082	0.0344821
TC12001731.hg.1	TRHDE-AS1	TRHDE antisense RNA 1 (non-protein coding)	381.062	55.2892	451.585	65.1978	0.843833	7.51238e-05	0.0194134
TC05001409.hg.1	TRIM23	tripartite motif containing 23	77.2821	6.66498	83.3865	9.05086	0.926794	0.00408524	0.0865459
TC07000868.hg.1	TRIM24	tripartite motif containing 24	133.497	10.7362	145.622	11.678	0.916734	0.000167789	0.0225568
TC01003011.hg.1	TRIM33	tripartite motif containing 33	234.26	24.5883	256.44	25.8532	0.913508	0.000396436	0.0305071
TC06002047.hg.1	TSPYL1	TSPY-like 1	121.204	8.19667	127.841	11.5056	0.948084	0.00347469	0.0805594	0.581079
TC0X000310.hg.1	TSPYL2	TSPY-like 2	103.106	12.621	114.1	14.3699	0.903646	0.000349903	0.0301055
TC02002495.hg.1	TTC21B	tetratricopeptide repeat domain 21B	78.7149	9.77814	86.587	9.50451	0.909085	0.00156267	0.0588529
TC06001226.hg.1	TUBB2A	tubulin, beta 2A class IIa	297.153	58.8038	240.733	71.8693	1.23437	0.00291909	0.0777672			113.713	1.12666	0.0400972
TC06001228.hg.1	TUBB2B	tubulin, beta 2B class IIb	59.5637	5.26688	54.6193	6.51541	1.09052	0.00086137	0.0464086
TC14001140.hg.1	TXNDC16	thioredoxin domain containing 16	63.1239	8.53945	70.4527	8.3495	0.895974	0.0006908	0.0414488			62.8891	0.906442	0.00627964
TC22001500.hg.1	TYMP	thymidine phosphorylase	315.335	28.0815	293.329	29.435	1.07502	0.000831788	0.0459916
TC03000774.hg.1	U2SURP	U2 snRNP-associated SURP domain containing	159.891	17.5737	174.072	19.769	0.918535	0.00237984	0.0695673			168.008	0.947025	0.0404049
TC15001612.hg.1	UACA	uveal autoantigen with coiled-coil domains and ankyrin repeats	336.645	57.4472	377.482	52.3164	0.891819	0.000615603	0.0386981			304.848	0.949846	0.0252304
TC09000156.hg.1	UBE2R2	ubiquitin-conjugating enzyme E2R 2	275.323	21.3682	294.288	23.7269	0.935556	0.000680126	0.041095
TC15001076.hg.1	UBE3A	ubiquitin protein ligase E3A	192.614	18.0823	207.639	25.127	0.927638	0.00434015	0.0887166
TC01000125.hg.1	UBE4B	ubiquitination factor E4B	229.632	19.6631	244.307	20.369	0.93993	0.00545795	0.0986998			221.345	0.948328	0.0225428
TC07000871.hg.1	UBN2	ubinuclein 2	112.397	9.48546	121.624	10.8027	0.92413	0.000598985	0.0385661
TC02001009.hg.1	UBR3	ubiquitin protein ligase E3 component n-recognin 3 (putative)	306.651	41.0601	332.775	43.1068	0.921496	0.00385611	0.0855695
TC08001497.hg.1	UBR5	ubiquitin protein ligase E3 component n-recognin 5	236.984	22.3609	254.815	25.1048	0.930023	0.00257447	0.0727475
TC03002159.hg.1	UBXN7	UBX domain protein 7	219.283	16.3007	236.021	19.2836	0.929083	0.00144394	0.058681
TC06000819.hg.1	UFL1	UFM1-specific ligase 1	210.26	27.1475	229.845	26.9111	0.914793	0.00214091	0.066545
TC15002805.hg.1	ULK4P1	unc-51-like kinase 4 (C. elegans) pseudogene 1	115.683	16.0884	141.734	33.1879	0.816202	7.85429e-05	0.0194134			219.756	0.782189	7.28307e-05
TC15000160.hg.1	ULK4P3	unc-51-like kinase 4 (C. elegans) pseudogene 3	92.4279	15.3574	115.192	27.6176	0.802382	9.51954e-05	0.0198607			187.669	0.781546	0.000168285
TC03000957.hg.1	USP13	ubiquitin specific peptidase 13 (isopeptidase T-3)	111.725	10.3566	117.058	10.8314	0.954437	0.00538138	0.0985634			132.281	0.929764	0.00563709
TC21000039.hg.1	USP25	ubiquitin specific peptidase 25	242.161	29.3704	268.327	35.1095	0.902483	0.00129609	0.0576788
TC12000841.hg.1	USP30	ubiquitin specific peptidase 30	116.576	9.59355	127.889	14.2291	0.91154	9.72588e-05	0.0198607			108.343	0.941218	0.00421949
TC15000395.hg.1	USP8	ubiquitin specific peptidase 8	194.289	22.1037	210.71	25.6307	0.922068	0.0038237	0.0852118
TC06001059.hg.1	UTRN	utrophin	775.237	90.2893	851.476	94.4878	0.910463	0.000894505	0.0472315
TC11000814.hg.1	UVRAG	UV radiation resistance associated gene	220.611	23.9768	242.524	28.8422	0.909647	0.000860109	0.0464086
TC07001823.hg.1	WASL	Wiskott-Aldrich syndrome-like	249.211	19.8963	265.964	23.4696	0.937009	0.000227215	0.0261119
TC02001904.hg.1	WDPCP	WD repeat containing planar cell polarity effector	126.674	25.5369	148.937	28.9622	0.850525	0.00467585	0.0924135
TC04000226.hg.1	WDR19	WD repeat domain 19	102.678	9.83103	116.136	14.5042	0.884123	7.94952e-05	0.0194134
TC03000197.hg.1	WDR48	WD repeat domain 48	135.299	13.1736	147.363	16.3833	0.918139	0.00172723	0.0619489
TC15001176.hg.1	WHAMMP1	WAS protein homolog associated with actin, golgi membranes and microtubules pseudogene 1	185.751	35.5411	210.678	32.8113	0.88168	0.00354846	0.081276			188.205	0.905026	0.0226596
TC15000150.hg.1	WHAMMP2	WAS protein homolog associated with actin, golgi membranes and microtubules pseudogene 2	121.019	12.6753	133.439	14.3274	0.906921	0.000693053	0.0414488			117.087	0.922582	0.00541319
TC15001051.hg.1	WHAMMP3	WAS protein homolog associated with actin, golgi membranes and microtubules pseudogene 3	228.666	29.8026	253.55	29.65	0.901856	0.00144743	0.058681			218.54	0.930389	0.0397198
TC08001145.hg.1	WHSC1L1	Wolf-Hirschhorn syndrome candidate 1-like 1	196.487	20.1663	218.29	18.5562	0.900116	3.97943e-05	0.0160851			197.421	0.961579	0.0464925
TC05000736.hg.1	VTRNA1-3	vault RNA 1-3	69.2159	16.15	58.6128	14.0001	1.1809	0.00197276	0.0652118
TC05001810.hg.1	VTRNA2-1	vault RNA 2-1	181.43	67.241	135.44	38.2067	1.33956	0.00153348	0.0588529			148.21	1.2295	0.0414026
TC12000547.hg.1	XRCC6BP1	XRCC6 binding protein 1	79.3627	15.3925	88.6019	15.4427	0.895723	0.00193694	0.0650966			58.0416	0.911206	0.00650618
TC03001851.hg.1	XRN1	5'-3' exoribonuclease 1	206.49	26.0719	224.651	23.9239	0.919161	0.00187109	0.064896
TC01002475.hg.1	YARS	tyrosyl-tRNA synthetase	102.921	9.86353	93.0669	8.89539	1.10588	0.0003493	0.0301055
TC18000278.hg.1	YES1	v-yes-1 Yamaguchi sarcoma viral oncogene homolog 1	171.777	21.9108	188.706	24.367	0.910289	0.00109815	0.0536355	0.664664
TC4_ctg9_hap1000003.hg.1	YTHDC1	YTH domain containing 1	261.147	25.7022	286.548	25.868	0.911356	0.000145499	0.0213193			272.463	0.945673	0.0389078
TC22000233.hg.1	YWHAH	tyrosine 3-monooxygenase/tryptophan 5-monooxygenase activation protein, eta polypeptide	217.788	16.9292	204.709	19.3891	1.06389	0.00518677	0.0968142
TC08000512.hg.1	ZBTB10	zinc finger and BTB domain containing 10	123.503	8.5158	131.324	12.0486	0.940447	0.00127302	0.0574335
TC11002451.hg.1	ZBTB44	zinc finger and BTB domain containing 44	149.657	14.4523	160.519	16.3928	0.932332	0.00186613	0.064896			168.69	0.949244	0.0218832
TC02000705.hg.1	ZC3H6	zinc finger CCCH-type containing 6	211.82	32.8724	245.138	30.3782	0.864085	5.6066e-05	0.0187658			220.119	0.893932	0.00478631
TC16000872.hg.1	ZC3H7A	zinc finger CCCH-type containing 7A	234.364	22.5026	249.635	21.1975	0.938829	0.00306039	0.0785032
TC01002659.hg.1	ZCCHC11	zinc finger, CCHC domain containing 11	79.3882	7.63763	85.7557	9.93143	0.925748	0.00550877	0.098888
TC09000211.hg.1	ZCCHC7	zinc finger, CCHC domain containing 7	88.3957	7.49378	94.4649	7.52638	0.935751	0.00275076	0.075514
TC12000650.hg.1	ZDHHC17	zinc finger, DHHC-type containing 17	150.409	14.7249	160.627	14.4716	0.936383	0.00514816	0.096524			145.658	0.959803	0.0436753
TC10000219.hg.1	ZEB1	zinc finger E-box binding homeobox 1	346.892	49.3798	379.985	39.437	0.912909	0.00115764	0.0546635
TC08000501.hg.1	ZFHX4	zinc finger homeobox 4	156.587	21.8907	175.761	24.1333	0.890909	0.00191454	0.0650966
TC0X001226.hg.1	ZMAT1	zinc finger, matrin-type 1	99.878	16.9134	113.135	16.1264	0.882822	0.00104132	0.0517219			107.714	0.92316	0.0073845
TC13000021.hg.1	ZMYM2	zinc finger, MYM-type 2	178.912	21.2149	195.751	19.6885	0.91398	0.000594574	0.0385661
TC13000454.hg.1	ZMYM5	zinc finger, MYM-type 5	86.5807	10.608	95.4495	9.61538	0.907084	0.000271854	0.0276734
TC03003392.hg.1	ZNF148	zinc finger protein 148	198.398	20.1095	210.899	19.5551	0.940727	0.00482834	0.0938604
TC19001604.hg.1	ZNF235	zinc finger protein 235	51.1603	4.6041	54.2481	4.35332	0.943081	0.00301537	0.0785032
TC10001188.hg.1	ZNF25	zinc finger protein 25	155.929	16.1353	166.869	15.7423	0.934442	0.00346675	0.0805594
TC07000707.hg.1	ZNF277	zinc finger protein 277	106.302	11.9061	117.893	17.0129	0.901684	0.00147195	0.058681
TC06000784.hg.1	ZNF292	zinc finger protein 292	189.883	23.4566	209.754	24.5458	0.905267	0.00159849	0.0596737
TC09001378.hg.1	ZNF510	zinc finger protein 510	82.6344	6.37629	88.3504	7.23087	0.935303	0.00498038	0.0942579	0.581078
TC19001792.hg.1	ZNF615	zinc finger protein 615	54.7536	5.94229	59.3463	6.36909	0.922612	0.0034082	0.0805096
TC01002861.hg.1	ZNF644	zinc finger protein 644	155.704	14.8369	167.048	15.007	0.932094	0.00497251	0.0942579
TC19000222.hg.1	ZNF791	zinc finger protein 791	197.921	17.8644	211.953	18.8659	0.933794	0.00342572	0.0805096
TC19001802.hg.1	ZNF83	zinc finger protein 83	175.904	20.3145	189.198	16.7173	0.929734	0.00182473	0.0642327
a. Gene expression was compared between groups using Limma and adjusting for BMI. Threshold FDR <10% in SAT. No threshold was applied on VAT results in this table.
b. Comparison with published transcriptome profiles on SAT from insulin resistant and sensitive subjects. See references in main manuscript for details.
