# Supplementary material for: The epigenetic signature of systemic insulin resistance in obese women
Source: Diabetologia. 2016 Aug 18;59(11):2393–405. doi: 10.1007/s00125-016-4074-5 (PMC5506095; doi:10.1007/s00125-016-4074-5)
Supplement: Supplementary file 3 — (XLSX 16 kb) [file 125_2016_4074_MOESM3_ESM.xlsx]

## Sheet: Blad1
ESM Table 2. Validation results
				DNA methylation array			EPITYPER					Gene expression array			qRT-PCRd
	Relation to		Relation to	IS			IS			T2Db	BMIc	IS			IS
Probe	CpG Island	Gene	gene region	average	IR-IS	p	average	IR-IS	pa	Nilsson	Rönn	average	IR/IS	p	average	IR/IS	pa
cg19408398	N_Shore	FIP1L1	TSS1500	0.497424	0.0263265	0.00490113	0.433857	0.00820168	0.266932			158.144	0.941871	0.00323528	0.546485	0.912743	0.110474
cg02987906	N_Shore	FIP1L1	TSS1500	0.286234	0.0354234	0.00322879	0.217857	0.0190546	0.0585222		0.0167229	158.144	0.941871	0.00323528
cg26694831	Open_sea	ADAMTS2	Body	0.812013	-0.0368262	0.0191762	0.854306	-0.00298203	0.397411			245.631	1.11798	0.00205423	1.60959	1.24556	5.2x10-5
cg21849875	N_Shore	ADAMTS2	Body	0.785983	-0.0336146	0.0198755						245.631	1.11798	0.00205423
cg03259333	N_Shore	ADAMTS2	Body	0.807992	-0.0261039	0.0197708						245.631	1.11798	0.00205423
cg24620455	S_Shelf	ADAMTS2	Body	0.950431	-0.0148363	0.0421503						245.631	1.11798	0.00205423
cg21183664	Island	ADAMTS2	Body	0.091908	0.0236519	0.0288703						245.631	1.11798	0.00205423
cg02946518	N_Shore	ADAMTS2	Body	0.821093	0.0359665	0.0104539	0.910833	0.0271078	0.0503243		0.0240408	245.631	1.11798	0.00205423
cg06633081	Open_sea	SAMD4A	Body	0.391403	-0.0331441	0.0184864	0.300417	0.0119363	0.167364			141.816	1.09574	0.00332885	0.842136	1.14576	0.0117206
cg26437697	Open_sea	SAMD4A	Body	0.422509	0.0246494	0.048935						141.816	1.09574	0.00332885
cg23901920	Open_sea	SAMD4A	Body	0.729506	0.0293114	0.0326166						141.816	1.09574	0.00332885
cg14229247	Island	ANP32B	TSS1500	0.0464826	-0.00514046	0.0142834	0.0113889	0.00434641	0.0536878			243.903	0.915966	6.17975e-05	0.791203	0.824619	0.0285854
cg08400424	Open_sea	ARHGAP26	Body	0.736844	-0.0443524	0.0227933						111.159	1.08902	0.00303267	0.600092	1.13994	0.00955055
cg01204911	Open_sea	ARHGAP26	Body	0.572521	-0.0387531	0.00406439						111.159	1.08902	0.00303267
cg22184990	Open_sea	ARHGAP26	Body	0.414689	-0.038662	0.0243212						111.159	1.08902	0.00303267
cg04188241	Open_sea	ARHGAP26	Body	0.770759	-0.0337424	0.0229835						111.159	1.08902	0.00303267
cg11796181	Open_sea	ARHGAP26	Body	0.662012	0.0309822	0.0155296						111.159	1.08902	0.00303267
cg11468953	Open_sea	PTPRJ	Body	0.519061	-0.0389694	0.0268136	0.445417	-0.0221814	0.0574246		-0.0203194	139.254	1.18428	0.00307299	1.43402	1.1394	0.0932357
cg21542094	Island	PFKFB3	TSS1500	0.0806697	-0.000631782	0.0253282						541.511	0.795227	5.52753e-05	1.21646	0.659742	2.3x10-6
cg00902516	Open_sea	PFKFB3	Body	0.739143	0.0197854	0.0185771	0.859444	0.0168791	0.0108738		0.0157654	541.511	0.795227	5.52753e-05
cg03261682	Open_sea	PFKFB3	Body	0.780434	0.0282939	0.00565148	0.700556	0.0197386	0.0142475		0.0255235	541.511	0.795227	5.52753e-05
cg05686026	Open_sea	PFKFB3	Body	0.682902	0.045153	0.00140434	0.746806	0.0543709	6.11666e-07		0.0334642	541.511	0.795227	5.52753e-05
cg19132462	S_Shelf	AMPD3	TSS200	0.604178	-0.0313107	0.0388476						99.8404	1.16507	0.00110885	2.70841	1.37717	0.00151994
cg10227830	Open_sea	GAB1	Body	0.271707	0.0393167	0.0161109						141.361	0.886271	0.000152556	0.754552	0.819671	3.9x10-4
cg25911551	Open_sea	GAB1	Body	0.493973	0.0464428	0.0493931						141.361	0.886271	0.000152556
cg05514401	Island	IRS2	1stExon	0.792228	0.030857	0.0020955						241.78	0.846742	0.00124166	0.649302	0.854904	0.00396791
cg02099572	Open_sea	COL4A1	Body	0.140133	0.0470566	0.00522353	0.360143	0.0801513	1.062e-05	0.0555
a. Groups were compared with t-test (1 sided). PCR failed in one sample in replication.
b. Type 2 diabetes versus control
c. regression coefficient
d. The 2-DDCT comparative method was used for data analysis. Expression of the internal control gene did not differ between the IR and IS groups.
