# Supplementary material for: The epigenetic signature of systemic insulin resistance in obese women
Source: Diabetologia. 2016 Aug 18;59(11):2393–405. doi: 10.1007/s00125-016-4074-5 (PMC5506095; doi:10.1007/s00125-016-4074-5)
Supplement: Supplementary file 4 — (XLSX 1575 kb) [file 125_2016_4074_MOESM4_ESM.xlsx]

## Sheet: Blad1
ESM Table 4. DMS in SAT between inulin resistant and sensitive women and comparison with other organs and previous studiesa
SAT													VATa, f		PBMCsa, f
	Relation to		Relation to	IR		IS				T2Db, c	BMIb,d	GBPb,e	IS		IS
Probe	CpG Island	Gene	gene region	average	SD	average	SD	IR-IS	p	Nilsson	Rönn	Benton	average	IR-IS	average	IR-IS
cg22074858	Open_sea	GBP3	1stExon	0.253018	0.0988855	0.344752	0.0996776	-0.0917343	0.000580457	-0.0435	-0.0439415
cg14550519	Open_sea	LOC653653	Body	0.199886	0.100583	0.280971	0.104342	-0.0810849	0.0062551
cg00798281	Open_sea	HLA-DPA1	TSS1500	0.434119	0.108988	0.512875	0.0961738	-0.0787555	0.00151473		-0.0212213
cg21920221	N_Shore	STK10	Body	0.37208	0.0988102	0.449904	0.131875	-0.077824	0.0332901		-0.0251292
cg06513375	Island	ZNF251	Body	0.711308	0.159476	0.788522	0.0983279	-0.0772136	0.0145671
cg00117018	Island	ZNF251	Body	0.509937	0.121404	0.585668	0.0893878	-0.0757309	0.000108887						0.652767	-0.0614902
cg13861644	N_Shore	PIWIL1	TSS1500	0.638954	0.146386	0.712473	0.117833	-0.0735185	0.00798168
cg25780389	Open_sea	ACSL5	TSS1500	0.406217	0.0812584	0.479682	0.105577	-0.0734649	0.00244119		-0.0221769				0.0901012	0.0232291
cg12939283	Open_sea	HLA-DPB1	Body	0.50079	0.0994843	0.573888	0.0948932	-0.0730977	0.00861941		-0.036931
cg24229701	N_Shore	PIWIL1	TSS1500	0.620376	0.110957	0.692507	0.0871413	-0.0721312	0.00117012				0.681	-0.049	0.640773	-0.0649185
cg08477332	Open_sea	S100A14	TSS1500	0.435594	0.210427	0.507469	0.20973	-0.0718748	0.0253605
cg09153895	Open_sea	LOC653653	Body	0.160971	0.0816656	0.232268	0.0978437	-0.0712976	0.0135176
cg00114966	S_Shelf	LHX9	Body	0.408696	0.129917	0.477997	0.111627	-0.0693016	0.00624083
cg15569052	Open_sea	SH3BP2	1stExon	0.380188	0.0816748	0.448735	0.115809	-0.0685474	0.0256912		-0.0213522
cg19978674	S_Shore	HOPX	5'UTR	0.575823	0.0987123	0.643451	0.109877	-0.0676281	0.0411261				0.758	-0.056
cg01530803	Open_sea	SDC4P	TSS200	0.638828	0.104112	0.705862	0.0628913	-0.0670344	0.00159414		-0.033624
cg19301114	Open_sea	PARK2	Body	0.275281	0.0853293	0.341151	0.0797102	-0.0658697	0.000868925				0.41	-0.056
cg17209188	Open_sea	IGF2BP3	Body	0.433101	0.115282	0.498563	0.119845	-0.0654617	0.0247888	-0.0483	-0.0505869
cg24249648	N_Shelf	RSPH3	Body	0.645452	0.0941192	0.710766	0.0477326	-0.0653144	8.78362e-05		-0.0486744
cg08767044	N_Shore	LITAF	5'UTR	0.479537	0.09872	0.544138	0.087454	-0.0646015	0.00376274		-0.0254854
cg11606261	S_Shore	SP1	5'UTR	0.401836	0.087059	0.466161	0.0708301	-0.0643246	0.0034408
cg12086464	Open_sea	SH3BP2	1stExon	0.37426	0.0909642	0.437388	0.117813	-0.0631285	0.0211746		-0.0201921				0.0954288	0.0252141
cg16875032	Island	SNTB1	1stExon	0.150928	0.132697	0.214026	0.109019	-0.0630983	0.0240283
cg06633978	Open_sea	CFDP1	Body	0.517123	0.107236	0.57983	0.08692	-0.0627068	0.0108234	-0.0633	-0.0435721				0.0892005	0.0197825
cg02653521	N_Shore	GPC1	TSS1500	0.654392	0.11873	0.716604	0.0736865	-0.0622119	0.011173
cg18419977	N_Shelf	SLC22A18AS	Body	0.272995	0.0921259	0.334982	0.102632	-0.0619867	0.0223601		-0.0314454
cg16207673	N_Shore	ASCL4	TSS1500	0.627235	0.127005	0.689082	0.0749481	-0.0618475	0.0133548
cg10907912	Open_sea	STK17B	Body	0.457158	0.130869	0.518894	0.111577	-0.0617359	0.0166573
cg24838063	Island	PIWIL1	TSS200	0.619033	0.125959	0.680448	0.135979	-0.0614151	0.0372016						0.761259	-0.0517485
cg09549987	Open_sea	SPAG11B	Body	0.578252	0.238636	0.639183	0.176838	-0.0609319	0.0402623						0.674324	-0.0633607
cg19676285	Open_sea	ABLIM2	3'UTR	0.265489	0.0904828	0.325783	0.0992074	-0.0602936	0.0168122		-0.0178872
cg09228833	S_Shore	ZNF217	TSS200	0.404492	0.100867	0.464032	0.0789287	-0.0595402	0.0110631	-0.0437
cg20228731	Open_sea	FLJ43663	Body	0.772405	0.14261	0.831796	0.0740337	-0.0593908	0.00443973		-0.0243154
cg18066690	Open_sea	KIAA0146	Body	0.75497	0.123606	0.813939	0.0434298	-0.0589697	0.000394592	-0.0301	-0.0432088
cg16387046	Open_sea	MUCL1	TSS200	0.297055	0.121853	0.355729	0.114575	-0.0586738	0.0174919
cg23654401	Open_sea	VOPP1	Body	0.486796	0.0924309	0.545209	0.0678587	-0.0584135	0.00889305	-0.0544	-0.0368721
cg26427109	Open_sea	CD6	TSS200	0.673799	0.130215	0.732137	0.100401	-0.058338	0.0224995	-0.0861					0.0824282	0.0266524
cg06058187	Open_sea	GZMA	TSS200	0.3363	0.104495	0.394495	0.128537	-0.0581948	0.0477676		-0.0238878				0.102975	0.0176547
cg16888658	N_Shore	ADCY3	TSS200	0.582692	0.109866	0.640724	0.0613048	-0.0580314	0.000897641
cg23694371	Open_sea	GABRB3	Body	0.650123	0.123295	0.707397	0.0622474	-0.0572739	0.00892663
cg01037823	Open_sea	ZG16B	TSS200	0.605783	0.0988661	0.662648	0.0690136	-0.0568646	0.00415977
cg25875163	Open_sea	PSCA	Body	0.72218	0.125427	0.778994	0.0575488	-0.0568141	0.00362257		-0.018617
cg14714222	N_Shelf	PREX1	Body	0.504112	0.0910825	0.560904	0.0771255	-0.056792	0.00885019		-0.0131335
cg08202226	S_Shore	GATAD2B	TSS1500	0.736033	0.140144	0.792675	0.0593154	-0.0566421	0.0176745		-0.0288974
cg06144905	Open_sea	PIPOX	TSS200	0.381401	0.0699732	0.437818	0.0932764	-0.056417	0.00567096		-0.0274842
cg07373723	Open_sea	IMMP2L	Body	0.659474	0.123376	0.715793	0.0562925	-0.0563184	0.00555886		-0.0513059
cg05109049	Open_sea	NF1	Body	0.625733	0.130782	0.682034	0.102912	-0.0563007	0.0312782	-0.0547	-0.0269511
cg17394978	N_Shore	IRF1	Body	0.648702	0.116089	0.704736	0.0544858	-0.0560347	0.00498073		-0.027664		0.637	-0.042
cg00876332	Island	BCORL2	Body	0.335553	0.0758327	0.39149	0.0811033	-0.0559369	0.038825				0.373	-0.042	0.400425	-0.048892
cg26306289	Open_sea	NT5C3	TSS200	0.654571	0.118023	0.710369	0.0645073	-0.0557979	0.00457779	-0.0417
cg08549335	Open_sea	ZNRF2	Body	0.603432	0.11686	0.659118	0.0635804	-0.0556858	0.00802986	-0.049	-0.046594
cg05457684	N_Shelf	SLC22A18AS	Body	0.572949	0.103719	0.628533	0.0618331	-0.0555837	0.00537283		-0.0150196
cg15699321	Open_sea	SH3RF1	Body	0.64539	0.137001	0.700962	0.0875789	-0.0555719	0.0223878		-0.0301774
cg26842802	Open_sea	CASP8	5'UTR	0.41428	0.112546	0.469352	0.118126	-0.0550722	0.0444797		-0.02431
cg18294332	Open_sea	MAP3K1	Body	0.468398	0.0965211	0.522808	0.0822059	-0.0544101	0.00854421		-0.0201064
cg10575547	Open_sea	TRERF1	5'UTR	0.599013	0.105944	0.652732	0.0781173	-0.0537181	0.00761821		-0.0440482
cg11814087	Open_sea	ZFR	Body	0.700992	0.124476	0.754561	0.0522279	-0.0535699	0.00354014	-0.0502	-0.032484
cg03240301	Open_sea	IGF2BP3	Body	0.254996	0.0985267	0.30826	0.104325	-0.0532638	0.0459888		-0.0470464
cg20765408	N_Shore	PARP4	5'UTR	0.476331	0.11193	0.52948	0.0915939	-0.0531492	0.0173569		-0.0231182
cg01338139	Open_sea	C15orf53	TSS1500	0.395344	0.104693	0.448447	0.096969	-0.0531026	0.0126717				0.427	-0.041
cg21829783	Open_sea	SLAMF6	TSS200	0.600467	0.11581	0.653488	0.0898634	-0.0530209	0.0258262
cg12565636	Open_sea	IDO2	Body	0.151515	0.0708527	0.20449	0.0878685	-0.0529752	0.0334197		-0.0277912
cg20918219	S_Shelf	SCARA3	Body	0.658565	0.116476	0.711471	0.0580931	-0.0529054	0.0107533
cg03376089	Open_sea	TOM1L2	Body	0.664151	0.0972033	0.717019	0.0388111	-0.0528685	0.000577526		-0.0308604
cg05129572	Open_sea	NEDD4	Body	0.436634	0.113749	0.489493	0.0881796	-0.0528585	0.0373889
cg08886482	Island	TMEM201	TSS1500	0.275232	0.101248	0.328058	0.111897	-0.0528264	0.0223431
cg20392842	Open_sea	HLA-DMB	TSS200	0.340146	0.104917	0.39296	0.0860172	-0.0528143	0.0248378	-0.0398	-0.0259228
cg17486314	Open_sea	BACH2	5'UTR	0.209588	0.0680547	0.262096	0.0828898	-0.0525078	0.00739015		-0.0320165
cg26118326	N_Shelf	MCL1	3'UTR	0.284731	0.104564	0.337064	0.0911021	-0.0523332	0.0339685
cg12352399	Open_sea	TOP2B	Body	0.436982	0.0980347	0.489234	0.0737563	-0.0522515	0.0109732
cg06853894	Open_sea	TNFRSF8	3'UTR	0.353281	0.0828748	0.405396	0.0773571	-0.0521144	0.00216204		-0.0333923
cg13003571	Open_sea	CLLU1	5'UTR	0.821748	0.129742	0.873829	0.0321379	-0.0520812	0.000474764		-0.0165238
cg11093142	Open_sea	RCBTB2	Body	0.600102	0.122619	0.652046	0.0903001	-0.0519435	0.0333341	-0.0491
cg21200382	Open_sea	RAB19	TSS200	0.244061	0.0715471	0.295995	0.111069	-0.051934	0.0109891
cg15372603	N_Shore	HOXA7	TSS1500	0.699098	0.129158	0.750914	0.0761762	-0.0518165	0.0202088	-0.0497
cg15925478	Open_sea	BCAR3	Body	0.705207	0.127021	0.756608	0.0656823	-0.0514014	0.0166229		-0.0266682
cg06333233	Open_sea	CREG2	3'UTR	0.415047	0.0891429	0.466431	0.0687943	-0.0513839	0.00788197		-0.0222541
cg05582310	Open_sea	EVC	Body	0.700108	0.13468	0.751362	0.066552	-0.0512544	0.0160929		-0.0330271
cg17165848	Open_sea	WIPF1	5'UTR	0.290429	0.0894739	0.34164	0.0775654	-0.0512108	0.00521757		-0.0280831
cg01385356	Island	USP36	TSS1500	0.326671	0.0846341	0.377731	0.0690725	-0.0510604	0.000565099
cg15029037	Open_sea	ZNF827	Body	0.588347	0.106306	0.639316	0.0604131	-0.0509694	0.00698777		-0.0192133
cg19411729	Open_sea	CCL5	TSS1500	0.562011	0.0915715	0.612861	0.0627596	-0.0508494	0.000553649				0.705	-0.027
cg02734358	N_Shore	GPRIN3	5'UTR	0.418955	0.0840394	0.469702	0.0740882	-0.0507471	0.0175196		-0.0427122
cg04890607	Open_sea	HMGA2	Body	0.534722	0.0996859	0.58534	0.065291	-0.0506177	0.00839038		-0.0183677
cg03221073	Open_sea	HMCN1	Body	0.699588	0.129671	0.750116	0.06451	-0.0505279	0.0202771	-0.0422	-0.0574649
cg07156249	S_Shore	PSMB9	Body	0.222346	0.0761162	0.27285	0.0926972	-0.050504	0.0398187		-0.025807
cg23824666	Open_sea	GPX5	TSS200	0.323953	0.0849555	0.374395	0.0754939	-0.0504425	0.0104601		-0.021753				0.0745139	0.0192379
cg15928106	Open_sea	FLJ43663	Body	0.785317	0.141629	0.835581	0.0737935	-0.0502643	0.0298573
cg25064395	Open_sea	PDGFRA	Body	0.381626	0.0843543	0.431579	0.0830354	-0.0499532	0.00859299		-0.0281154				0.477705	-0.0448985
cg20143111	Open_sea	CLNK	5'UTR	0.336822	0.08275	0.386743	0.0732898	-0.0499214	0.0173195	-0.0269
cg20930202	Open_sea	TXLNB	TSS1500	0.297955	0.0864999	0.347617	0.0776471	-0.0496621	0.0389538
cg07060794	Open_sea	IGF2BP3	Body	0.527873	0.10749	0.577438	0.0754225	-0.0495652	0.0193658	-0.0507	-0.0471812
cg23887609	Island	PIWIL1	1stExon	0.707386	0.111886	0.756853	0.0847508	-0.049468	0.012099
cg16572224	Open_sea	SH3PXD2B	Body	0.766329	0.115167	0.81577	0.0662683	-0.0494413	0.00200689	-0.0389	-0.0194725
cg04822018	S_Shore	MRM1	Body	0.348284	0.0808524	0.397367	0.0821017	-0.0490827	0.0461851
cg23244761	Open_sea	PARK2	Body	0.341463	0.0893174	0.390486	0.0766841	-0.0490229	0.00654727
cg03466717	Open_sea	ZNF423	Body	0.778572	0.140107	0.827549	0.0626467	-0.0489764	0.0038933	-0.0599	-0.0281943
cg03802185	N_Shore	SH2B2	TSS1500	0.687086	0.112573	0.735983	0.0679826	-0.0488967	0.019759
cg00739582	Open_sea	MIR888	TSS1500	0.741976	0.132173	0.790772	0.0614545	-0.0487956	0.0212515
cg21765235	Open_sea	ODZ4	5'UTR	0.555589	0.118268	0.604336	0.0915027	-0.0487468	0.0369262
cg22888463	Open_sea	EIF4E3	5'UTR	0.298321	0.0661261	0.34699	0.0698931	-0.0486687	0.00315558
cg12789173	Open_sea	AMICA1	Body	0.507182	0.0832873	0.555544	0.0645452	-0.0483627	0.00854114
cg02325250	Open_sea	CSF2	TSS200	0.693364	0.0996042	0.741695	0.0661081	-0.0483313	0.0248931
cg06580770	N_Shore	TNXB	Body	0.604432	0.107169	0.652606	0.0623865	-0.0481736	0.00380002		-0.0278518
cg15410402	Island	ZNF673	TSS200	0.413288	0.118699	0.461299	0.137256	-0.0480109	0.0243763
cg24721647	S_Shelf	ACSL1	5'UTR	0.447658	0.0819999	0.49544	0.0667849	-0.0477819	0.0049489
cg15277914	S_Shore	DHX36	TSS1500	0.468962	0.0947857	0.516682	0.0523961	-0.0477199	0.00274781
cg15105011	Island	TMEM175	5'UTR	0.614405	0.101865	0.662069	0.0902939	-0.0476638	0.0187381
cg07941983	N_Shore	ARAP2	5'UTR	0.467109	0.11619	0.514598	0.0850539	-0.0474888	0.0129403	-0.0624	-0.0273836
cg06473288	N_Shore	TAP1	Body	0.765754	0.101662	0.813229	0.0549611	-0.0474753	0.0125614		-0.014924		0.763	-0.043
cg12424598	Open_sea	RORC	Body	0.59434	0.13032	0.641789	0.0786845	-0.0474489	0.0476192	-0.0538	-0.0234403
cg20674067	S_Shore	SEZ6L	Body	0.672357	0.134765	0.719459	0.0617098	-0.0471013	0.0107744
cg24834199	N_Shore	LBR	5'UTR	0.546177	0.099021	0.593247	0.0743549	-0.0470691	0.0317743
cg20746459	Open_sea	C1orf125	Body	0.710747	0.118344	0.757799	0.0422692	-0.0470519	0.0114949
cg03927470	Open_sea	ERCC4	Body	0.433315	0.100101	0.480302	0.082888	-0.0469861	0.0403102
cg01112624	N_Shore	SYN1	Body	0.43674	0.0920316	0.483574	0.0644547	-0.0468336	0.0151505
cg10362335	Open_sea	TNFSF14	5'UTR	0.494643	0.086261	0.541391	0.0630048	-0.0467476	0.00581444	-0.0368	-0.0185972				0.0747888	0.0226236
cg17272620	N_Shelf	LRG1	TSS1500	0.36544	0.0727709	0.412167	0.089355	-0.0467273	0.0214872	-0.0266	-0.0206418
cg06228828	N_Shelf	DLEU2	Body	0.640429	0.122581	0.687148	0.0619081	-0.0467195	0.00693885
cg11177526	Open_sea	PYHIN1	TSS1500	0.758718	0.125348	0.80543	0.0592346	-0.0467116	0.0158883
cg13429423	Open_sea	PARVG	TSS200	0.734072	0.111039	0.780767	0.0653331	-0.0466946	0.0189954
cg03783907	Open_sea	BTN3A3	Body	0.5102	0.0612564	0.55667	0.059512	-0.0464702	0.00808269		-0.0217542		0.648	-0.036
cg11130630	Open_sea	KCTD10	Body	0.362733	0.0983745	0.409121	0.0886339	-0.046388	0.0423145
cg03459656	S_Shelf	ITGA2B	TSS1500	0.68737	0.10789	0.733704	0.0713431	-0.0463342	0.0305047	-0.0587	-0.0252929
cg24782497	Open_sea	KIAA1683	TSS200	0.507338	0.0928317	0.553641	0.0574624	-0.0463032	0.00768274
cg26689077	Open_sea	ITGB7	5'UTR	0.413477	0.0630021	0.459704	0.0476134	-0.0462266	0.0025393	-0.0269	-0.0265819
cg17988320	Open_sea	ZNRF2	Body	0.383943	0.0913578	0.430084	0.0830415	-0.0461415	0.0155764
cg09729182	Open_sea	CASR	5'UTR	0.246209	0.0940253	0.292318	0.0675784	-0.0461086	0.0154991		-0.0194013
cg09552510	Open_sea	MPEG1	TSS200	0.445326	0.0836464	0.49142	0.0649377	-0.0460945	0.00453133
cg01965380	Open_sea	LRRC8D	5'UTR	0.505009	0.104962	0.550997	0.0732515	-0.045988	0.0341524
cg15454698	Open_sea	SLC6A6	5'UTR	0.478858	0.0954692	0.524796	0.0751417	-0.0459383	0.0152165
cg08548882	Open_sea	PLEKHG1	5'UTR	0.610813	0.0850613	0.656709	0.0474965	-0.0458956	0.00219396
cg19325793	N_Shelf	HLA-DPB2	Body	0.384047	0.0991585	0.429899	0.0720871	-0.0458522	0.0204852
cg08284371	N_Shore	ARAP2	5'UTR	0.368074	0.0861708	0.413749	0.0685166	-0.0456754	0.0190095
cg01818776	Open_sea	DOCK5	Body	0.428916	0.108725	0.474585	0.0913027	-0.0456689	0.0287553						0.131462	0.0364685
cg25597797	S_Shelf	GIPC3	Body	0.563751	0.117157	0.609364	0.0797453	-0.0456126	0.00880186
cg20899379	Open_sea	USP50	TSS1500	0.676932	0.0632495	0.722533	0.0792965	-0.0456012	0.0101584
cg19348484	N_Shore	FURIN	5'UTR	0.232602	0.0853889	0.278042	0.0923494	-0.0454405	0.0340288		-0.0179935
cg02153041	Open_sea	GPR133	Body	0.735124	0.130696	0.780561	0.0459437	-0.0454371	0.00988435	-0.0345	-0.0126054
cg23248910	Open_sea	FGFR2	Body	0.458112	0.0991077	0.503489	0.0796988	-0.0453778	0.0193408
cg02088785	Open_sea	STK24	Body	0.465969	0.0832747	0.511346	0.0556371	-0.0453771	0.00532301		-0.0120355
cg01855070	Open_sea	TRAK1	TSS1500	0.424	0.0836971	0.469372	0.0753515	-0.0453725	0.00929412		-0.0145611
cg07568841	Open_sea	ZNRF2	Body	0.780743	0.137539	0.826109	0.0598704	-0.045366	0.019141	-0.0628
cg17571559	Open_sea	HRH1	5'UTR	0.436403	0.0979614	0.481743	0.0746669	-0.0453404	0.00736111	-0.0383	-0.0302505
cg17919471	Open_sea	XAGE3	5'UTR	0.613712	0.109914	0.659046	0.0547375	-0.0453344	0.0120412
cg21684411	Open_sea	HCP5	3'UTR	0.467153	0.078544	0.51247	0.0837868	-0.0453171	0.0379231	-0.0383
cg01567509	Open_sea	KIAA1026	Body	0.698409	0.12736	0.743628	0.0747621	-0.0452194	0.033868	-0.0538	-0.0262344
cg02147126	Open_sea	AZU1	TSS200	0.568062	0.0640132	0.613246	0.0528133	-0.0451837	0.0014201		-0.0174926
cg01988325	N_Shore	MIR449B	TSS1500	0.434805	0.105762	0.479984	0.0724578	-0.0451785	0.0116167
cg27504861	Open_sea	CA10	Body	0.69887	0.118521	0.744027	0.0498333	-0.0451567	0.00561401		-0.00942637
cg13364558	N_Shelf	SEMA6A	5'UTR	0.776946	0.135925	0.822088	0.0521179	-0.0451417	0.0167768
cg19826026	Open_sea	ARHGDIB	5'UTR	0.315804	0.092034	0.360944	0.0969071	-0.0451397	0.0182468		-0.023805
cg22360765	Open_sea	TTC7A	Body	0.696606	0.0997115	0.741622	0.0537175	-0.0450159	0.0108509		-0.021765
cg07912689	Open_sea	ZBP1	1stExon	0.472956	0.0952975	0.517968	0.0788702	-0.0450122	0.0309027		-0.0257149				0.0926225	0.0226178
cg01333788	Open_sea	GJB5	5'UTR	0.769525	0.0978228	0.814523	0.0770798	-0.044998	0.0306934
cg09914444	Open_sea	DMBX1	TSS1500	0.738258	0.124421	0.783233	0.0500125	-0.0449752	0.0104803		-0.0273403
cg12004641	Open_sea	TNS1	Body	0.602959	0.10141	0.647922	0.0432695	-0.0449622	0.0103547
cg16327891	S_Shore	EPSTI1	TSS1500	0.259076	0.0701209	0.304037	0.0775836	-0.0449604	0.0269669
cg00417304	Open_sea	PRDM11	Body	0.311879	0.0605099	0.356825	0.0518319	-0.0449454	0.00298163		-0.0277487
cg09080522	Open_sea	PARVG	TSS1500	0.523667	0.0828104	0.568543	0.0721587	-0.0448759	0.0317404
cg14464133	Open_sea	ADARB2	Body	0.535561	0.187645	0.580392	0.144564	-0.0448306	0.0442431
cg06776976	S_Shore	TMEM206	TSS1500	0.310179	0.0662362	0.354998	0.0592509	-0.044819	0.0023851	-0.0344	-0.0169714
cg02680398	Open_sea	CSMD1	Body	0.705361	0.119091	0.750169	0.0694303	-0.0448074	0.0230557
cg05158854	Open_sea	BDKRB1	5'UTR	0.513948	0.08058	0.558732	0.0950451	-0.0447841	0.0426602
cg13100449	Open_sea	FAM129A	Body	0.705245	0.125821	0.75002	0.0568888	-0.0447755	0.0296362	-0.0629	-0.0284686
cg02512902	Open_sea	KSR1	5'UTR	0.555194	0.110072	0.599881	0.0749508	-0.0446867	0.0308391		-0.0203056
cg11288831	S_Shore	RASA3	Body	0.418044	0.0713301	0.462691	0.0790326	-0.0446465	0.0395982		-0.0187735
cg14750543	Open_sea	RASSF2	Body	0.696556	0.125272	0.741148	0.0588559	-0.0445918	0.0155659		-0.0247095
cg04939496	N_Shore	PLAU	TSS1500	0.571231	0.098507	0.615818	0.0576194	-0.0445875	0.0148789
cg11463113	S_Shore	CRYGD	TSS1500	0.708217	0.121042	0.752719	0.0713056	-0.0445019	0.0461157
cg04915566	Open_sea	RUNX1	5'UTR	0.760302	0.131166	0.804778	0.0785911	-0.0444757	0.0138695	-0.0675	-0.0313463				0.0724317	0.0277505
cg01751245	Open_sea	SPRED2	5'UTR	0.540216	0.105642	0.58467	0.0788657	-0.044454	0.0321426		-0.0271721
cg01883662	Open_sea	TM4SF19	TSS200	0.558025	0.0926576	0.602465	0.0745417	-0.0444397	0.0134811		-0.0221921
cg27250427	Open_sea	LOC285768	Body	0.613812	0.0752069	0.658213	0.040649	-0.0444014	0.00116783		-0.0265444
cg05514299	S_Shelf	MGAT5B	Body	0.623032	0.114899	0.667429	0.0792386	-0.0443973	0.020809	-0.052	-0.0267728
cg05991220	Open_sea	ITIH1	TSS200	0.754556	0.121441	0.798924	0.0431296	-0.0443687	0.00457346	-0.0459	-0.0256824
cg08400424	Open_sea	ARHGAP26	Body	0.692492	0.104097	0.736844	0.0680283	-0.0443524	0.0227933				0.597	-0.047
cg00008629	N_Shore	ROD1	Body	0.71917	0.123002	0.763508	0.0484329	-0.0443379	0.0136821
cg10309886	Open_sea	GNASAS	Body	0.417296	0.0785434	0.461611	0.0579093	-0.0443156	0.00553419	-0.0341
cg13566919	Open_sea	GZMA	TSS1500	0.505446	0.081141	0.54969	0.0882788	-0.0442447	0.0125119		-0.0139207
cg22040301	N_Shelf	SLC22A18AS	Body	0.719877	0.124729	0.76411	0.0550595	-0.0442325	0.017355	-0.0365
cg17859772	Open_sea	PRPH2	1stExon	0.697457	0.0811628	0.741652	0.0514676	-0.0441954	0.00141235
cg15589042	N_Shore	GLTPD2	TSS1500	0.787119	0.101654	0.831307	0.0313768	-0.0441876	0.00101814
cg16204420	Open_sea	FGF10	Body	0.669563	0.123324	0.713638	0.0735563	-0.0440752	0.0282734
cg05427639	Open_sea	NT5C3	1stExon	0.465979	0.107299	0.510045	0.0846522	-0.0440657	0.0123731	-0.0467			0.499	-0.049	0.108841	0.0234961
cg22304262	N_Shelf	SLC1A5	Body	0.738393	0.131032	0.78243	0.0652133	-0.0440369	0.0447811		0.0279126
cg03597159	Open_sea	MAML3	Body	0.724763	0.131792	0.768795	0.071644	-0.0440319	0.0230168		-0.0384955
cg23570810	N_Shore	IFITM1	Body	0.354674	0.0694734	0.39864	0.0702922	-0.043966	0.0105395
cg19297245	S_Shore	SDK1	Body	0.634499	0.117204	0.678436	0.0849754	-0.0439368	0.0021538
cg17456644	Open_sea	KSR1	5'UTR	0.745158	0.115021	0.789019	0.0446219	-0.0438609	0.00801924
cg15030465	Open_sea	KLKP1	TSS1500	0.682628	0.104922	0.726487	0.0549362	-0.0438596	0.0029097
cg12517576	N_Shore	IMPDH1	Body	0.454323	0.0821751	0.498164	0.0947956	-0.0438415	0.0431437
cg07321467	Open_sea	BMP3	Body	0.452166	0.0951661	0.495843	0.059242	-0.0436764	0.00744184		-0.016936
cg01585852	N_Shore	MIF	TSS1500	0.730314	0.113471	0.773968	0.064461	-0.0436546	0.0248085
cg19721060	N_Shore	ZHX1	5'UTR	0.663831	0.10945	0.707446	0.0614015	-0.043615	0.0147409
cg18458509	N_Shelf	SLC22A18AS	Body	0.311671	0.0727076	0.355283	0.0730511	-0.0436115	0.0283359	-0.0289	-0.0208605
cg17892259	Open_sea	HIVEP3	5'UTR	0.45063	0.0878403	0.494205	0.0871871	-0.0435753	0.022617		-0.0206222				0.11306	0.0169312
cg16736889	Open_sea	ACSM5	5'UTR	0.519285	0.0861181	0.562791	0.0563418	-0.0435058	0.0271934		-0.0151865
cg24093028	N_Shelf	CARD14	TSS1500	0.711639	0.129488	0.755135	0.06005	-0.0434968	0.0133606		-0.0159445
cg19045344	Open_sea	SATL1	TSS1500	0.591848	0.0938502	0.635341	0.0700773	-0.0434923	0.0145986
cg07220903	Open_sea	CCDC12	Body	0.300072	0.0692899	0.34351	0.0760937	-0.0434382	0.0239365		-0.011816
cg14894368	Open_sea	NAPSA	TSS1500	0.822373	0.140494	0.865796	0.0406926	-0.0434237	0.011171
cg16114380	Open_sea	LIMA1	Body	0.411802	0.0769132	0.455211	0.0817317	-0.0434097	0.0427073
cg15129183	Open_sea	LOC257358	Body	0.670611	0.0741819	0.713988	0.0760013	-0.0433767	0.0207546		-0.0285024		0.737	-0.042	0.103979	0.0279684
cg26149550	Open_sea	KLK15	Body	0.641425	0.108623	0.684799	0.0568103	-0.0433737	0.0109421
cg24924502	Island	AATK	Body	0.642958	0.10234	0.686309	0.0597674	-0.0433519	0.00348321
cg04231888	Open_sea	NAV2	Body	0.503195	0.0895272	0.546499	0.0652395	-0.0433036	0.0183302
cg21646032	Open_sea	RARB	Body	0.767805	0.137553	0.811107	0.0586464	-0.0433018	0.0149211	-0.0476	-0.0295824
cg13195526	Open_sea	IL22	TSS1500	0.685075	0.132836	0.728273	0.0606955	-0.0431974	0.024914
cg26282283	S_Shelf	TTYH3	3'UTR	0.490718	0.0819223	0.533894	0.0749016	-0.0431761	0.0351694		-0.0114961
cg06375539	N_Shore	GJB3	5'UTR	0.706782	0.0995451	0.749871	0.0600841	-0.0430886	0.0249653
cg21646084	Open_sea	FAM49A	5'UTR	0.730964	0.0678799	0.774	0.0414989	-0.0430358	0.000464601		-0.0211962
cg20817661	Open_sea	F13A1	TSS1500	0.196773	0.0644039	0.239768	0.0813139	-0.0429952	0.0225059		-0.0232837				0.0731091	0.018286
cg19898258	N_Shore	GRASP	TSS1500	0.348698	0.0674995	0.391666	0.0815862	-0.0429676	0.0411318		-0.0273222
cg25191332	Open_sea	IFRD1	TSS1500	0.662906	0.119174	0.705868	0.0683867	-0.0429617	0.0234421
cg23172057	N_Shelf	F10	Body	0.785297	0.126418	0.828224	0.0392529	-0.0429263	0.0140119
cg11410404	Open_sea	PCP4	TSS1500	0.53673	0.114917	0.579637	0.0611356	-0.0429071	0.0154053
cg01589580	S_Shore	CTDP1	Body	0.303244	0.0743678	0.346062	0.07988	-0.0428179	0.0114952		-0.0299
cg19064302	S_Shore	PRDM1	Body	0.466546	0.0739209	0.509362	0.0746612	-0.0428154	0.0175242
cg06911354	N_Shore	HOXA7	TSS1500	0.742704	0.136615	0.785484	0.0866802	-0.0427793	0.0250874	-0.0726	-0.0275991
cg16873414	Open_sea	PARVG	TSS200	0.713918	0.108268	0.756672	0.067986	-0.0427541	0.0326922
cg15536663	Open_sea	EPB41L4A	Body	0.307146	0.0795151	0.349888	0.092913	-0.042742	0.0398169
cg00532502	S_Shore	LOC149134	Body	0.761184	0.120106	0.803911	0.0407567	-0.0427274	0.016614
cg02029843	Open_sea	NEDD9	Body	0.749635	0.0688736	0.792348	0.059218	-0.042713	0.00151929		-0.0410755
cg23699926	S_Shore	ASCL4	1stExon	0.431436	0.105538	0.474069	0.0678457	-0.042633	0.0123049
cg21983531	S_Shelf	GTF2I	5'UTR	0.654991	0.116566	0.697619	0.0555671	-0.0426284	0.0184549
cg20247326	Island	CDH4	Body	0.590139	0.0981402	0.632739	0.0581003	-0.0426	0.00079086
cg26165146	N_Shore	ARNTL2	TSS1500	0.749342	0.130082	0.791906	0.0492043	-0.0425634	0.0183626	-0.0484	-0.0448266
cg25087341	Open_sea	PHLDB2	5'UTR	0.452222	0.103312	0.494775	0.0759126	-0.0425534	0.0193441
cg16387467	S_Shore	CNDP2	TSS1500	0.722251	0.0921983	0.764779	0.071768	-0.042529	0.0308858	-0.062
cg18757155	Open_sea	ADAM28	TSS200	0.323071	0.0863512	0.36559	0.0790723	-0.042519	0.0128365
cg12745325	Open_sea	SLC39A5	5'UTR	0.729756	0.114683	0.772224	0.0452701	-0.0424679	0.00819945
cg13357229	N_Shore	SFRP2	TSS1500	0.346278	0.0545547	0.388738	0.0699648	-0.0424604	0.0159315
cg25285053	Open_sea	GPR31	TSS1500	0.473578	0.0971614	0.516012	0.0755323	-0.0424341	0.0421152		-0.0159651
cg07274406	Open_sea	ITGB2	5'UTR	0.611241	0.108045	0.653661	0.07748	-0.0424205	0.044264	-0.0611			0.668	-0.037	0.0783408	0.0256026
cg10034588	N_Shelf	NMUR1	Body	0.703741	0.0937965	0.746156	0.0733614	-0.0424152	0.0354998
cg16244889	Open_sea	PRIMA1	Body	0.640053	0.105388	0.682463	0.0573994	-0.0424101	0.00782857
cg01519261	Open_sea	RUNX1	5'UTR	0.684853	0.118228	0.727236	0.0716736	-0.0423832	0.00829028	-0.0529					0.0993717	0.023397
cg18444544	Open_sea	RHOBTB2	Body	0.541084	0.0958017	0.583385	0.0509421	-0.0423009	0.0166406
cg14402562	Open_sea	C11orf16	Body	0.705201	0.10109	0.747497	0.0397466	-0.042296	0.00419828		0.0156578
cg25724842	S_Shelf	PACRG	Body	0.849056	0.144596	0.891324	0.0381659	-0.0422678	0.0206503	-0.0343
cg10704263	Open_sea	CYTH1	Body	0.363478	0.0862665	0.405734	0.0771215	-0.0422564	0.00342483		-0.0185061				0.10221	0.0135702
cg05273302	Island	C19orf36	TSS1500	0.481223	0.086756	0.523447	0.0579468	-0.0422244	0.0181566						0.575787	-0.0340537
cg18456803	Open_sea	ELF1	TSS200	0.495563	0.122292	0.53776	0.0967977	-0.0421967	0.0489572
cg00282706	Open_sea	ANO2	TSS200	0.654824	0.0939606	0.696996	0.0772219	-0.042172	0.0292423		-0.0255514				0.0931689	0.0241821
cg12081643	Open_sea	COL4A1	3'UTR	0.627643	0.0914524	0.66981	0.06303	-0.0421671	0.00843989
cg08549497	Open_sea	WWOX	Body	0.570952	0.106726	0.613108	0.0874403	-0.0421567	0.0332761		-0.0181999
cg21845080	Open_sea	TM4SF19	TSS200	0.506077	0.092498	0.5482	0.0669274	-0.0421231	0.0248746		-0.0192189
cg22027204	Open_sea	PNPLA1	5'UTR	0.428534	0.0909014	0.470645	0.0784293	-0.0421103	0.0198855	-0.0475	-0.0344812
cg11951818	S_Shore	MSX2	Body	0.475171	0.0730777	0.517265	0.0764844	-0.0420947	0.0356289
cg16794471	Open_sea	FMNL2	Body	0.772977	0.136075	0.815041	0.0595752	-0.0420638	0.0105702
cg24177217	Open_sea	LOC285830	Body	0.847306	0.138791	0.889353	0.0323856	-0.0420474	0.00614263
cg25406011	Island	MUC5B	Body	0.703516	0.113122	0.745544	0.0418917	-0.0420283	0.00623399
cg06809326	Island	CCDC144NL	TSS200	0.674848	0.114307	0.716863	0.0972533	-0.0420156	0.0484086						0.735401	-0.048059
cg12434257	Open_sea	MYT1L	5'UTR	0.499232	0.107017	0.541228	0.0632944	-0.0419962	0.0147171
cg22356061	Open_sea	SNAP47	Body	0.721515	0.0873953	0.763509	0.0650866	-0.041994	0.0118296
cg01072821	Open_sea	T-SP1	TSS1500	0.58459	0.0905926	0.626513	0.0523074	-0.0419225	0.00623631
cg27143842	Open_sea	B4GALNT3	3'UTR	0.734237	0.0798078	0.776133	0.0502385	-0.0418969	0.00701448
cg05318454	N_Shore	EML2	Body	0.403033	0.0736099	0.444851	0.0532842	-0.0418176	0.00304374		-0.0328621
cg02075221	Open_sea	KLK2	TSS200	0.781472	0.124771	0.823273	0.0573465	-0.0418013	0.0170994
cg27252776	Open_sea	ITGB5	Body	0.564729	0.0459254	0.606497	0.0505992	-0.0417678	0.00221327		-0.0162019
cg13060236	Open_sea	DAB1	Body	0.496428	0.0995201	0.538141	0.0657212	-0.0417134	0.00785931
cg12496982	N_Shore	MAGEB1	5'UTR	0.765042	0.111566	0.806748	0.0517055	-0.0417061	0.00609653
cg08286791	Open_sea	CTNNA2	Body	0.759011	0.128102	0.800699	0.0436817	-0.0416883	0.0255718
cg04121731	S_Shore	ZNF267	Body	0.601559	0.0645511	0.643236	0.0535149	-0.0416771	0.000389892
cg26050975	N_Shore	MGAT4B	Body	0.686894	0.0875821	0.728553	0.0725301	-0.0416593	0.0229966
cg26513689	S_Shore	DAB1	TSS1500	0.445017	0.0809456	0.486666	0.0582647	-0.0416492	0.00608738
cg16684817	S_Shelf	C1orf38	Body	0.781376	0.131505	0.822984	0.0492912	-0.0416085	0.0154912	-0.0523	-0.0240794
cg27332878	Open_sea	ARNT2	Body	0.411089	0.0730117	0.452675	0.0690676	-0.0415858	0.0216749		-0.0167687
cg13976049	N_Shelf	ZFP92	TSS1500	0.50089	0.0849254	0.542437	0.059343	-0.0415474	0.0163387
cg22643751	Island	UNC84A	TSS1500	0.321539	0.0907514	0.363058	0.0875992	-0.0415183	0.0430087
cg01493678	Open_sea	HLA-DOB	TSS200	0.485672	0.122034	0.527188	0.09209	-0.0415168	0.0254731
cg03181524	N_Shelf	RYR1	Body	0.638859	0.0708195	0.680237	0.0785	-0.0413778	0.0285213	-0.0475	-0.0209543				0.309888	0.045218
cg20995564	Open_sea	ZEB2	Body	0.701753	0.056757	0.743114	0.0512777	-0.0413608	0.0209554		-0.0207665
cg05868813	Open_sea	ATP8A2	3'UTR	0.511329	0.092381	0.552618	0.0795003	-0.041289	0.0211534
cg16677191	Open_sea	GLRX	TSS1500	0.220873	0.0873094	0.262145	0.0876763	-0.0412729	0.0338653		-0.0142095
cg24476449	Open_sea	KSR1	5'UTR	0.634569	0.0693052	0.675818	0.05667	-0.0412493	0.00482442
cg22311510	Open_sea	MS4A4A	Body	0.765106	0.13869	0.806328	0.0514474	-0.0412215	0.0442947
cg16151924	Open_sea	CYP7B1	Body	0.837789	0.139964	0.878968	0.0376725	-0.0411788	0.0146106
cg13856643	Open_sea	RAB17	TSS1500	0.616276	0.0950796	0.657438	0.0860942	-0.0411627	0.0328918		-0.0224114
cg25538883	S_Shore	MAPK4	Body	0.769223	0.111672	0.810376	0.0404989	-0.0411534	0.00330213
cg13369656	Open_sea	MAGEA5	TSS1500	0.606646	0.107345	0.647798	0.0571256	-0.0411513	0.0335367
cg12068908	Open_sea	SPON1	Body	0.619292	0.108299	0.660437	0.0799956	-0.0411446	0.0498139		-0.0204195				0.164324	0.0247884
cg24012880	Open_sea	TSPAN18	5'UTR	0.711984	0.122709	0.753081	0.0462419	-0.0410965	0.0150446
cg14596108	Island	FAM19A5	3'UTR	0.808734	0.137954	0.849761	0.0481793	-0.0410276	0.0416539
cg14036402	Open_sea	EFHD2	Body	0.445746	0.0854995	0.486722	0.0909449	-0.0409758	0.0441278		-0.0209118				0.104878	0.0267515
cg21995710	Open_sea	YIPF4	Body	0.627516	0.112611	0.668468	0.0626789	-0.0409523	0.0115535		-0.0180007
cg27538859	Open_sea	KIAA1026	Body	0.789953	0.13342	0.830905	0.0551184	-0.0409521	0.0169998
cg13784312	Open_sea	RAPGEF1	Body	0.704253	0.134015	0.745195	0.0774838	-0.040942	0.0464063	-0.0724
cg14963724	S_Shelf	CNDP2	TSS1500	0.663657	0.122471	0.704581	0.0781603	-0.0409235	0.0477975	-0.0609			0.668	-0.04
cg09105687	N_Shore	MMEL1	Body	0.767845	0.118864	0.808761	0.0285578	-0.0409158	0.00821648	0.0233
cg05266321	Open_sea	CCR2	3'UTR	0.462442	0.0922884	0.503337	0.0765913	-0.0408953	0.0139454
cg18582260	N_Shore	PARP4	5'UTR	0.691054	0.114183	0.731932	0.0659335	-0.0408778	0.0197522
cg24815934	Open_sea	ITGB2	5'UTR	0.63662	0.100176	0.677495	0.0587693	-0.0408753	0.0130879		-0.0194477
cg18951390	Open_sea	RPTOR	Body	0.747309	0.127373	0.788131	0.064935	-0.0408221	0.0328661
cg24495350	Open_sea	HEXA	Body	0.520765	0.0492025	0.561548	0.0576015	-0.0407827	0.00250258		-0.0177662
cg20916523	S_Shore	VHL	Body	0.523758	0.11255	0.56452	0.0754775	-0.0407616	0.0364425
cg14592807	Open_sea	SMEK3P	Body	0.731345	0.0887547	0.772096	0.0583923	-0.0407515	0.0144249						0.777881	-0.0380618
cg15238831	Open_sea	GLT1D1	Body	0.776721	0.110109	0.817432	0.0481166	-0.0407112	0.00390584
cg27026786	Open_sea	SPATA13	Body	0.784738	0.0575974	0.825426	0.0587667	-0.0406881	0.0132801
cg22821300	Open_sea	RASGRF1	Body	0.710754	0.101882	0.751415	0.0576748	-0.0406613	0.018125		-0.0202435
cg23629393	Open_sea	MDGA2	Body	0.676084	0.11382	0.716726	0.0515952	-0.0406418	0.0124225
cg12620005	Open_sea	TTC39A	Body	0.791612	0.101955	0.832233	0.0342633	-0.0406206	0.00752523		-0.0145738
cg23363039	Open_sea	ANO2	TSS1500	0.637084	0.113138	0.677642	0.0445691	-0.0405582	0.0203171
cg06755438	Open_sea	CCDC108	Body	0.357452	0.0866915	0.398002	0.0688368	-0.0405501	0.0104926
cg15001406	Open_sea	RIMBP2	Body	0.541429	0.119252	0.58195	0.071292	-0.0405212	0.0322814
cg01136183	Open_sea	TM7SF4	TSS1500	0.753714	0.0532958	0.794218	0.0478516	-0.0405033	0.00081392		-0.0261966
cg20220678	Open_sea	SH2D4A	Body	0.720967	0.120668	0.761435	0.0445715	-0.0404681	0.00884862		-0.0180013
cg25414370	Island	TTLL8	Body	0.600204	0.111146	0.640665	0.0869949	-0.040461	0.0297062						0.0846858	0.0201927
cg19730814	Open_sea	KCNMA1	Body	0.765489	0.128244	0.805945	0.0600067	-0.0404558	0.023951
cg16419421	Open_sea	PTPRN2	Body	0.824909	0.116299	0.865346	0.0386916	-0.040437	0.0111118
cg23004174	N_Shore	CD109	TSS1500	0.755236	0.128435	0.795659	0.0699302	-0.0404223	0.00949258
cg09635036	Open_sea	VAT1L	Body	0.561199	0.0992763	0.601528	0.060611	-0.0403289	0.0242792
cg17707274	Open_sea	MMP7	TSS200	0.344805	0.0945623	0.385084	0.0927555	-0.0402791	0.0417779		-0.0325397
cg25697881	Open_sea	FLJ43860	TSS200	0.620857	0.107228	0.661088	0.0481326	-0.0402307	0.00590809
cg22593342	Open_sea	TSPAN14	5'UTR	0.401041	0.0671088	0.441257	0.0684082	-0.040217	0.0196644
cg12019893	S_Shore	ZNF662	Body	0.726755	0.125601	0.766898	0.0503544	-0.0401431	0.0231299
cg00280812	Open_sea	KRT80	TSS200	0.855547	0.143171	0.895673	0.0402385	-0.0401255	0.012093
cg18751231	Open_sea	SCHIP1	Body	0.56336	0.122184	0.603483	0.096109	-0.0401233	0.0348595
cg10081994	Open_sea	LONRF2	Body	0.74848	0.137341	0.788589	0.0670996	-0.0401093	0.00991791
cg19872095	S_Shore	ZC3H12A	Body	0.661825	0.102728	0.701913	0.0450528	-0.0400872	0.0210582
cg06206957	Open_sea	NT5C3	TSS200	0.401886	0.0986202	0.441962	0.0774675	-0.0400756	0.0146146	-0.0422			0.413	-0.031
cg08314660	N_Shore	PKP3	TSS200	0.661249	0.11493	0.701269	0.0533224	-0.0400209	0.0349038
cg16021018	Open_sea	CCRL2	5'UTR	0.336461	0.070658	0.37645	0.0898264	-0.0399887	0.032073
cg12423493	N_Shore	FKBP2	TSS1500	0.413417	0.0942166	0.453371	0.0647484	-0.0399541	0.0212986	-0.027	-0.0131328
cg18388084	Open_sea	KIF1A	Body	0.736446	0.10937	0.776352	0.0430853	-0.0399062	0.00531085
cg09122223	Open_sea	IL18	TSS1500	0.838595	0.135121	0.8785	0.0379235	-0.0399049	0.016407	-0.035	-0.0218767
cg25395619	S_Shore	TRPC7	Body	0.854523	0.126848	0.894425	0.0342817	-0.0399019	0.00869388
cg03003434	Open_sea	SYTL3	Body	0.459986	0.102313	0.499881	0.101345	-0.0398953	0.0386053						0.0748064	0.0200452
cg24916358	Open_sea	FAM53B	Body	0.734451	0.116609	0.774322	0.0655089	-0.0398712	0.0130547
cg06765219	Open_sea	ERICH1	Body	0.79192	0.128065	0.831787	0.0527641	-0.0398662	0.0147679
cg07290920	Open_sea	SLIT2	Body	0.516088	0.107611	0.555952	0.0724096	-0.0398641	0.0221544
cg10746778	Open_sea	SORL1	Body	0.594023	0.0697578	0.633812	0.0547024	-0.0397886	0.027839
cg23597162	Open_sea	JAZF1	Body	0.81027	0.132661	0.850043	0.0344508	-0.0397731	0.0163872
cg18623836	N_Shore	RRM2	TSS1500	0.814705	0.134372	0.854463	0.0713485	-0.0397581	0.0145711
cg04055086	Open_sea	2015-09-10	Body	0.768287	0.120047	0.808002	0.045472	-0.0397152	0.032072
cg24585377	S_Shore	RPS6KA1	Body	0.730253	0.134086	0.769953	0.082835	-0.0396995	0.038068
cg07151117	N_Shore	DUSP4	Body	0.482463	0.0811526	0.522127	0.0677001	-0.0396644	0.0216648
cg03564727	S_Shore	KCNA7	TSS1500	0.769111	0.136103	0.808754	0.0513101	-0.0396431	0.026165
cg12699756	S_Shore	HSD17B8	Body	0.887947	0.145751	0.927563	0.0319701	-0.0396166	0.0219795
cg22845912	Open_sea	SLA	Body	0.699469	0.0828058	0.73908	0.0600612	-0.0396106	0.00395111		-0.0266887
cg14109551	Open_sea	C6orf204	Body	0.557557	0.047726	0.597166	0.0547489	-0.0396089	0.0206741				0.651	-0.028
cg05512111	Open_sea	IGSF11	Body	0.508229	0.0929524	0.547815	0.0416497	-0.0395861	0.00304076
cg19159011	Open_sea	IKZF1	5'UTR	0.735375	0.123559	0.774954	0.0428082	-0.0395788	0.00982033
cg19407392	N_Shore	PRNP	TSS1500	0.721846	0.0847655	0.761398	0.0548473	-0.0395514	0.00619388
cg23978657	Open_sea	GBP4	Body	0.182266	0.0692713	0.22178	0.0779122	-0.0395142	0.0419887		-0.0180071
cg02286533	Island	BRCA1	TSS1500	0.513607	0.104216	0.553117	0.0732559	-0.0395105	0.0459469
cg06166767	S_Shore	SFRP1	TSS1500	0.221578	0.073897	0.261074	0.0704506	-0.0394965	0.0427771
cg05603680	Open_sea	CACNA2D3	Body	0.437919	0.0750121	0.477415	0.0725951	-0.0394958	0.013415						0.626785	-0.02982
cg00518623	N_Shore	C20orf108	TSS200	0.308068	0.0744974	0.347546	0.0810899	-0.0394773	0.0129742
cg06586046	N_Shore	CCDC40	Body	0.542941	0.0868034	0.582406	0.0410795	-0.0394655	0.0200039						0.522273	-0.0312487
cg10861731	Open_sea	C10orf128	Body	0.525781	0.101331	0.565136	0.0598711	-0.0393553	0.0185078
cg20663846	Open_sea	KRTAP4-8	TSS200	0.767312	0.141848	0.806638	0.0736926	-0.039326	0.00951187
cg21027517	Open_sea	C11orf21	Body	0.592855	0.113065	0.632166	0.0707209	-0.0393113	0.0225893	-0.0451
cg08627089	Open_sea	FGL1	TSS1500	0.564749	0.112425	0.604023	0.0734021	-0.039274	0.0463545
cg17004653	Open_sea	TCERG1L	Body	0.318993	0.0722251	0.358246	0.0738706	-0.039253	0.0453273	-0.0244	-0.0188574
cg07465344	N_Shore	PFN1	Body	0.765504	0.128446	0.804744	0.0480129	-0.0392399	0.0271673
cg16768937	Open_sea	SEZ6	Body	0.766605	0.09501	0.805829	0.0370711	-0.039224	0.00891569
cg06353069	Open_sea	RAB17	TSS1500	0.751696	0.0892736	0.790909	0.0599561	-0.0392127	0.033124
cg21243631	Open_sea	NPC1	Body	0.350282	0.0898703	0.389489	0.0596205	-0.0392063	0.0151806		-0.0210462
cg26342535	S_Shelf	LOC100130017	Body	0.720275	0.12213	0.759433	0.043988	-0.0391581	0.0269506		-0.015046
cg23018448	N_Shore	QTRT1	TSS1500	0.42041	0.0954172	0.459565	0.0643697	-0.0391553	0.0330606
cg02616558	Open_sea	CSMD1	Body	0.711978	0.124201	0.751117	0.0866681	-0.0391392	0.0222842
cg07313373	Open_sea	NLRP3	TSS1500	0.321964	0.0755744	0.361088	0.0787204	-0.0391236	0.0302038		-0.0182517
cg05862438	Open_sea	TAS2R40	1stExon	0.671375	0.113837	0.710489	0.0580663	-0.0391141	0.029826	-0.0484	-0.0225281
cg15610437	Open_sea	AZU1	TSS200	0.604948	0.0709724	0.643992	0.049984	-0.0390441	0.00477957
cg08470863	Open_sea	ROBO2	Body	0.772287	0.122217	0.811308	0.0405936	-0.0390211	0.00638218
cg25549519	Open_sea	MAGEA10	5'UTR	0.681962	0.109189	0.720954	0.06623	-0.0389921	0.0109757
cg26437842	Open_sea	WDFY4	TSS200	0.682821	0.103831	0.72181	0.0739301	-0.0389884	0.0471413	-0.0671	-0.0246487
cg07992308	S_Shore	KCNA7	TSS1500	0.622932	0.108611	0.661918	0.060679	-0.0389867	0.0121035
cg24792113	Open_sea	TMPRSS11E	1stExon	0.677009	0.119941	0.715993	0.0458685	-0.0389842	0.0359804
cg02771362	Open_sea	SH2D3C	TSS1500	0.568708	0.0524906	0.607688	0.054155	-0.0389796	0.0109677		-0.0136231
cg11468953	Open_sea	PTPRJ	Body	0.480092	0.0728332	0.519061	0.0725282	-0.0389694	0.0268136		-0.0203194
cg10506318	N_Shore	ERCC8	Body	0.729595	0.126072	0.768547	0.0524725	-0.0389522	0.013343
cg09076339	S_Shore	ITPKB	Body	0.566506	0.08997	0.605456	0.0657807	-0.0389502	0.00954058	-0.052	-0.0170136
cg20495738	N_Shore	CACNA1C	Body	0.586256	0.117475	0.625201	0.0720752	-0.038945	0.0236474		-0.022462
cg19149522	N_Shore	ZDHHC4	TSS1500	0.709126	0.0893862	0.748039	0.0889948	-0.0389129	0.0358224						0.672551	-0.0631962
cg23217386	Open_sea	TRIM34	5'UTR	0.744448	0.0929838	0.783349	0.0508547	-0.0389016	0.0133883		-0.0403215
cg00706913	N_Shore	PRDM16	Body	0.772184	0.124167	0.811073	0.0452325	-0.0388884	0.0219727
cg00455327	N_Shore	CABLES1	TSS1500	0.602948	0.106243	0.641826	0.0646821	-0.0388776	0.0350671
cg07524997	N_Shore	PCDHGA4	Body	0.59381	0.106691	0.632685	0.0560236	-0.0388754	0.0356121						0.613798	-0.0545733
cg24170040	N_Shelf	EGLN3	Body	0.67657	0.0682049	0.715417	0.0622399	-0.038847	0.0165565
cg25021530	Open_sea	FGF10	Body	0.608092	0.111773	0.646936	0.0672036	-0.0388445	0.0241736
cg01227294	Open_sea	C7orf16	3'UTR	0.794044	0.116189	0.832882	0.0587517	-0.0388381	0.00813715
cg26555052	Open_sea	FLT4	3'UTR	0.793278	0.0635275	0.832106	0.0591746	-0.0388281	0.000520824
cg12463578	Open_sea	ZFP57	1stExon	0.560209	0.104898	0.599034	0.0819529	-0.0388256	0.0179776		-0.0203869
cg14480831	Open_sea	TECPR2	3'UTR	0.424474	0.0877308	0.463297	0.07242	-0.0388224	0.0190459
cg26942801	N_Shore	C5orf39	1stExon	0.64062	0.11838	0.679416	0.0757378	-0.038796	0.0428228	-0.0565	-0.0143286
cg13663303	Open_sea	AGXT2	Body	0.800726	0.140602	0.839508	0.0511476	-0.0387821	0.0284625		-0.02145
cg11844965	Island	GRIK5	Body	0.710309	0.118363	0.749066	0.0471652	-0.0387568	0.00625337						0.893962	-0.00300725
cg01204911	Open_sea	ARHGAP26	Body	0.533768	0.0387492	0.572521	0.0459351	-0.0387531	0.00406439
cg23481184	Open_sea	FAM189A1	Body	0.768136	0.132296	0.806874	0.0447798	-0.0387375	0.0110703				0.788	0.027
cg02770724	N_Shore	STX1A	Body	0.61364	0.108862	0.652365	0.0601034	-0.038725	0.0193581		-0.0169437
cg23717593	N_Shelf	COL24A1	Body	0.824134	0.134073	0.862845	0.0455735	-0.0387106	0.0231318
cg22946774	Open_sea	MUC15	3'UTR	0.810023	0.136673	0.848702	0.0391645	-0.0386791	0.0154452
cg23059461	S_Shelf	PRF1	TSS200	0.707556	0.0609596	0.746218	0.0600569	-0.0386622	0.00496362				0.726	-0.032
cg22184990	Open_sea	ARHGAP26	Body	0.376027	0.0998836	0.414689	0.0949101	-0.038662	0.0243212		-0.0238586
cg01309328	N_Shore	PSMB8	Body	0.540684	0.0389152	0.579275	0.0440641	-0.038591	0.00103514		-0.0184892		0.598	-0.032
cg26928972	Open_sea	CSTA	TSS1500	0.72795	0.122722	0.766539	0.0401007	-0.0385893	0.0337781
cg06188083	Open_sea	IFIT3	Body	0.379497	0.0682396	0.418084	0.0792709	-0.0385866	0.0424364
cg02779913	S_Shore	TTC25	Body	0.601684	0.104059	0.640265	0.0630662	-0.0385813	0.0233858
cg01015245	S_Shore	MCF2L	Body	0.713202	0.112179	0.75178	0.0355089	-0.0385779	0.0175505
cg23009327	N_Shore	TCF3	Body	0.725751	0.0801145	0.764328	0.0594955	-0.0385769	0.00368026
cg26396492	Open_sea	RIN2	Body	0.276843	0.0525138	0.315375	0.071628	-0.0385319	0.0277173		-0.0237061
cg07738730	S_Shore	IGF2BP1	Body	0.817981	0.119372	0.856475	0.047674	-0.038494	0.00935004
cg24544082	Open_sea	SPTBN1	5'UTR	0.570932	0.0976377	0.609405	0.0548085	-0.038473	0.0154401		-0.0212768
cg12869334	Island	GPR124	Body	0.80999	0.148202	0.848444	0.0724579	-0.0384536	0.0448302
cg09739536	Open_sea	ZFP2	5'UTR	0.884119	0.149317	0.922541	0.0398905	-0.0384224	0.0435578
cg19590140	N_Shore	BEGAIN	Body	0.466896	0.0753767	0.505318	0.0697416	-0.0384214	0.0437106
cg21876918	Open_sea	MOBKL2A	5'UTR	0.283657	0.0781286	0.32207	0.0766724	-0.038412	0.0315491		-0.0180752
cg20206277	Open_sea	NCRNA00111	TSS1500	0.703443	0.10827	0.741835	0.0491613	-0.0383916	0.0249944
cg00901401	N_Shore	FKBP1B	TSS1500	0.294825	0.0850432	0.333207	0.0732988	-0.0383822	0.0493361
cg13126638	Open_sea	SCNN1A	TSS1500	0.641787	0.109013	0.680159	0.0452177	-0.0383715	0.0218759
cg04076774	Open_sea	BTBD11	Body	0.539646	0.0901486	0.577962	0.0421312	-0.0383159	0.0141611
cg26197037	Island	MPPED1	Body	0.807565	0.123897	0.845869	0.039147	-0.0383048	0.00881195
cg13643184	Open_sea	RASA3	Body	0.697795	0.0678494	0.736069	0.0553116	-0.038274	0.00465582	-0.0294
cg03551401	N_Shore	ADCY8	Body	0.48111	0.104901	0.519291	0.0621747	-0.0381808	0.00296231
cg00068038	Open_sea	CRIM1	Body	0.264383	0.0903159	0.302562	0.0875694	-0.0381791	0.0188302		-0.0324996
cg03840467	Island	41891	Body	0.623611	0.112702	0.661778	0.0667198	-0.0381668	0.0308668
cg21331947	Open_sea	CPNE5	Body	0.664494	0.112116	0.70265	0.042752	-0.0381564	0.0128219		-0.0231188
cg21919599	Open_sea	NLRP3	TSS200	0.328398	0.0766631	0.366546	0.0714505	-0.0381479	0.0237703
cg25898146	Open_sea	MYOM2	TSS1500	0.469654	0.0944274	0.50777	0.0604924	-0.0381159	0.0115064
cg26241460	N_Shore	HCCA2	Body	0.734069	0.11006	0.772158	0.0469934	-0.0380896	0.00561278
cg03471346	Open_sea	ABL2	Body	0.742214	0.139944	0.780298	0.059412	-0.0380838	0.0359804		-0.0397693
cg21307155	N_Shore	SLC4A11	Body	0.617915	0.100152	0.65599	0.0499391	-0.0380759	0.0130182
cg27504369	Open_sea	APOBEC3A	1stExon	0.683464	0.119664	0.72153	0.0780382	-0.0380656	0.0270984		-0.0235996
cg03333699	S_Shore	ADAP1	Body	0.639231	0.0603443	0.677249	0.053918	-0.0380185	0.0139922
cg05008898	S_Shore	COL23A1	Body	0.643709	0.108562	0.681698	0.0577335	-0.0379893	0.0403145
cg14266770	Open_sea	VAV2	Body	0.607305	0.0863646	0.645293	0.0564888	-0.0379882	0.0190848		-0.0162232
cg15320001	N_Shore	MRAS	TSS1500	0.700072	0.0606633	0.738054	0.060569	-0.0379811	0.019142
cg12383650	Open_sea	KCNMA1	Body	0.283618	0.070532	0.321597	0.0627661	-0.0379798	0.0458192
cg23136742	Island	KCNK3	Body	0.677079	0.0774263	0.715001	0.0718293	-0.0379218	0.0335819
cg07168939	Open_sea	PSCA	Body	0.479129	0.0690856	0.517033	0.0402362	-0.037904	0.00303481
cg02517337	S_Shore	TSHZ2	Body	0.443527	0.0879284	0.481402	0.0731814	-0.0378749	0.0147856
cg25545500	Open_sea	OR8K1	TSS1500	0.648413	0.118552	0.686269	0.0589153	-0.0378554	0.0459349
cg02892367	N_Shore	PDIA4	Body	0.719865	0.0500507	0.757719	0.0405312	-0.0378535	0.00193839		-0.0216395
cg03269770	Open_sea	HTR2C	3'UTR	0.280172	0.0785673	0.317991	0.0759316	-0.037819	0.0348821
cg06099439	N_Shore	PRDM16	Body	0.592927	0.10618	0.630723	0.046468	-0.0377968	0.0206171
cg12983285	S_Shore	PTK6	TSS200	0.526582	0.0897941	0.56436	0.0495427	-0.037778	0.019784
cg23910413	Open_sea	VTRNA1-3	TSS1500	0.560348	0.119973	0.59812	0.0796881	-0.0377718	0.0436451
cg07802612	Open_sea	ARHGAP22	Body	0.799149	0.0958434	0.836898	0.0410009	-0.0377483	0.00768761
cg03447880	Open_sea	ADCYAP1R1	Body	0.471044	0.0979625	0.508746	0.07614	-0.0377026	0.0491822		-0.017103
cg14176942	Open_sea	PTGS1	Body	0.864127	0.143526	0.901781	0.0544115	-0.0376539	0.018059
cg13672800	Open_sea	C20orf141	TSS1500	0.655784	0.110994	0.693406	0.0602696	-0.0376219	0.0344656
cg03236627	Open_sea	TSPAN18	5'UTR	0.881973	0.143148	0.919588	0.0240188	-0.0376153	0.0147243
cg16190888	Open_sea	ANTXR1	Body	0.688199	0.121635	0.725745	0.0735125	-0.0375464	0.0253895
cg05902740	Open_sea	RGAG1	3'UTR	0.715042	0.118148	0.75255	0.0485549	-0.0375079	0.00720264
cg25879365	S_Shelf	CAP1	5'UTR	0.778098	0.0958184	0.815601	0.0410719	-0.0375033	0.0152942
cg20849025	Open_sea	MPEG1	TSS1500	0.738503	0.0477633	0.775969	0.0443601	-0.0374666	0.00784437		-0.0291688
cg10835083	Open_sea	EPHA4	Body	0.356864	0.0831784	0.394312	0.0741692	-0.0374477	0.0447727	0.0433
cg10752406	Open_sea	AZU1	TSS200	0.454098	0.080862	0.491525	0.0429403	-0.0374264	0.0120964		-0.0128509
cg06083483	Open_sea	CCL8	TSS200	0.326493	0.0765051	0.363914	0.0590805	-0.037422	0.0276482
cg25585129	N_Shore	SMTNL2	TSS1500	0.488016	0.0822399	0.525422	0.0433716	-0.0374059	0.0122317
cg21599336	S_Shelf	LOC100128239	Body	0.665167	0.079886	0.702571	0.0573256	-0.0374039	0.019739		-0.0117427
cg23149881	Open_sea	IL1B	TSS1500	0.393454	0.0893568	0.430827	0.0647408	-0.0373734	0.045221
cg27306802	N_Shore	MEGF6	Body	0.402924	0.0711828	0.440272	0.0724758	-0.0373486	0.0496714		-0.0124692
cg00488364	Open_sea	IL13RA2	TSS1500	0.744397	0.0792254	0.781741	0.0639712	-0.0373436	0.0213436
cg23570245	Open_sea	GRN	5'UTR	0.672456	0.0614976	0.709799	0.0552697	-0.0373429	0.013671		-0.0216462		0.745	-0.037
cg12286415	Open_sea	LOC100188949	TSS200	0.695748	0.0672525	0.73309	0.0580587	-0.0373416	0.00576037	-0.0609
cg22144328	S_Shore	RNF222	5'UTR	0.721843	0.120443	0.759182	0.0555043	-0.0373397	0.030497
cg02455383	Open_sea	CRYBB1	TSS200	0.689803	0.118082	0.727126	0.0681898	-0.0373226	0.0141387	-0.043	-0.0272291
cg05935311	N_Shore	BANK1	TSS200	0.287935	0.0728323	0.325254	0.0668334	-0.0373195	0.0300845	-0.0311
cg16822407	Open_sea	KIAA1026	Body	0.559284	0.0938911	0.59657	0.0734364	-0.0372858	0.041321
cg03128029	Open_sea	NOP58	Body	0.316416	0.0774516	0.35369	0.0747624	-0.0372738	0.0406313		-0.0281149
cg00300298	N_Shore	BCL2L1	Body	0.214115	0.065376	0.251351	0.0689686	-0.0372359	0.0377212		-0.0189901
cg18196453	Open_sea	RNF217	Body	0.835258	0.142616	0.872491	0.0443622	-0.0372331	0.0212
cg11526665	Open_sea	CNIH3	Body	0.57099	0.0560448	0.608219	0.0546934	-0.0372298	0.00865215		-0.0178687
cg07596668	N_Shelf	CGN	3'UTR	0.764099	0.126357	0.801321	0.0467636	-0.0372219	0.0311659		-0.0241113
cg02844593	Open_sea	CACNA2D3	Body	0.442319	0.0932623	0.479522	0.0727613	-0.037203	0.0426209
cg23205034	Open_sea	PGCP	Body	0.737371	0.130609	0.774571	0.0431606	-0.0372004	0.00578976
cg00995065	Open_sea	SLCO1B1	TSS1500	0.803313	0.136701	0.840472	0.0386006	-0.0371589	0.0456319
cg11224946	Open_sea	MEGF6	Body	0.536732	0.0933151	0.573887	0.0551221	-0.0371546	0.014722
cg10083824	Open_sea	GRM4	TSS1500	0.808164	0.134626	0.845272	0.046419	-0.0371087	0.00662017
cg01687040	Open_sea	DCD	TSS1500	0.751573	0.134059	0.788669	0.04769	-0.037096	0.0325789
cg11995228	S_Shore	MYH14	Body	0.738923	0.123967	0.776015	0.0377743	-0.0370916	0.0215113
cg05075308	Open_sea	IRF2	Body	0.419878	0.0410586	0.456966	0.0538537	-0.0370873	0.0131674		-0.0158712
cg13791092	N_Shore	PSMF1	5'UTR	0.507857	0.0597231	0.544916	0.0701855	-0.0370591	0.0491207
cg23406509	Open_sea	ACCN1	Body	0.606763	0.101174	0.643811	0.0667803	-0.0370478	0.0277754
cg14270650	Open_sea	PDE7B	Body	0.731408	0.0985444	0.768439	0.0483498	-0.0370306	0.0067927
cg13984746	S_Shore	HEXDC	Body	0.668756	0.0514444	0.705786	0.05477	-0.0370304	0.0295422		-0.0183173
cg07915516	S_Shelf	AXIN1	Body	0.48802	0.0727208	0.525009	0.0592427	-0.036989	0.0166189		-0.0240891
cg14643264	Open_sea	MOBKL2B	Body	0.277315	0.0778725	0.314304	0.0803887	-0.0369884	0.0487942
cg18330082	S_Shelf	KNDC1	Body	0.55603	0.0874088	0.593016	0.0521939	-0.0369852	0.0120492	-0.0329
cg05075579	Open_sea	SORL1	Body	0.385315	0.0675521	0.422289	0.0337904	-0.0369741	0.00369692		-0.0228791
cg20249566	Open_sea	NWD1	TSS200	0.609613	0.110032	0.646574	0.0692731	-0.0369604	0.0304885
cg14080050	Open_sea	B4GALT1	Body	0.410015	0.0714936	0.446957	0.049554	-0.0369413	0.0150911		-0.0142522
cg16683508	S_Shore	SDR16C5	TSS200	0.692126	0.118766	0.729015	0.0531945	-0.0368896	0.0226506
cg10365246	S_Shelf	SORCS2	Body	0.753881	0.0996339	0.790753	0.0524006	-0.0368722	0.0230393
cg00919591	Island	BCR	1stExon	0.60613	0.0972042	0.643	0.0798923	-0.0368702	0.0451196	-0.0509
cg26694831	Open_sea	ADAMTS2	Body	0.775187	0.0825965	0.812013	0.0604819	-0.0368262	0.0191762						0.855289	-0.0441948
cg02632800	N_Shore	THY1	5'UTR	0.489264	0.0658371	0.526059	0.0572297	-0.0367945	0.00920069
cg04931184	Open_sea	KCNJ4	5'UTR	0.638287	0.106398	0.675071	0.0440828	-0.0367833	0.0221363
cg01267270	N_Shore	PHAX	TSS1500	0.7556	0.076889	0.792379	0.0334957	-0.0367793	0.000969836		-0.0291551
cg09063835	S_Shore	PHACTR3	Body	0.517543	0.0908939	0.554302	0.0707766	-0.0367595	0.019038
cg04279920	Open_sea	MAGEA8	TSS200	0.870444	0.131918	0.907195	0.0308015	-0.0367513	0.0033228
cg20189036	N_Shelf	TMEM74	3'UTR	0.875757	0.135139	0.912493	0.0331343	-0.0367363	0.00569972
cg03533256	Open_sea	CD300E	TSS1500	0.525299	0.100923	0.562027	0.0712888	-0.0367275	0.0308047
cg19637159	Open_sea	BEX5	TSS200	0.29174	0.0845909	0.328431	0.091434	-0.0366906	0.0252168
cg07926618	Open_sea	CROCC	TSS1500	0.856126	0.0963308	0.89281	0.0445341	-0.0366845	0.00832443
cg26473110	N_Shelf	DGKZ	Body	0.428741	0.0690257	0.46541	0.0565863	-0.0366692	0.00501138
cg22035959	S_Shore	ARID3A	Body	0.589366	0.101691	0.626025	0.0474416	-0.036659	0.0129677		-0.0331895
cg03082523	N_Shore	PRDM16	Body	0.623663	0.109024	0.660315	0.0503875	-0.0366521	0.0142999		-0.0109876
cg09046979	S_Shore	SBK1	3'UTR	0.251896	0.0737092	0.288537	0.0558376	-0.0366417	0.0119773
cg14082886	S_Shelf	CD44	Body	0.398038	0.0767875	0.43468	0.0672408	-0.0366416	0.0221313	-0.0464	-0.0333035
cg20764780	Open_sea	PTPRN2	Body	0.595927	0.0903478	0.632563	0.061276	-0.0366367	0.0083659
cg02175033	Open_sea	KIAA0247	5'UTR	0.587253	0.0971004	0.623867	0.0519512	-0.0366137	0.0390033
cg12661316	Open_sea	CAMTA1	Body	0.687455	0.108278	0.72406	0.0781271	-0.036605	0.037378		-0.023601
cg23424158	Open_sea	DLG2	TSS1500	0.66321	0.117311	0.699804	0.0568474	-0.0365948	0.0439106
cg05755889	Open_sea	PRDM16	Body	0.851219	0.136147	0.887792	0.044566	-0.0365725	0.0259143
cg17574812	Open_sea	ABHD6	Body	0.803983	0.104798	0.840554	0.0593738	-0.0365714	0.0327111	-0.0361	-0.040449
cg22496559	Open_sea	TM4SF19	TSS200	0.756526	0.126404	0.793073	0.0538918	-0.0365464	0.0337581		-0.0311819
cg17518550	Open_sea	C1orf150	TSS200	0.474928	0.0952035	0.511471	0.0734966	-0.0365436	0.0260099						0.0796852	0.0204628
cg22815528	Open_sea	PSCA	3'UTR	0.863204	0.143228	0.899742	0.0345367	-0.0365379	0.0276257
cg09421562	S_Shore	MPO	1stExon	0.743113	0.114996	0.779637	0.0370616	-0.0365238	0.0378047		-0.0205247
cg26062204	Open_sea	CLRN1	5'UTR	0.701309	0.118397	0.737791	0.0468003	-0.0364818	0.0331122
cg04242499	N_Shore	PCDHGA4	Body	0.194818	0.0620918	0.231299	0.0588901	-0.0364811	0.0295598
cg09889997	Open_sea	CAMTA1	Body	0.674302	0.0592943	0.710782	0.0735304	-0.0364799	0.0440851
cg20020844	S_Shore	SP6	5'UTR	0.548858	0.116846	0.585308	0.0800232	-0.0364493	0.0458377
cg00895324	Open_sea	PCP4	TSS1500	0.808358	0.122161	0.84479	0.0479283	-0.0364324	0.0159486		-0.0151135
cg09038267	Open_sea	C10orf26	Body	0.805696	0.123339	0.842123	0.0576814	-0.0364275	0.0185174
cg14443470	Open_sea	FAM125B	Body	0.770295	0.105728	0.806717	0.0521537	-0.0364215	0.0275196
cg21535931	S_Shore	PLEC1	Body	0.806537	0.0624135	0.842931	0.0322393	-0.0363936	0.00278848		-0.0181699
cg04255276	Island	LTBP3	Body	0.526342	0.0959589	0.562721	0.0580419	-0.0363789	0.020383
cg09026253	S_Shore	IFITM1	TSS1500	0.715299	0.0614016	0.751664	0.0373424	-0.0363658	0.00190082		-0.0163098
cg14741228	N_Shore	FAM60A	5'UTR	0.554674	0.106819	0.591025	0.0601998	-0.0363512	0.0385186	-0.0442	-0.0175104
cg02187259	Open_sea	FAM49A	5'UTR	0.829923	0.1382	0.866263	0.0368063	-0.0363407	0.0254214	-0.0419	-0.0276631
cg09447621	S_Shore	B3GAT1	Body	0.641577	0.0557421	0.677914	0.0702043	-0.0363374	0.0234071
cg09236445	Open_sea	PDZRN3	Body	0.890535	0.143121	0.926866	0.0289869	-0.03633	0.00749778
cg14826417	N_Shore	CLDN4	TSS1500	0.647853	0.0673918	0.684182	0.0548901	-0.0363286	0.0201011				0.634	-0.036
cg12070911	Open_sea	RAET1E	Body	0.701362	0.119264	0.73765	0.0620587	-0.0362881	0.0468055
cg00972420	Open_sea	FAM65C	Body	0.734402	0.0778763	0.77067	0.0434946	-0.0362687	0.00140187
cg05067125	Open_sea	S100Z	5'UTR	0.652484	0.13407	0.688749	0.0906257	-0.036265	0.0483744	-0.0706					0.0842468	0.0189304
cg19751562	Open_sea	CNTN6	Body	0.864208	0.144029	0.900472	0.0412465	-0.0362636	0.0217716
cg14165142	S_Shore	CDC25B	Body	0.781138	0.138766	0.817398	0.0663505	-0.0362603	0.0338008
cg12063992	Open_sea	PTPN9	Body	0.554155	0.101153	0.590413	0.0500869	-0.0362577	0.0278058
cg07946630	Island	GNL3L	TSS200	0.51534	0.094354	0.551594	0.095714	-0.036254	0.00828607
cg14446430	Open_sea	ZNF732	Body	0.799777	0.116082	0.836027	0.0495453	-0.0362507	0.0275498
cg05963136	Open_sea	IGFL3	TSS1500	0.820835	0.114218	0.857064	0.0365734	-0.0362292	0.0105128		-0.0221193
cg20542822	Open_sea	COL29A1	Body	0.790531	0.135431	0.826736	0.0396153	-0.0362053	0.0400434
cg20815339	Open_sea	PSAPL1	1stExon	0.783974	0.0714537	0.820175	0.0475972	-0.0362005	0.035333
cg09809504	Island	CACNA1H	Body	0.866659	0.13175	0.902857	0.0222814	-0.036198	0.00499579
cg24777399	Open_sea	SH3RF3	Body	0.667486	0.0845325	0.703679	0.0590513	-0.0361937	0.0156083		-0.018294
cg25447299	N_Shelf	NR0B1	Body	0.590912	0.0785931	0.627103	0.0585758	-0.0361901	0.0196669	0.0499
cg09923953	S_Shelf	KLK11	3'UTR	0.808967	0.132588	0.845157	0.0452585	-0.0361898	0.0344354
cg07381930	N_Shore	GOLGA7B	TSS1500	0.551629	0.0772137	0.587816	0.0638601	-0.0361865	0.0497473
cg25247520	S_Shore	MIR1204	TSS200	0.885184	0.143076	0.921364	0.0343931	-0.0361796	0.00986652
cg15030789	Open_sea	SLC9A1	Body	0.637535	0.103638	0.673705	0.0565764	-0.0361709	0.0291151		-0.0191639
cg19007167	N_Shore	NEU4	Body	0.752297	0.126122	0.788465	0.0441001	-0.0361678	0.026503
cg19248557	Open_sea	HLA-DRA	Body	0.393549	0.0645787	0.429716	0.0723439	-0.0361673	0.046299	-0.0321					0.0853654	0.0195393
cg14094027	Open_sea	PXN	5'UTR	0.21255	0.0576208	0.248711	0.06102	-0.0361619	0.0131498
cg18119407	N_Shore	CFLAR	TSS1500	0.420165	0.0542752	0.456324	0.0528211	-0.036159	0.0209011		-0.0158123		0.654	-0.045
cg10591797	Open_sea	CXCR2	TSS200	0.492495	0.0890259	0.528651	0.0617777	-0.0361563	0.027496
cg17098965	S_Shore	ZNF217	5'UTR	0.675898	0.128772	0.712042	0.0663778	-0.0361442	0.0411742		-0.023503
cg26017484	Island	PRDM16	Body	0.742738	0.12352	0.778871	0.0467532	-0.036133	0.0140058
cg01584103	Open_sea	CALN1	Body	0.718308	0.122593	0.754415	0.0543292	-0.0361076	0.0284424
cg26044566	Open_sea	PRDM16	Body	0.676956	0.0642957	0.713042	0.0440454	-0.0360862	0.00797302
cg19017553	Open_sea	PARD3	Body	0.830137	0.146482	0.866209	0.0579699	-0.0360724	0.0263321
cg03255783	S_Shelf	ESPN	Body	0.675048	0.10548	0.711105	0.0499763	-0.0360576	0.0223698
cg03300649	S_Shore	APOB48R	TSS1500	0.746857	0.0521059	0.782904	0.0263594	-0.0360469	2.82864e-05	-0.0314			0.808	-0.038
cg18120259	Open_sea	LOC100132354	Body	0.512355	0.0552706	0.548389	0.0484334	-0.0360337	0.0108722		-0.0121488
cg23061150	Open_sea	CALCR	5'UTR	0.839667	0.132536	0.875694	0.0429447	-0.0360274	0.0292761
cg12873919	N_Shore	BCL2L1	Body	0.467545	0.0849042	0.503555	0.0883875	-0.0360099	0.0322186
cg13391675	Open_sea	CTNNA2	Body	0.706518	0.0899654	0.742524	0.0603568	-0.0360061	0.0254811	-0.039
cg05533037	Open_sea	KRTAP7-1	1stExon	0.822701	0.136995	0.858702	0.0300461	-0.0360012	0.00844767
cg24404533	Island	MUC6	TSS200	0.772566	0.121772	0.808557	0.041302	-0.0359907	0.00589007
cg02955989	S_Shelf	ZNF536	Body	0.838768	0.143136	0.874756	0.0433128	-0.0359873	0.0190557
cg00772863	N_Shore	UBE2MP1	TSS1500	0.764208	0.132643	0.800192	0.0546755	-0.0359837	0.035769
cg04844231	Open_sea	RALYL	Body	0.880154	0.1437	0.916136	0.0344427	-0.0359825	0.0432573
cg07011790	N_Shore	TCEAL1	TSS200	0.363803	0.0825885	0.399749	0.0665096	-0.0359464	0.0036619
cg03220543	Open_sea	ACTL8	5'UTR	0.471072	0.0799873	0.507015	0.0517927	-0.0359425	0.0164456		-0.0137596
cg22762309	N_Shore	OTUD6A	TSS1500	0.798123	0.120279	0.834059	0.0354276	-0.0359363	0.010633
cg09293559	Open_sea	ZFHX3	Body	0.890332	0.149039	0.926242	0.0313712	-0.0359104	0.0399729
cg18741439	Open_sea	CSGALNACT1	Body	0.676699	0.0919172	0.7126	0.0585586	-0.0359013	0.0274903		-0.0240517
cg25413188	Open_sea	ATP4A	1stExon	0.773627	0.0870463	0.809526	0.0443835	-0.0358992	0.000657657
cg17250262	S_Shore	LBH	Body	0.504391	0.0906398	0.54029	0.0665857	-0.0358986	0.0272121
cg04092800	Island	PTGER4	Body	0.291685	0.0647505	0.327575	0.0634503	-0.0358895	0.0170178
cg27002303	Open_sea	LOC100188947	Body	0.738179	0.0909841	0.774057	0.056646	-0.0358783	0.011733
cg18236464	Open_sea	PAPPA2	Body	0.552069	0.112243	0.587912	0.0847805	-0.0358431	0.032575		-0.0161413
cg00547530	Open_sea	CLUAP1	Body	0.645708	0.0993941	0.681546	0.0677039	-0.0358379	0.0237826	-0.0595
cg03243551	Island	DAXX	Body	0.682906	0.0751639	0.718732	0.0763048	-0.0358265	0.0178017
cg14640659	N_Shelf	PCDHB13	TSS1500	0.667299	0.122645	0.703124	0.0508443	-0.0358246	0.0378302
cg09216823	Open_sea	ATP13A4	5'UTR	0.670684	0.112411	0.706493	0.0619752	-0.0358091	0.039689
cg05224770	Open_sea	IFNG	TSS1500	0.847104	0.132101	0.882908	0.039735	-0.0358042	0.0434755
cg14606082	N_Shore	LFNG	Body	0.684997	0.0766518	0.720794	0.0524131	-0.0357974	0.0267077		-0.0180063
cg01360795	Open_sea	BPESC1	Body	0.627171	0.100583	0.662967	0.0641264	-0.0357964	0.00679861
cg10378904	Island	FAM132A	Body	0.782651	0.0818399	0.818445	0.0402843	-0.035794	0.0052298
cg13252152	Open_sea	SH2B2	Body	0.287727	0.0592128	0.323499	0.0583283	-0.0357721	0.00123501
cg06394103	Open_sea	DPP10	Body	0.851866	0.138198	0.887636	0.0377433	-0.0357695	0.0323054
cg13483727	Open_sea	CLUL1	TSS1500	0.787943	0.126465	0.823679	0.0537921	-0.035736	0.0188064		-0.0233263
cg16670736	Open_sea	PTPRN2	Body	0.789673	0.0933716	0.825408	0.0477354	-0.0357351	0.047795
cg13120756	S_Shore	RUNDC3A	Body	0.782639	0.125087	0.818347	0.0446307	-0.0357083	0.008399
cg00028929	Open_sea	KRT5	3'UTR	0.639167	0.0506204	0.674873	0.0495511	-0.0357064	0.0243157
cg26919780	Open_sea	HMHB1	3'UTR	0.726686	0.137204	0.76239	0.0722831	-0.0357048	0.0453046
cg20311002	Open_sea	C1orf101	Body	0.769685	0.134298	0.805383	0.0601839	-0.0356978	0.0363366		-0.0367868
cg25310097	Open_sea	ARHGAP24	Body	0.769702	0.0892563	0.80539	0.0420703	-0.0356882	0.00300652
cg04617549	S_Shore	KLK13	TSS1500	0.619217	0.111975	0.6549	0.0544079	-0.0356828	0.0134543
cg19042947	Open_sea	SERPINA4	TSS1500	0.689061	0.119234	0.724739	0.0526099	-0.0356776	0.0266252
cg18434152	Open_sea	PROK1	TSS1500	0.710008	0.10036	0.745675	0.0536782	-0.0356668	0.0120896
cg17996830	S_Shore	ODZ4	Body	0.84951	0.146599	0.885176	0.0478636	-0.035666	0.0422464
cg22417613	Open_sea	KIAA1549	Body	0.737082	0.105197	0.772735	0.0622944	-0.0356529	0.0332436
cg23954655	Open_sea	STK24	Body	0.323115	0.0497627	0.358732	0.0448767	-0.0356175	0.00268428		-0.0208862
cg01016119	N_Shore	ARHGEF3	Body	0.619601	0.0769131	0.655215	0.0731654	-0.035615	0.0151193				0.485	-0.036
cg01661247	N_Shore	ENPP1	TSS1500	0.424869	0.0925856	0.460483	0.0627746	-0.0356141	0.029654
cg14874678	S_Shore	DUSP11	TSS1500	0.720324	0.0907254	0.755929	0.0433422	-0.0356048	0.0472923
cg26752663	N_Shore	ADCY3	5'UTR	0.610489	0.0857173	0.646091	0.0582325	-0.0356026	0.00812579
cg03753191	S_Shore	EPSTI1	TSS1500	0.386251	0.0744375	0.421851	0.0643411	-0.0356	0.0252864	-0.0389	-0.0214503		0.337	-0.03
cg20874031	Open_sea	GKN1	Body	0.801836	0.0954578	0.837429	0.0540307	-0.0355932	0.0164261
cg25806655	Island	SEMA6B	3'UTR	0.688356	0.102307	0.723946	0.0479636	-0.0355902	0.0273358
cg01191920	N_Shore	PTPRN2	Body	0.829977	0.0875919	0.865565	0.0627321	-0.0355876	0.0185042				0.848	-0.042
cg10334489	Open_sea	KSR1	TSS200	0.806577	0.118877	0.842154	0.0524315	-0.0355766	0.0262265
cg11736230	N_Shore	PPP1R13B	Body	0.430293	0.103657	0.465868	0.088605	-0.0355748	0.0164618
cg24608504	Open_sea	SPTBN1	Body	0.720607	0.126584	0.756178	0.055503	-0.0355708	0.0240901
cg20284999	Open_sea	MS4A6A	TSS1500	0.711253	0.113474	0.746803	0.0374492	-0.0355503	0.0181824		-0.026835
cg11480762	Open_sea	SLC29A3	Body	0.77062	0.0642712	0.806162	0.0376358	-0.0355422	0.00212289	-0.0397	-0.0243626
cg18186672	N_Shore	DYSF	TSS1500	0.366206	0.0808263	0.401743	0.0825668	-0.0355376	0.049654
cg03000596	Open_sea	LAT2	5'UTR	0.371124	0.0947983	0.406659	0.0794066	-0.035535	0.0468853	-0.0297	-0.0287125
cg15986555	Open_sea	FGFR2	Body	0.803905	0.123264	0.839427	0.0455177	-0.0355222	0.0146715
cg16162122	N_Shelf	KCNQ2	Body	0.701031	0.118069	0.736533	0.0530212	-0.0355022	0.0275856
cg23954847	Open_sea	TFE3	3'UTR	0.624979	0.078479	0.660478	0.056855	-0.0354988	0.0173517
cg11390763	S_Shelf	RPL36A	Body	0.805236	0.120678	0.840724	0.0327124	-0.0354885	0.00758977
cg24641737	N_Shelf	DENND2D	1stExon	0.561885	0.0414801	0.597374	0.0432494	-0.0354882	0.00610928
cg13580827	Open_sea	APBA1	Body	0.801443	0.126764	0.836921	0.0365806	-0.0354781	0.0380736
cg16324121	N_Shelf	IL17RE	Body	0.607829	0.101286	0.64328	0.0717942	-0.035452	0.0408895	-0.0558
cg03846022	N_Shore	PDPK1	3'UTR	0.616242	0.111421	0.651687	0.0783883	-0.0354451	0.0301613
cg25818109	Open_sea	MASP1	3'UTR	0.580753	0.112842	0.616186	0.0687917	-0.0354325	0.0186835
cg14557690	N_Shelf	UAP1L1	3'UTR	0.567499	0.0798986	0.602927	0.0566237	-0.0354278	0.0458287
cg16505233	Open_sea	EDEM1	Body	0.743666	0.131325	0.779081	0.0602214	-0.0354152	0.0235124	-0.056					0.116558	0.023902
cg27159719	Open_sea	TMEM71	1stExon	0.329294	0.0835126	0.364698	0.0711287	-0.0354036	0.038848	-0.028	-0.0200488
cg13148921	Open_sea	ARNT2	Body	0.417488	0.0666235	0.452879	0.0623582	-0.0353909	0.0159749						0.453506	-0.0951382
cg26808478	N_Shore	DNAJC11	Body	0.565449	0.120683	0.600795	0.0677	-0.0353461	0.033726
cg12486493	Open_sea	IGF1R	Body	0.602257	0.0954872	0.637602	0.0681202	-0.0353459	0.0226227	-0.0598	-0.0223875
cg18297960	Island	C7orf50	Body	0.811055	0.0546715	0.846398	0.0513466	-0.0353432	0.0201815				0.826	-0.019
cg00650953	Open_sea	CNTNAP2	Body	0.853658	0.135816	0.888998	0.0465839	-0.0353393	0.0263188
cg00328935	Open_sea	FLJ43860	TSS200	0.466371	0.0867943	0.5017	0.067398	-0.0353292	0.00819336
cg00638020	N_Shore	PTPRN2	Body	0.689774	0.12106	0.725094	0.0444013	-0.0353196	0.0171015		-0.0119875
cg20085588	Open_sea	SFTPA2	3'UTR	0.804466	0.130212	0.839779	0.0354833	-0.0353131	0.0167055
cg18081515	N_Shore	KIF26A	Body	0.776366	0.134531	0.811636	0.059021	-0.0352707	0.0344265		-0.0144347
cg14245120	Open_sea	KIF6	Body	0.897494	0.142331	0.932729	0.036283	-0.0352347	0.0139116
cg22578926	N_Shelf	PTPRN2	Body	0.74157	0.132336	0.776768	0.0485578	-0.0351979	0.0364544
cg19764096	S_Shore	C14orf184	TSS200	0.508606	0.0814508	0.543774	0.0761698	-0.0351677	0.0255654
cg12134159	Open_sea	TMEM27	TSS200	0.639009	0.111166	0.674177	0.075309	-0.035167	0.0200591
cg05365532	Open_sea	LILRB1	TSS1500	0.47351	0.0927722	0.508665	0.0475797	-0.0351549	0.0212113	-0.0424	-0.0231437
cg09790617	Island	BRSK2	Body	0.692775	0.0960037	0.727928	0.0422945	-0.0351525	0.0149187
cg22843712	Open_sea	MYOM2	TSS1500	0.63134	0.114672	0.666484	0.0688829	-0.0351439	0.0290552
cg11621113	N_Shore	MORG1	TSS1500	0.437478	0.0718754	0.47262	0.0486414	-0.0351425	0.0118819	-0.0322	-0.0229255
cg00859858	S_Shelf	ZC3H12A	Body	0.787352	0.141757	0.822492	0.0599362	-0.0351406	0.0463182	-0.0435	-0.0315213
cg10863207	N_Shelf	RFFL	5'UTR	0.832635	0.143284	0.867771	0.0574869	-0.0351362	0.0379742		-0.0122634
cg00687714	Open_sea	CRYM	Body	0.743153	0.118305	0.778253	0.0601224	-0.0351001	0.0251111
cg17006281	S_Shelf	DPP6	Body	0.702941	0.12758	0.738039	0.0469923	-0.0350981	0.0487323
cg00346376	N_Shore	SLC12A7	Body	0.76802	0.0625722	0.803098	0.0389034	-0.0350788	0.00268476
cg26853458	N_Shelf	RCVRN	Body	0.427214	0.107665	0.462288	0.0948219	-0.0350739	0.0357975
cg21840434	Open_sea	RASGRF1	1stExon	0.549469	0.0466694	0.584542	0.0441513	-0.0350728	0.00811		-0.019583
cg20867746	Open_sea	OR51S1	TSS1500	0.693974	0.126991	0.729034	0.0610634	-0.0350593	0.0254422
cg09233980	Island	GRAMD4	Body	0.799266	0.0930304	0.834322	0.063234	-0.0350562	0.0253364
cg27282206	Open_sea	PTPRN2	Body	0.866534	0.111069	0.90159	0.037887	-0.0350555	0.0458874
cg09854726	N_Shore	FKBP2	TSS1500	0.731734	0.0639755	0.766784	0.053471	-0.0350493	0.0166124		-0.0272988
cg26797722	Open_sea	JARID2	Body	0.616749	0.107137	0.65176	0.060807	-0.0350117	0.00841188		-0.0167348
cg07556018	Open_sea	KCNQ1	Body	0.703893	0.111017	0.738887	0.0502523	-0.0349946	0.00966489
cg00164282	Open_sea	MYO1D	Body	0.664809	0.112474	0.699788	0.0540499	-0.0349787	0.0303839
cg17197065	Open_sea	GK2	1stExon	0.814205	0.138846	0.84918	0.0331798	-0.0349744	0.0279086
cg27394478	N_Shelf	ZFP92	TSS200	0.727494	0.123181	0.762456	0.0483731	-0.0349621	0.0419998
cg13625403	Island	TRIM29	1stExon	0.905084	0.13989	0.940035	0.021852	-0.0349503	0.0177012
cg20615117	Open_sea	SORL1	Body	0.678206	0.106885	0.713155	0.0506272	-0.0349493	0.0423748
cg15700197	Open_sea	OR10J1	TSS1500	0.734858	0.109094	0.769783	0.0638927	-0.0349248	0.0242427		-0.0202761
cg05989054	S_Shore	GAMT	TSS1500	0.598001	0.0774129	0.632914	0.07511	-0.0349132	0.0245077	-0.0538
cg05695699	N_Shore	KIAA1522	Body	0.596787	0.0974861	0.631679	0.0536795	-0.0348924	0.0481724
cg02663352	Open_sea	CD44	Body	0.75463	0.0820349	0.789506	0.0419351	-0.0348758	0.00637165		-0.0179915
cg05168609	Open_sea	C21orf29	Body	0.766044	0.111277	0.800875	0.0392128	-0.0348308	0.0410958
cg09189889	Open_sea	DCT	TSS1500	0.528486	0.096206	0.563294	0.0600957	-0.0348078	0.0240468
cg18808777	Open_sea	HCP5	3'UTR	0.621673	0.0703674	0.656468	0.0594133	-0.0347946	0.0110601				0.709	-0.042
cg03527802	S_Shore	MAZ	Body	0.64256	0.0911863	0.677354	0.0428777	-0.034794	0.0104149
cg27080171	N_Shelf	GABRA2	Body	0.660166	0.123435	0.69495	0.0560257	-0.0347842	0.0329639
cg11245297	S_Shelf	CCL25	TSS200	0.574413	0.0527511	0.609158	0.0475034	-0.0347448	0.00074645
cg13691961	N_Shore	DUSP6	Body	0.681789	0.0924415	0.716531	0.0574093	-0.0347413	0.0384742
cg26435149	Open_sea	ERC2	3'UTR	0.607773	0.0783498	0.642506	0.0577102	-0.0347326	0.0143292	-0.0391
cg19494588	Open_sea	PPP2R2B	Body	0.747845	0.123631	0.782577	0.0566827	-0.0347319	0.0308449
cg12321798	Open_sea	FLJ44635	TSS200	0.738193	0.12786	0.772911	0.0521387	-0.0347183	0.0341175
cg21769093	S_Shelf	VWC2	Body	0.773312	0.13096	0.808024	0.0593276	-0.0347127	0.044026
cg18463876	N_Shelf	SRRM3	Body	0.668679	0.0994859	0.703392	0.0569778	-0.0347123	0.0264257
cg20065520	N_Shelf	DIO3OS	TSS1500	0.761008	0.106848	0.795712	0.042997	-0.0347036	0.0125091
cg18748374	Open_sea	MYO18A	Body	0.282844	0.0582257	0.317535	0.0633002	-0.0346911	0.0201645		-0.0161162
cg03825175	N_Shore	ODZ4	Body	0.810169	0.115028	0.844854	0.0397726	-0.0346853	0.0109856
cg00050692	Open_sea	DNMT3A	Body	0.785024	0.0863882	0.819708	0.0775728	-0.0346838	0.0375006		-0.0295153
cg03290977	Open_sea	C1QTNF7	Body	0.212753	0.0723177	0.247429	0.0807755	-0.0346765	0.03427		-0.0235428
cg25972714	S_Shore	MIR346	TSS200	0.619798	0.0953931	0.654473	0.0507643	-0.0346749	0.0116376
cg05480377	Open_sea	ONECUT2	3'UTR	0.765558	0.127694	0.800188	0.0294384	-0.0346305	0.0132912
cg12987403	Open_sea	NMNAT3	5'UTR	0.818866	0.13979	0.853495	0.0433164	-0.0346297	0.0274113
cg22507756	S_Shore	KIAA1026	Body	0.744284	0.121288	0.778902	0.0549048	-0.0346185	0.0246106
cg19681842	N_Shore	UBR7	TSS1500	0.440928	0.0930057	0.475546	0.0737917	-0.0346185	0.0131115
cg10916651	Open_sea	C1QA	TSS200	0.339064	0.0681674	0.373676	0.050645	-0.0346119	0.0172592		-0.0134719
cg17711527	Open_sea	LAX1	1stExon	0.426526	0.0793903	0.461118	0.0488855	-0.0345913	0.0212701
cg00379713	Open_sea	SLC37A2	Body	0.466715	0.081538	0.501277	0.0624174	-0.0345621	0.0330532	-0.0316
cg10458446	Open_sea	RAB17	TSS1500	0.553992	0.0765175	0.588551	0.0714002	-0.0345592	0.0242663		-0.0169321				0.108729	0.0231308
cg07169660	Open_sea	LOC100130581	TSS1500	0.580865	0.107525	0.615413	0.067773	-0.034548	0.0461081
cg19223119	N_Shore	DIP2C	Body	0.701987	0.115411	0.736529	0.0475843	-0.0345421	0.014684
cg02638567	Open_sea	WBSCR17	Body	0.770692	0.132487	0.805229	0.0437452	-0.0345371	0.0476579
cg05141014	Open_sea	PART1	Body	0.649813	0.110153	0.684322	0.0798216	-0.0345089	0.0179879
cg26829071	Open_sea	GPR133	Body	0.751159	0.0832567	0.785633	0.0508214	-0.0344743	0.012803
cg17510922	Open_sea	ITGA4	Body	0.769547	0.124491	0.804014	0.0494202	-0.0344673	0.0331826
cg06007645	Open_sea	C1orf175	TSS200	0.850122	0.114374	0.884577	0.0244613	-0.0344557	0.0115458				0.868	0.019
cg06674117	Open_sea	RHOT1	Body	0.843314	0.14321	0.877768	0.0448492	-0.0344535	0.0438623		-0.0249978
cg26648185	N_Shelf	TIAM1	5'UTR	0.381225	0.0734489	0.415675	0.0600042	-0.0344495	0.0145367		-0.0298792
cg07700393	Open_sea	ADAMTS12	Body	0.644613	0.0898224	0.679058	0.0603525	-0.0344448	0.0305607		-0.0125854
cg19708201	Open_sea	RYR2	3'UTR	0.802221	0.127633	0.836627	0.0507094	-0.0344055	0.0325456
cg20449614	S_Shore	PDLIM2	Body	0.597283	0.0681011	0.631674	0.0675199	-0.0343911	0.0479901	-0.0542					0.0683137	0.0161003
cg19685398	Open_sea	HRK	3'UTR	0.341422	0.0837525	0.375806	0.0769551	-0.0343843	0.0254788				0.392	0.037
cg11201447	S_Shore	MIR1204	TSS200	0.885562	0.149039	0.919936	0.0418304	-0.0343736	0.0377277
cg18739537	N_Shore	NFKBIE	Body	0.404955	0.0812757	0.439329	0.0759763	-0.0343735	0.0183326	-0.0393	-0.0284223				0.083223	0.0197651
cg24392577	N_Shore	LTBP3	Body	0.671093	0.0647043	0.705448	0.0677569	-0.0343548	0.0310443	-0.0433
cg08371852	Open_sea	ARNT2	Body	0.844103	0.134071	0.878457	0.0378801	-0.0343541	0.0176239
cg08227141	Open_sea	LUZP2	Body	0.857764	0.139201	0.892074	0.0340192	-0.0343094	0.0254554		-0.0165085
cg00320216	Open_sea	ETS1	5'UTR	0.822768	0.0760629	0.857062	0.0439949	-0.0342946	0.015014
cg01261013	N_Shore	MORC3	TSS1500	0.688574	0.088788	0.722868	0.0577581	-0.0342933	0.00803736
cg14293614	S_Shore	TOMM5	TSS1500	0.160398	0.077238	0.194691	0.0616014	-0.034293	0.0149899
cg12955084	S_Shelf	TMEM91	Body	0.702018	0.0829044	0.736292	0.0674597	-0.0342741	0.0188827		-0.0392466
cg26470501	S_Shore	BCL3	Body	0.333011	0.0645807	0.367278	0.0560971	-0.0342679	0.0134271		-0.015732
cg16213217	S_Shelf	PHF11	Body	0.700836	0.0994398	0.735098	0.063461	-0.0342619	0.0290536		-0.038881
cg07161179	S_Shore	TMEM80	Body	0.593137	0.0989096	0.627386	0.0549532	-0.0342493	0.0154731	-0.0336	-0.0158093
cg13783957	Open_sea	AMBP	Body	0.655505	0.11766	0.689751	0.0508515	-0.0342459	0.0379632
cg10520543	Open_sea	TMEM132B	TSS1500	0.67871	0.127101	0.712929	0.0390879	-0.0342193	0.017003
cg15775674	Open_sea	CAPN3	Body	0.662413	0.0781867	0.696627	0.0635952	-0.0342138	0.0270309	0.0202
cg04707603	Open_sea	RASGRP3	5'UTR	0.896663	0.142662	0.930876	0.0402982	-0.0342133	0.0232788
cg03821121	Open_sea	MICAL2	5'UTR	0.6704	0.111794	0.704606	0.0620948	-0.0342062	0.0260654	-0.0484
cg15141217	N_Shore	SLC6A1	5'UTR	0.823443	0.101193	0.857634	0.0334156	-0.0341914	0.00367292
cg06122230	Open_sea	ZNFX1	Body	0.719053	0.0723754	0.753243	0.0478914	-0.0341901	0.0124548
cg12849224	N_Shore	MYT1L	Body	0.72857	0.121652	0.762745	0.0595185	-0.0341744	0.0168941
cg03109660	N_Shelf	RELL1	Body	0.685334	0.102245	0.719507	0.0469053	-0.0341731	0.0186239	-0.034	-0.0355165
cg06785293	Open_sea	ARID1B	Body	0.750227	0.0951777	0.784371	0.033214	-0.0341437	0.00400077						0.707697	-0.020359
cg26528484	Open_sea	TMEM182	Body	0.783557	0.114658	0.817693	0.0544058	-0.0341354	0.0169815
cg25553466	N_Shelf	JAKMIP3	Body	0.446458	0.127072	0.480577	0.0898637	-0.0341186	0.0370322
cg25605243	Open_sea	OCA2	Body	0.720713	0.104298	0.75483	0.0493312	-0.0341166	0.0246234
cg23403895	Open_sea	PALLD	Body	0.756334	0.0879387	0.790448	0.0284657	-0.0341146	0.0165204		-0.013454
cg27179693	Open_sea	GRIK4	TSS1500	0.536948	0.0658036	0.571057	0.0578304	-0.0341088	0.00419855		-0.0164141
cg01464104	Open_sea	OR5T1	TSS200	0.747503	0.12392	0.781607	0.0338088	-0.0341042	0.0223525
cg26723237	Open_sea	IGDCC3	Body	0.855201	0.11875	0.889296	0.0455376	-0.0340949	0.0352638
cg23003085	N_Shore	PRDX5	TSS1500	0.379304	0.0767422	0.413386	0.0644418	-0.034081	0.0131599
cg17775003	Open_sea	MYH7B	TSS1500	0.777779	0.112792	0.81185	0.0476915	-0.03407	0.0206287
cg25124300	Open_sea	XDH	Body	0.673255	0.126383	0.707316	0.0680936	-0.0340607	0.0445389	-0.0365	-0.0257437
cg23322812	S_Shore	MIR346	TSS200	0.805355	0.131608	0.839394	0.0358946	-0.0340392	0.0288326
cg08134678	S_Shelf	ARHGAP9	Body	0.574152	0.053094	0.608189	0.0548112	-0.0340371	0.0350403		-0.0156987		0.455	-0.064
cg25353896	Open_sea	PARVG	TSS200	0.610556	0.0580825	0.644577	0.0592247	-0.0340215	0.0355704
cg01165362	Open_sea	OR14I1	1stExon	0.759239	0.12353	0.79326	0.0610913	-0.0340211	0.0252804
cg22449980	Open_sea	PDGFC	Body	0.894507	0.13088	0.92851	0.0322427	-0.0340037	0.0127906
cg04057858	Open_sea	T-SP1	Body	0.634158	0.102312	0.66813	0.0511416	-0.0339726	0.024832		-0.0144282
cg14936266	N_Shore	SH2D4A	TSS1500	0.556609	0.0971759	0.590576	0.0476161	-0.033967	0.0358384	0.035
cg25840094	Open_sea	CFHR5	TSS1500	0.744447	0.128936	0.778407	0.0573136	-0.0339603	0.043998
cg26791242	N_Shore	LOC339524	Body	0.780809	0.124939	0.814754	0.0440205	-0.0339453	0.0393867
cg23638518	N_Shelf	C6orf64	Body	0.761407	0.11799	0.795346	0.0544866	-0.0339381	0.0176625
cg10075819	Open_sea	LIMS1	5'UTR	0.782446	0.0806003	0.816384	0.0441936	-0.0339379	0.00533508
cg13842421	N_Shore	GPR133	Body	0.713222	0.0612998	0.747157	0.0651966	-0.0339351	0.0161293
cg07489413	Open_sea	C11orf21	Body	0.676037	0.0825798	0.70997	0.0742464	-0.0339332	0.0452175
cg19643053	Island	HOXA5	TSS1500	0.641379	0.125871	0.675309	0.0808991	-0.0339302	0.0344151
cg25014026	Open_sea	KCNB2	Body	0.68109	0.121376	0.714998	0.0676878	-0.0339074	0.0223487
cg18608055	Open_sea	SBNO2	Body	0.429628	0.0513082	0.46353	0.0487705	-0.0339021	0.00544307		-0.0280563
cg06206357	Open_sea	MYL10	TSS1500	0.488544	0.0879133	0.522424	0.0835463	-0.0338806	0.0220017	-0.0347	-0.0174072
cg26893743	Open_sea	GALNT10	Body	0.812923	0.0860889	0.846803	0.0372194	-0.0338796	0.00894722		-0.0262139
cg21016445	S_Shelf	PDE6G	Body	0.713133	0.104258	0.746995	0.0512417	-0.0338624	0.00580275
cg09913882	Open_sea	MYO15B	Body	0.63024	0.0640467	0.664102	0.0485047	-0.0338618	0.0165015
cg24368226	Open_sea	ADAMTS17	Body	0.602867	0.0889885	0.636721	0.0572928	-0.0338537	0.0351559
cg27629782	Open_sea	PKNOX2	5'UTR	0.849835	0.129648	0.883679	0.0324227	-0.033844	0.0156508
cg11580615	Open_sea	ADAM12	Body	0.715571	0.0878788	0.74941	0.0491924	-0.0338395	0.0376073		-0.0257095
cg04134722	Open_sea	AGBL1	Body	0.731519	0.128321	0.76534	0.0637264	-0.0338208	0.0197244
cg07181702	Open_sea	MIR21	Body	0.521465	0.122097	0.555273	0.0758892	-0.033808	0.0391686		-0.0207079
cg02980023	N_Shore	STAB1	3'UTR	0.662286	0.0409573	0.696079	0.0482314	-0.0337934	0.0130892		-0.0178767
cg01180441	Island	PML	Body	0.591718	0.111541	0.625508	0.0718103	-0.03379	0.0466223
cg02215357	N_Shore	HNRNPA1L2	TSS1500	0.163752	0.0644599	0.19754	0.0563016	-0.0337879	0.0286297
cg20322837	Open_sea	APLNR	TSS1500	0.869616	0.138297	0.903374	0.0340455	-0.0337582	0.0297785
cg01841415	N_Shore	KCNT1	Body	0.774316	0.122585	0.808064	0.0457166	-0.0337483	0.0299243
cg04188241	Open_sea	ARHGAP26	Body	0.737017	0.073417	0.770759	0.0558403	-0.0337424	0.0229835
cg12830752	Open_sea	ODZ4	5'UTR	0.645204	0.115542	0.678929	0.0580561	-0.0337254	0.0353295
cg10155026	N_Shore	FGF6	Body	0.538211	0.0851722	0.571928	0.0462524	-0.0337172	0.0232431
cg14421582	Open_sea	MEGF6	Body	0.664525	0.106652	0.698238	0.0456403	-0.0337129	0.0183102
cg12141030	Island	KIAA1143	TSS1500	0.182885	0.0607531	0.216596	0.0643271	-0.0337111	0.00948968
cg16281600	Open_sea	GRIA1	TSS1500	0.604101	0.111944	0.637805	0.0714905	-0.0337039	0.0408744
cg06836480	Open_sea	DHRS9	TSS1500	0.671379	0.0788412	0.70508	0.0531237	-0.0337016	0.0178674
cg23714707	Open_sea	PEMT	Body	0.577657	0.0554258	0.611335	0.0451485	-0.0336781	0.010951		0.0148831
cg01352294	S_Shelf	CCDC162	TSS1500	0.847501	0.140999	0.88117	0.0278074	-0.0336695	0.0325842	-0.0205	-0.0146339
cg05572370	Open_sea	TSPAN32	1stExon	0.578156	0.0654333	0.611801	0.0586149	-0.033645	0.000804045	-0.0343
cg05507546	N_Shore	HSD17B8	TSS1500	0.166291	0.0634694	0.199916	0.060077	-0.0336256	0.0179118
cg26712428	S_Shore	CALHM1	TSS200	0.678087	0.0766372	0.711708	0.0525981	-0.0336209	0.0229084	-0.0348
cg21849875	N_Shore	ADAMTS2	Body	0.752368	0.0953002	0.785983	0.0493117	-0.0336146	0.0198755
cg01313732	Open_sea	CLEC1A	TSS1500	0.83742	0.127107	0.871032	0.0316527	-0.033612	0.0419704
cg26403416	Open_sea	TFF2	TSS200	0.503357	0.0884749	0.536959	0.0535644	-0.0336024	0.0133721
cg26270038	Open_sea	MYH6	TSS1500	0.750994	0.116907	0.78459	0.0437394	-0.0335958	0.0236571
cg03553914	Open_sea	BRSK2	Body	0.589994	0.0894463	0.623587	0.0574089	-0.0335925	0.029178
cg03807842	S_Shore	ADAP1	Body	0.797564	0.119156	0.831157	0.0310606	-0.0335923	0.0267214
cg21536086	Open_sea	MIR190B	TSS1500	0.76485	0.109165	0.798436	0.0697231	-0.0335862	0.0274892
cg12840248	Open_sea	HLA-DMB	1stExon	0.142634	0.0503197	0.176219	0.0525478	-0.0335849	0.00580728		-0.021713
cg25603883	N_Shore	SHC1	5'UTR	0.362573	0.0843055	0.396145	0.0861164	-0.0335718	0.0340147
cg20566897	N_Shelf	IFITM1	TSS1500	0.664473	0.056375	0.698044	0.0613924	-0.0335714	0.0228391
cg10963664	Open_sea	DUSP13	1stExon	0.693101	0.116249	0.726668	0.0501992	-0.0335671	0.0254923		-0.00987297
cg10560038	Open_sea	CMTM5	TSS1500	0.728741	0.119092	0.762306	0.0348752	-0.0335648	0.0131697		-0.0133275
cg24931346	Open_sea	C1QB	TSS200	0.594773	0.0559275	0.628337	0.0488592	-0.0335644	0.00626051		-0.0200992		0.702	-0.037
cg06082906	Open_sea	ABHD12	Body	0.668886	0.0653947	0.702443	0.0449575	-0.033558	0.0104451		-0.0256404
cg04044694	Island	HNRNPH2	TSS1500	0.177063	0.0669689	0.210618	0.0636326	-0.0335553	0.00868389
cg21903395	Open_sea	TMEM132D	Body	0.379177	0.0910962	0.412726	0.0781772	-0.0335493	0.0345384
cg01556466	Open_sea	ADCYAP1R1	Body	0.731507	0.104447	0.765052	0.0472501	-0.0335452	0.0186942
cg12792526	Open_sea	NCRNA00111	TSS1500	0.434466	0.0976586	0.468004	0.0601542	-0.033538	0.0155379
cg22319611	N_Shore	GNB1L	5'UTR	0.637318	0.0997442	0.670822	0.0443737	-0.0335044	0.00983283
cg24095374	Open_sea	RGS14	3'UTR	0.567269	0.0592711	0.600766	0.0671058	-0.0334968	0.0251628
cg01359822	N_Shore	ETS2	TSS1500	0.778649	0.0894973	0.812124	0.0626994	-0.0334745	0.0211418	-0.0441	-0.0244401
cg25461508	Open_sea	RGS14	TSS200	0.330672	0.0647868	0.364117	0.0537019	-0.0334454	0.0135258	-0.0286	-0.0199957
cg16318311	Open_sea	NTN4	Body	0.870459	0.132103	0.903896	0.042548	-0.0334368	0.0196853
cg03896940	N_Shore	BAI1	Body	0.575601	0.0881328	0.609037	0.0458466	-0.0334365	0.0111104
cg00159764	N_Shore	DLGAP4	5'UTR	0.711427	0.131337	0.744848	0.0416381	-0.0334207	0.031758
cg26232417	Open_sea	HNF4A	TSS1500	0.710454	0.0853582	0.743869	0.0468791	-0.0334146	0.018916
cg12991306	Open_sea	C8orf80	TSS200	0.645028	0.0531902	0.678415	0.0540682	-0.0333876	0.0210983		-0.0171772
cg00586420	N_Shore	HOXD3	Body	0.775777	0.13019	0.809161	0.0445508	-0.033384	0.0346863
cg25743268	N_Shelf	NOTUM	3'UTR	0.368549	0.0947329	0.40189	0.0712199	-0.0333409	0.0219593
cg00753442	Open_sea	LOC285780	Body	0.908059	0.148399	0.941375	0.0197839	-0.0333157	0.0105513
cg04125341	S_Shore	CLSTN2	Body	0.755862	0.12633	0.78917	0.0604199	-0.0333075	0.0178405				0.73	-0.027
cg14845909	S_Shelf	ZDHHC11	TSS200	0.867829	0.0965919	0.901132	0.0320939	-0.0333023	0.00627983	0.023
cg04733838	N_Shore	IRAK2	TSS1500	0.457183	0.074895	0.490479	0.042883	-0.0332958	0.0119118		-0.0132481
cg04784316	Open_sea	ERBB4	Body	0.417437	0.0964644	0.450728	0.0666248	-0.0332909	0.0435432
cg02362508	S_Shelf	NRSN1	5'UTR	0.854697	0.142891	0.887985	0.0353087	-0.0332878	0.0294819
cg05725404	N_Shore	NDRG4	Body	0.35477	0.0816439	0.388055	0.0731144	-0.0332858	0.0106291				0.468	-0.052
cg04768884	Open_sea	MAP3K15	Body	0.765602	0.127457	0.798873	0.0494918	-0.0332719	0.0140605
cg01418385	N_Shore	PCDHGA2	Body	0.234246	0.071703	0.267512	0.0762821	-0.0332653	0.0456291
cg14278300	Open_sea	CD247	Body	0.790361	0.0705988	0.823608	0.0415984	-0.0332475	0.0111503				0.806	-0.019
cg10516516	Open_sea	CACNA2D3	Body	0.471766	0.0882403	0.505007	0.0428448	-0.0332411	0.013884
cg01363433	Open_sea	TCERG1L	Body	0.762116	0.118802	0.795355	0.051629	-0.0332387	0.0157766
cg26912251	N_Shore	SMOC2	Body	0.745537	0.129359	0.778773	0.050236	-0.0332363	0.0375735
cg18114811	Open_sea	TCL6	TSS1500	0.785988	0.125766	0.819223	0.0425283	-0.0332358	0.0347055	-0.0231	-0.0128252
cg08370787	S_Shore	ADRB2	1stExon	0.633531	0.101471	0.66676	0.0564268	-0.033229	0.0153607
cg24688563	N_Shore	VANGL2	Body	0.617959	0.0656	0.651187	0.0416868	-0.0332275	0.0053082
cg06796381	Open_sea	GJA5	5'UTR	0.775032	0.115326	0.808259	0.032517	-0.0332274	0.0296287
cg05774699	Island	HOXA5	TSS1500	0.585922	0.0954724	0.619145	0.0606928	-0.0332227	0.0149985		0.0145335
cg07950469	S_Shore	HYDIN	TSS1500	0.768613	0.0805816	0.801831	0.0376514	-0.0332178	0.0225187
cg02255914	N_Shore	MFSD6L	1stExon	0.840585	0.126742	0.873801	0.0286684	-0.0332165	0.0300772
cg23447233	Open_sea	MAEA	Body	0.600122	0.11142	0.633317	0.074813	-0.0331957	0.0383567	-0.0506
cg16407998	Open_sea	MAGI2	Body	0.778354	0.11403	0.811549	0.0300936	-0.0331956	0.031952
cg20253561	Open_sea	RYR2	Body	0.67841	0.115754	0.711603	0.0482102	-0.0331928	0.0254869
cg07102937	S_Shore	ADAP1	Body	0.710793	0.109071	0.743979	0.0376261	-0.0331859	0.0201089
cg19863740	Open_sea	PARVG	5'UTR	0.578231	0.0795175	0.611383	0.0633102	-0.0331517	0.0183681	-0.0405
cg06633081	Open_sea	SAMD4A	Body	0.358259	0.0670968	0.391403	0.0507481	-0.0331441	0.0184864						0.600468	-0.0271123
cg08442823	Open_sea	PHF21A	3'UTR	0.595098	0.0845879	0.628241	0.0575147	-0.0331426	0.038647
cg08030078	N_Shore	BAIAP2	Body	0.862351	0.127099	0.895486	0.0302908	-0.0331354	0.0358228
cg20937886	Open_sea	STXBP6	Body	0.872804	0.134021	0.905937	0.0285038	-0.0331325	0.0213009
cg08378286	Open_sea	COL23A1	Body	0.589988	0.0952907	0.623113	0.0469633	-0.0331249	0.0198944
cg12273284	Open_sea	CAMK1D	Body	0.492655	0.0954731	0.525769	0.0634998	-0.0331138	0.0392363	-0.0522	-0.0204292
cg01973778	Open_sea	CDH13	Body	0.857601	0.137382	0.8907	0.0393136	-0.0330993	0.00966303	-0.0345
cg14503981	N_Shelf	SOX30	Body	0.840958	0.126363	0.874042	0.0308245	-0.0330838	0.00728458
cg00175487	Open_sea	MIR380	TSS1500	0.834058	0.141901	0.867142	0.0357679	-0.0330837	0.0194157
cg07035875	Open_sea	TOX3	5'UTR	0.882535	0.138816	0.915596	0.0302497	-0.0330608	0.0138562
cg16357582	S_Shore	CSRP1	TSS200	0.396289	0.0363648	0.429349	0.054888	-0.033059	0.0194033		-0.01426
cg04553632	S_Shelf	GPR123	Body	0.699911	0.0991312	0.732953	0.0490802	-0.0330425	0.0174053
cg11574620	Open_sea	NAA11	1stExon	0.78155	0.0857662	0.814584	0.0449507	-0.0330337	0.0188633
cg24973755	Island	MAEA	Body	0.754357	0.0539008	0.787389	0.0491962	-0.0330319	0.0392874				0.733	-0.03
cg11108702	N_Shore	ALDH3B2	Body	0.860223	0.136256	0.893251	0.033018	-0.0330281	0.0222553
cg11076902	Open_sea	ODZ4	5'UTR	0.843471	0.137226	0.876494	0.0457898	-0.033023	0.0437347
cg14666397	Open_sea	RUNX1T1	Body	0.85572	0.125829	0.888731	0.0320233	-0.033011	0.027688
cg09971549	N_Shore	ANKRD11	5'UTR	0.583486	0.0630516	0.616479	0.0372599	-0.0329927	0.00933052
cg03041510	Open_sea	LAMB1	Body	0.456942	0.0864656	0.489921	0.0679506	-0.0329788	0.0411342		-0.0229675
cg14313576	Open_sea	KY	Body	0.603753	0.103763	0.636728	0.0510718	-0.0329747	0.0336971
cg22004422	N_Shelf	MCF2L	Body	0.824335	0.126579	0.857309	0.0411074	-0.032974	0.0233841
cg04640913	S_Shore	CDH22	TSS200	0.441228	0.0789215	0.474192	0.0435296	-0.0329645	0.016403
cg03847432	Open_sea	HECW1	Body	0.85679	0.134815	0.889752	0.0282411	-0.0329624	0.0258095
cg05220280	Island	SDK1	Body	0.713542	0.103571	0.746504	0.0486099	-0.0329622	0.00853823				0.685	0.016
cg05301500	Open_sea	DOCK3	Body	0.75696	0.134862	0.78991	0.0628322	-0.0329498	0.0085343
cg24861686	N_Shelf	BLK	Body	0.740618	0.122139	0.773566	0.0436832	-0.0329482	0.0378867
cg26346796	N_Shore	TNXB	Body	0.482771	0.0832634	0.515716	0.0592466	-0.0329451	0.0441256
cg01730859	N_Shore	FAM19A5	Body	0.598937	0.105608	0.631873	0.0502491	-0.0329363	0.0369815
cg21289461	Open_sea	RNF220	Body	0.859654	0.134186	0.892586	0.0306923	-0.0329329	0.0239575
cg07036035	Open_sea	TCL6	Body	0.834125	0.127852	0.867038	0.0250784	-0.0329129	0.02422
cg04858586	Open_sea	RABGAP1L	TSS1500	0.326103	0.0542737	0.359007	0.0635081	-0.0329044	0.035987
cg23196919	Open_sea	ABHD6	Body	0.875557	0.0812736	0.908454	0.0202202	-0.0328974	0.00341298		-0.0133038
cg01280180	N_Shore	TXNDC6	5'UTR	0.505247	0.0514844	0.538144	0.0502365	-0.0328964	0.0292813
cg20839149	S_Shelf	SH2D2A	5'UTR	0.269082	0.0597428	0.301971	0.0583494	-0.0328888	0.0177498		-0.0161736
cg07616094	Open_sea	MIR670	TSS200	0.762904	0.132011	0.795791	0.0501984	-0.0328867	0.049491
cg07717512	Open_sea	HCG22	Body	0.525837	0.103471	0.558721	0.0632895	-0.0328847	0.0344986
cg13948050	Island	C10orf47	TSS1500	0.108752	0.0632681	0.14163	0.0562826	-0.032878	0.0343086
cg18278184	Open_sea	SRGN	TSS1500	0.364027	0.10489	0.396901	0.0855909	-0.0328739	0.0241183
cg03346692	Open_sea	C6orf58	Body	0.514808	0.102415	0.547668	0.0531194	-0.0328604	0.030117		-0.0123854
cg11056129	Open_sea	C21orf54	TSS1500	0.821201	0.141205	0.85406	0.0392981	-0.0328585	0.0354712
cg16038003	N_Shore	HOXA11AS	Body	0.567667	0.0979538	0.600525	0.0814711	-0.0328582	0.0328865		-0.019001
cg04529538	S_Shelf	FUT5	TSS1500	0.718722	0.0756062	0.751577	0.0393644	-0.0328554	0.0132213
cg21472835	Open_sea	COX7B2	5'UTR	0.729447	0.122211	0.762285	0.0472271	-0.032838	0.0268921
cg03163545	S_Shore	IFT140	Body	0.379829	0.0726993	0.412663	0.05699	-0.0328341	0.0129196		-0.0226545
cg18770149	S_Shelf	MTMR11	Body	0.699374	0.120376	0.732203	0.0549603	-0.0328289	0.0477424		-0.0290601
cg16621633	Open_sea	LOC728276	TSS1500	0.414547	0.0674321	0.447366	0.0543653	-0.0328185	0.0261122
cg18755643	Open_sea	TTC39A	TSS1500	0.786691	0.128781	0.819505	0.0353198	-0.0328146	0.0354335
cg19303524	Open_sea	GRIP1	Body	0.831798	0.140521	0.864612	0.0471281	-0.0328137	0.0341372		-0.0129819
cg16367697	S_Shelf	SLC6A19	Body	0.84131	0.0725251	0.874109	0.0389352	-0.0327993	0.0134634
cg07853571	Open_sea	CASC2	Body	0.569484	0.116344	0.602245	0.0679839	-0.0327614	0.0272788
cg16711450	N_Shelf	INS	TSS1500	0.696319	0.118229	0.729065	0.0492121	-0.0327463	0.0252945
cg08465183	Island	ZNF219	Body	0.67956	0.0874979	0.712304	0.0508701	-0.0327437	0.0149916
cg01144086	Open_sea	SNX20	1stExon	0.468623	0.0764197	0.501366	0.0637067	-0.0327435	0.0414137	-0.0339	-0.0167748				0.0656066	0.0200022
cg17133774	N_Shelf	CHD5	Body	0.360671	0.0740082	0.393412	0.0584623	-0.0327417	0.00951014	-0.0313	-0.0195173
cg17222829	Open_sea	SHANK2	Body	0.789348	0.119665	0.822084	0.0520758	-0.0327361	0.0230679	-0.0345
cg05895618	Open_sea	CSRP3	5'UTR	0.588337	0.104948	0.62107	0.061864	-0.0327328	0.0365374	-0.0492
cg16718760	Open_sea	ERC2	Body	0.641727	0.11207	0.674455	0.0533079	-0.0327273	0.0288775
cg11282353	Open_sea	SLCO2A1	Body	0.388627	0.0812724	0.421343	0.0760871	-0.032716	0.0470107
cg13318241	N_Shore	SLC22A23	Body	0.631292	0.0519841	0.663921	0.0545317	-0.0326286	0.0202967
cg10724130	N_Shelf	ADARB2	Body	0.846775	0.132477	0.8794	0.0430956	-0.0326249	0.0106023
cg11939496	Open_sea	CD244	TSS1500	0.748345	0.10363	0.780963	0.0445186	-0.0326172	0.026102		-0.030199
cg03463948	Open_sea	UBASH3B	Body	0.289958	0.0626142	0.322554	0.0718466	-0.0325956	0.0471362
cg17885794	Open_sea	PAPPA2	5'UTR	0.668084	0.118284	0.700672	0.0603633	-0.0325873	0.023426
cg14396800	Open_sea	WNK2	Body	0.755418	0.118148	0.788001	0.0489124	-0.0325836	0.0463902
cg11274778	Open_sea	BASE	TSS200	0.858213	0.142515	0.890795	0.0481242	-0.0325814	0.0377798
cg19651003	S_Shore	BSG	3'UTR	0.67467	0.0827377	0.707239	0.0538528	-0.0325688	0.00931579		-0.023259
cg00262344	Island	PSMA8	TSS200	0.575972	0.0710565	0.608531	0.0543335	-0.0325591	0.00346236
cg19848118	Open_sea	SORCS2	Body	0.836442	0.105488	0.868991	0.0380607	-0.0325492	0.0455788		-0.0127394
cg12623364	Open_sea	LEF1	Body	0.536604	0.0887292	0.569145	0.0580218	-0.0325406	0.0212449	-0.0483
cg21982437	Open_sea	SIGLECP3	TSS200	0.14241	0.05611	0.174931	0.0564485	-0.0325212	0.0309184		-0.0430951
cg14571194	N_Shore	KIAA0427	Body	0.741415	0.0562868	0.773925	0.0477641	-0.0325095	0.0121216
cg15601361	Open_sea	C6orf105	Body	0.679782	0.111917	0.712288	0.0433243	-0.0325065	0.0273718	-0.0229	-0.0118293
cg07748767	S_Shelf	MERTK	Body	0.398916	0.0798436	0.431411	0.0615249	-0.0324947	0.0213335
cg21227867	N_Shore	KCNT1	Body	0.795806	0.127339	0.828295	0.0380003	-0.0324885	0.0395116
cg16434190	N_Shelf	EHD1	Body	0.666612	0.0617377	0.699086	0.0483938	-0.0324739	0.00811682	-0.0343
cg20012537	S_Shore	GPR123	Body	0.591021	0.104699	0.623493	0.0455478	-0.0324721	0.0241702
cg06455686	N_Shore	SMOC2	Body	0.620735	0.0962144	0.653194	0.0349028	-0.0324595	0.0154848
cg16001323	Open_sea	ADH1B	3'UTR	0.842076	0.124701	0.87449	0.041444	-0.0324139	0.0418195
cg20994118	Open_sea	CAMK1G	Body	0.62747	0.10384	0.659871	0.0474336	-0.0324019	0.0280196		-0.0193456
cg17875657	Open_sea	MAP2	5'UTR	0.332493	0.095337	0.364894	0.106859	-0.0324006	0.0412845				0.272	0.038
cg11204152	Open_sea	RGS6	Body	0.773038	0.1243	0.805419	0.0466609	-0.032381	0.0448055
cg00932063	Open_sea	LHPP	Body	0.702299	0.111331	0.734672	0.0550832	-0.0323729	0.0385267
cg12806353	Open_sea	PLA1A	TSS1500	0.57112	0.100298	0.603475	0.0527379	-0.0323549	0.0102388
cg18434367	Open_sea	CLIC5	Body	0.761766	0.0743972	0.794119	0.0551332	-0.0323537	0.0151299
cg13279700	Open_sea	C6orf10	Body	0.853889	0.143777	0.886242	0.0384662	-0.0323531	0.0332816
cg16124434	S_Shore	ITGA11	TSS1500	0.684483	0.0780761	0.716825	0.0589242	-0.0323426	0.0432585
cg05040360	Open_sea	MS4A6E	1stExon	0.874724	0.142999	0.907064	0.0225435	-0.0323401	0.0152647
cg21544051	N_Shore	EFNB1	TSS1500	0.314302	0.0790938	0.346627	0.0687063	-0.0323256	0.0207093
cg07018107	Open_sea	MIR1208	Body	0.585727	0.101609	0.618049	0.061188	-0.0323226	0.0487948		-0.0326119
cg26665035	N_Shelf	SLC22A18AS	Body	0.636996	0.0806966	0.669316	0.0570235	-0.0323202	0.0096166	-0.0312	-0.0110569
cg24222580	S_Shelf	MCF2L	Body	0.508103	0.100137	0.540419	0.0781809	-0.0323164	0.0349912
cg00502077	N_Shore	C1orf55	Body	0.343305	0.0742918	0.375602	0.0644074	-0.032297	0.0312039
cg06056880	Open_sea	GABRB2	3'UTR	0.82979	0.14432	0.862068	0.0469248	-0.0322776	0.0475904
cg19415383	Open_sea	DSG1	TSS200	0.843707	0.0995871	0.875966	0.0445824	-0.0322599	0.00566228
cg23754934	Open_sea	MS4A4A	TSS1500	0.782117	0.123645	0.814376	0.0485328	-0.0322594	0.0425422						0.721951	-0.0332073
cg03567939	Open_sea	PRKAG2	5'UTR	0.794599	0.132157	0.82684	0.0629197	-0.0322408	0.0318874		-0.0263825
cg24000937	Open_sea	ODF3L2	TSS200	0.725142	0.119966	0.757379	0.047761	-0.0322365	0.0306321
cg26812486	S_Shore	LMF1	Body	0.718699	0.127101	0.75092	0.0706248	-0.0322208	0.0359335
cg23339656	N_Shore	ATG16L1	TSS1500	0.611489	0.0849474	0.643699	0.0653296	-0.0322101	0.0264307
cg10669129	Open_sea	SNORD115-16	TSS1500	0.753058	0.119967	0.785266	0.0464234	-0.0322079	0.0273893
cg14098737	Open_sea	ODZ4	5'UTR	0.920742	0.123728	0.952942	0.0193276	-0.0322002	0.0125342
cg19574297	Open_sea	RFX4	Body	0.619685	0.0643566	0.651874	0.0525976	-0.0321892	0.0434502
cg10700380	S_Shore	SDR16C5	TSS200	0.766316	0.138811	0.798474	0.0715029	-0.0321579	0.0404659
cg14393693	Open_sea	PDE10A	Body	0.882647	0.133749	0.914804	0.0412797	-0.0321569	0.0332395
cg00365692	Open_sea	SIGLECP3	TSS200	0.288936	0.0606733	0.32108	0.0570372	-0.0321447	0.0486881		-0.0317806
cg08121164	N_Shore	APBA2	Body	0.677266	0.0921714	0.709406	0.0440363	-0.0321392	0.00926114
cg04139820	S_Shore	GPC3	TSS1500	0.835743	0.0778927	0.867882	0.0451375	-0.0321389	0.0181387
cg10244976	Island	LMF1	Body	0.888477	0.1087	0.920568	0.0307688	-0.0320909	0.021514
cg22131726	Open_sea	IPCEF1	5'UTR	0.752986	0.127267	0.785073	0.0555814	-0.0320863	0.0382347
cg04757345	Open_sea	C4orf29	Body	0.865083	0.0995284	0.897153	0.0419213	-0.0320698	0.0269864		-0.0325377		0.787	-0.039
cg25963505	Open_sea	SLC13A4	TSS200	0.711887	0.0733853	0.743951	0.058149	-0.0320639	0.0233227
cg08446038	Open_sea	ITGA2	Body	0.32893	0.0768394	0.360988	0.0701785	-0.0320587	0.0276669
cg13445249	Open_sea	DSG4	Body	0.886031	0.137934	0.918075	0.0245825	-0.0320432	0.0364461
cg11751434	Island	TFR2	Body	0.137287	0.0537756	0.169324	0.0508726	-0.0320376	0.0122078
cg08129331	Open_sea	RPTOR	Body	0.653422	0.0978477	0.685444	0.0580507	-0.0320219	0.0462106	-0.0403
cg06749213	Open_sea	OR4K5	TSS1500	0.864395	0.144276	0.896413	0.0308649	-0.0320178	0.041771
cg25143359	Open_sea	KIF26B	Body	0.87067	0.125348	0.902682	0.0460009	-0.0320118	0.0269894
cg03429643	Open_sea	MGAT4A	TSS1500	0.776475	0.134352	0.808479	0.0396912	-0.0320035	0.0340091	-0.0541			0.737	-0.019
cg10317717	Island	UPP1	5'UTR	0.426949	0.0942501	0.458931	0.0717674	-0.0319821	0.0396943
cg11168687	S_Shelf	ACSL1	5'UTR	0.55296	0.0931885	0.584939	0.056843	-0.031979	0.0204784
cg27251126	Open_sea	LOC729020	TSS1500	0.27022	0.0635458	0.302194	0.0723397	-0.0319736	0.0264943
cg01944226	Island	SLC16A3	5'UTR	0.870699	0.133029	0.902667	0.0460639	-0.0319686	0.0382985
cg24602572	N_Shore	MIR1256	Body	0.778659	0.104746	0.810619	0.0388835	-0.0319593	0.0222192
cg00169930	N_Shelf	PCGF3	Body	0.704496	0.0858038	0.736454	0.0437882	-0.0319582	0.0411142
cg19110758	Open_sea	SPDEF	TSS1500	0.600849	0.0920244	0.6328	0.0540391	-0.0319511	0.0267514
cg21197233	N_Shelf	ARHGAP20	Body	0.850098	0.13935	0.882048	0.0204012	-0.0319499	0.0355211
cg22039638	S_Shore	ADD2	TSS1500	0.710736	0.0759604	0.742682	0.050739	-0.0319457	0.00843594
cg02189597	N_Shelf	RORA	Body	0.921326	0.139676	0.953268	0.0147756	-0.031943	0.00712421
cg14860680	Open_sea	CCDC33	TSS1500	0.848977	0.0966055	0.880908	0.0463166	-0.0319314	0.0492779
cg04244970	Open_sea	SLAMF7	TSS200	0.779778	0.129877	0.811693	0.04152	-0.0319146	0.0393723	-0.0609	-0.0263898
cg09326440	Island	HLA-E	Body	0.385618	0.0702636	0.41752	0.0629741	-0.031902	0.0227813	-0.0305	-0.0130539
cg15306060	N_Shelf	RPL3	Body	0.635976	0.119455	0.667876	0.0672512	-0.0319002	0.0252523
cg00749520	Island	RPL28	TSS1500	0.465163	0.0903766	0.497063	0.0789866	-0.0319001	0.0403349
cg24713770	Open_sea	VWA5B1	Body	0.729723	0.120383	0.761623	0.0515753	-0.0318998	0.0223688
cg06613738	Open_sea	C16orf45	Body	0.240598	0.0715495	0.272492	0.0733357	-0.0318939	0.0387591
cg06085579	Open_sea	PLD1	5'UTR	0.485436	0.0831408	0.517312	0.0490626	-0.0318759	0.0359923
cg08861115	Open_sea	IL1F9	TSS1500	0.881707	0.129209	0.913554	0.0324878	-0.0318474	0.039477
cg16062877	Open_sea	KSR1	TSS1500	0.823487	0.126748	0.855331	0.0496962	-0.0318449	0.0389566
cg06880420	S_Shelf	NR5A2	Body	0.855595	0.149147	0.887418	0.0441882	-0.0318229	0.0349841
cg13978352	Open_sea	DPCR1	TSS200	0.571189	0.0848127	0.603006	0.0484628	-0.0318168	0.0087539
cg02584939	S_Shore	TTC22	Body	0.759429	0.0818431	0.791245	0.0430536	-0.0318166	0.0407843
cg02742918	N_Shore	IRAK1	Body	0.816211	0.13183	0.848008	0.0395668	-0.031797	0.0109269
cg01148731	N_Shelf	MSX2	Body	0.708737	0.106545	0.740534	0.0590117	-0.0317969	0.0472398
cg05276226	Open_sea	ADAM18	TSS200	0.863715	0.137636	0.895505	0.0321227	-0.0317898	0.0216062		-0.0130354
cg22915945	Open_sea	ADAM28	1stExon	0.359751	0.0916325	0.39154	0.0774113	-0.0317888	0.0350922						0.0838013	0.0146146
cg14591460	Open_sea	KLK9	TSS200	0.575718	0.0959377	0.607497	0.0470148	-0.0317783	0.0167955		-0.0131775
cg24221853	N_Shore	CHST8	5'UTR	0.834805	0.139163	0.866579	0.0513655	-0.0317747	0.016748
cg04484415	N_Shore	NDRG4	Body	0.415561	0.0833413	0.447328	0.0701371	-0.0317669	0.0102105				0.541	-0.064
cg01427815	Open_sea	UCK2	Body	0.33563	0.0799386	0.367391	0.0610633	-0.0317614	0.0115773
cg21723689	Island	GALNT9	Body	0.850406	0.114278	0.882163	0.0334631	-0.0317564	0.00994603
cg25928629	Open_sea	DIRC3	Body	0.31166	0.0722279	0.343414	0.0635611	-0.0317543	0.0200995
cg12011522	Open_sea	OSBPL6	Body	0.61465	0.10288	0.646386	0.055886	-0.0317356	0.0199487
cg18924562	Open_sea	CLEC1A	Body	0.751088	0.144173	0.782815	0.070788	-0.0317267	0.0470587
cg01211906	Open_sea	C11orf21	Body	0.45864	0.0835808	0.490363	0.0702436	-0.0317233	0.034099		-0.0154264
cg00451388	N_Shore	KCNF1	TSS1500	0.617574	0.0668959	0.64929	0.0431489	-0.031716	0.0166019
cg17185622	Open_sea	PGCP	Body	0.839743	0.149327	0.871449	0.0604452	-0.0317064	0.0369491		-0.0294637
cg02088996	Open_sea	LOC285954	Body	0.576824	0.0868688	0.608496	0.0467201	-0.0316728	0.0297256	-0.0397	-0.0217496
cg00136405	Open_sea	IL21	5'UTR	0.742907	0.123	0.774564	0.0469743	-0.0316563	0.0398136
cg01015871	Open_sea	MT4	Body	0.739657	0.0927682	0.771313	0.0441954	-0.0316556	0.00723281
cg04491808	Open_sea	ABCA4	Body	0.81022	0.113318	0.841873	0.032453	-0.0316533	0.013475
cg23449764	S_Shelf	CHID1	TSS1500	0.618995	0.069132	0.650644	0.0387854	-0.0316485	0.0291571
cg02061804	S_Shore	DOC2B	TSS1500	0.523396	0.0506454	0.555037	0.0440584	-0.0316407	0.00998634		0.0189185				0.698471	-0.0589565
cg25503323	Open_sea	AOAH	Body	0.907852	0.145225	0.93949	0.0277458	-0.0316386	0.0130505
cg13419869	S_Shelf	C1orf106	TSS1500	0.794314	0.11945	0.825938	0.0339278	-0.0316243	0.0160388
cg21597152	S_Shelf	GFRA4	TSS1500	0.802569	0.132388	0.83419	0.0351947	-0.0316213	0.0437543
cg00825967	N_Shelf	CBFA2T3	5'UTR	0.770714	0.118509	0.802335	0.0603409	-0.0316208	0.0409384
cg02772121	Open_sea	TRIM15	TSS200	0.824082	0.132019	0.855698	0.041824	-0.0316166	0.0162259
cg07703756	Open_sea	RIMBP2	Body	0.562598	0.0961867	0.594209	0.0509854	-0.0316109	0.0183844
cg03051880	Open_sea	MAN1A1	Body	0.585435	0.0500808	0.617022	0.0394461	-0.0315865	0.0260107		-0.012391		0.67	-0.022
cg12124589	S_Shelf	QSOX1	Body	0.743277	0.0678111	0.774859	0.0545766	-0.0315827	0.026938		-0.0199366
cg01208224	S_Shelf	PPP2R2C	TSS200	0.734115	0.115982	0.765691	0.0409879	-0.0315759	0.0417149	0.0214
cg17485530	Open_sea	LBP	TSS200	0.6564	0.091005	0.687972	0.0390197	-0.0315718	0.0356034
cg01277983	Open_sea	MPPED1	Body	0.781442	0.130284	0.813012	0.0495351	-0.0315701	0.0269749		-0.0137298
cg21541638	N_Shore	FHIT	5'UTR	0.509081	0.0898265	0.540649	0.0577249	-0.0315683	0.0352616	-0.042
cg00772774	Open_sea	GALNT9	Body	0.517242	0.0943157	0.548804	0.055236	-0.0315618	0.0238737
cg15773261	N_Shore	GPR133	Body	0.761197	0.0588716	0.792757	0.0661032	-0.0315607	0.014483
cg01555705	S_Shelf	CX3CL1	3'UTR	0.481164	0.0479826	0.51272	0.0644408	-0.0315553	0.0300948	-0.0306
cg27301655	Open_sea	CD5	TSS1500	0.643755	0.10778	0.675303	0.0500364	-0.031548	0.0145053
cg15893360	N_Shelf	PXN	Body	0.606333	0.114614	0.637873	0.0624167	-0.0315405	0.0325671		-0.0106875
cg12699599	Open_sea	PHGR1	TSS200	0.427446	0.0586518	0.458981	0.053907	-0.0315349	0.00592238	-0.0328
cg13586051	Open_sea	DNASE1L3	TSS200	0.428161	0.0811857	0.459684	0.062553	-0.0315234	0.0488672		-0.0155868
cg24524694	N_Shelf	PRKG1	Body	0.846766	0.135803	0.878286	0.042774	-0.0315196	0.0132377
cg09212014	N_Shore	DLK1	TSS1500	0.689844	0.118963	0.721363	0.0518969	-0.0315194	0.0372297
cg26369418	Open_sea	CSF2	TSS200	0.356843	0.0612213	0.388362	0.059009	-0.0315193	0.0386602	-0.0403	-0.0191798
cg08901867	Open_sea	TTLL6	Body	0.863005	0.144375	0.894522	0.0409402	-0.0315166	0.0457258
cg24865210	N_Shore	UBLCP1	TSS1500	0.329746	0.0978545	0.361227	0.0813584	-0.0314809	0.0208738
cg14479344	Open_sea	MYH15	Body	0.694904	0.117422	0.726379	0.0692227	-0.0314756	0.0365104		-0.0177501
cg20514290	S_Shelf	FHOD3	Body	0.816089	0.0674889	0.847559	0.0393413	-0.0314698	0.00540013
cg25310700	Open_sea	ASB13	Body	0.465633	0.0578355	0.497101	0.0404865	-0.0314676	0.0161913		-0.0112662
cg06819718	N_Shore	SIX2	Body	0.379384	0.0785486	0.41085	0.0724321	-0.031466	0.0412586
cg25463779	Open_sea	FAM101A	TSS1500	0.661311	0.105319	0.692774	0.0505173	-0.0314627	0.0384073
cg06040034	S_Shore	DLGAP2	Body	0.503949	0.0764	0.535412	0.0820812	-0.0314625	0.0398726						0.580901	-0.0292385
cg22433418	Open_sea	CSMD3	Body	0.807188	0.136606	0.838649	0.0399105	-0.0314606	0.042422
cg10327756	Open_sea	ADAM29	5'UTR	0.684207	0.127924	0.715666	0.0456322	-0.0314586	0.0417361
cg13187849	Open_sea	GBP2	Body	0.881483	0.0980092	0.912941	0.0266728	-0.0314579	0.000314899
cg22328426	N_Shore	KCNC3	Body	0.436404	0.0667418	0.467861	0.0372655	-0.0314571	0.0080708
cg10603290	Open_sea	TRIO	Body	0.515172	0.0614873	0.546624	0.0571262	-0.0314524	0.0288491
cg15701842	Open_sea	LASS6	Body	0.836436	0.122762	0.867888	0.0349398	-0.0314517	0.0273148
cg11650135	N_Shelf	NOS1	5'UTR	0.840474	0.13604	0.871925	0.0375717	-0.0314516	0.017933
cg24258886	S_Shelf	USP2	Body	0.66869	0.106753	0.700133	0.0501139	-0.031443	0.0281987		0.0150971
cg18587984	S_Shelf	KHDRBS3	Body	0.836105	0.131196	0.867527	0.0434108	-0.0314223	0.0420786
cg09501047	Open_sea	PBX1	Body	0.89299	0.142071	0.9244	0.0178737	-0.0314096	0.0107093
cg21367256	Open_sea	MYT1	TSS200	0.794578	0.127344	0.825985	0.0479656	-0.0314063	0.0401171
cg03768057	Open_sea	C1orf129	5'UTR	0.872173	0.135224	0.903551	0.0192955	-0.0313779	0.00706228
cg02173583	Open_sea	LOC100169752	Body	0.864142	0.131691	0.895518	0.0314706	-0.0313767	0.0117364		-0.012631
cg15871206	Island	ESPNL	1stExon	0.807223	0.0506507	0.8386	0.0492187	-0.0313763	0.0403604		-0.0153441
cg19765175	Open_sea	DIP2C	Body	0.888004	0.13067	0.919374	0.0325859	-0.0313698	0.0260557
cg19577377	N_Shore	MCF2L	Body	0.787779	0.10235	0.819144	0.0366729	-0.0313658	0.0387899
cg16274221	Open_sea	OR2T1	TSS1500	0.895696	0.150798	0.927059	0.0467561	-0.0313631	0.0105397
cg17173896	Open_sea	CCDC149	5'UTR	0.645536	0.075592	0.676862	0.0403475	-0.0313262	0.0114364
cg19132462	S_Shelf	AMPD3	TSS200	0.572868	0.0966929	0.604178	0.0563697	-0.0313107	0.0388476	-0.0443	-0.0193659
cg16178907	Open_sea	FAM101A	TSS1500	0.90324	0.135518	0.934541	0.0240746	-0.0313007	0.0245963		-0.0112391
cg23728588	Open_sea	PNLIP	TSS1500	0.854769	0.135653	0.886067	0.0451969	-0.0312983	0.0231233
cg11412248	N_Shelf	CHRNB4	Body	0.477079	0.094889	0.508372	0.0548965	-0.0312931	0.0268872		-0.0117236
cg20025658	Open_sea	CXCR1	1stExon	0.803826	0.129832	0.835117	0.0484051	-0.0312916	0.0207424	-0.0557			0.777	-0.022
cg01607441	Open_sea	ATP4A	TSS200	0.721875	0.122049	0.753159	0.0441147	-0.0312838	0.0223856
cg07083272	Open_sea	LRRC20	Body	0.75451	0.0555378	0.785794	0.0606005	-0.0312835	0.0387455	-0.0483
cg16351441	Open_sea	SLC22A10	5'UTR	0.848329	0.13679	0.879607	0.0286544	-0.0312778	0.0106143
cg13936874	Open_sea	DCX	5'UTR	0.359222	0.080316	0.390495	0.0773373	-0.0312736	0.00821459
cg23668028	S_Shore	SLC16A8	TSS1500	0.757682	0.125372	0.788951	0.0376345	-0.0312696	0.0237929		-0.0111137
cg17425144	Open_sea	PEX14	Body	0.258028	0.0705074	0.289293	0.0611471	-0.0312646	0.0216554
cg17403974	Open_sea	AGTR2	Body	0.392041	0.0891029	0.423296	0.0751523	-0.0312551	0.0301382						0.635954	-0.032911
cg03386971	S_Shore	WNT7B	Body	0.817997	0.105782	0.849251	0.0344821	-0.0312544	0.0136033
cg03591499	S_Shore	RFTN1	TSS1500	0.212041	0.0567794	0.243292	0.0607967	-0.0312506	0.0478026
cg21067465	Open_sea	ME3	Body	0.425256	0.0894744	0.456492	0.0607196	-0.0312363	0.0230969		-0.0203966
cg26751588	N_Shore	COX10	Body	0.918742	0.131332	0.949959	0.0268175	-0.0312172	0.014504
cg03532013	Open_sea	POU2F2	3'UTR	0.548452	0.0635482	0.579664	0.0670449	-0.0312124	0.0300603		-0.02161
cg17733836	Open_sea	CTNNA2	3'UTR	0.834568	0.133701	0.865779	0.0423004	-0.0312112	0.0202447
cg14924041	Open_sea	FREM2	Body	0.899388	0.140451	0.930587	0.0296333	-0.031199	0.0166633
cg25474312	Open_sea	KRTAP19-6	TSS1500	0.853814	0.139347	0.884989	0.0314203	-0.0311753	0.0367883
cg02050985	N_Shore	TBC1D8	Body	0.77022	0.127599	0.801393	0.0491646	-0.0311729	0.0364824
cg09623018	Open_sea	GPR158	Body	0.588421	0.107097	0.619593	0.0528671	-0.0311722	0.0486215
cg20048037	Open_sea	ENPP2	Body	0.817057	0.0994409	0.848218	0.0410536	-0.0311609	0.0186257	-0.0447
cg00504599	Island	BAHCC1	Body	0.780141	0.0767809	0.8113	0.0716278	-0.0311587	0.0375145
cg13867370	Open_sea	PIP5K1B	Body	0.639572	0.118092	0.670716	0.05942	-0.0311442	0.0468946	-0.0363	-0.0231292
cg13064062	S_Shore	HIST4H4	TSS1500	0.565627	0.0910347	0.596765	0.0617595	-0.0311374	0.0435283
cg02057796	N_Shelf	CYGB	Body	0.775033	0.078243	0.806152	0.0511919	-0.0311189	0.0317246
cg20473452	S_Shore	MUC6	TSS1500	0.539698	0.0795963	0.570812	0.0594378	-0.0311146	0.0442456
cg10399946	S_Shore	RPS18	Body	0.840829	0.136035	0.871936	0.0339033	-0.0311078	0.0137976	-0.0229	-0.0105817
cg16578883	Open_sea	PDE4D	Body	0.565688	0.0844664	0.596795	0.0483157	-0.0311069	0.0203997
cg08608126	Open_sea	CD59	5'UTR	0.662818	0.0830837	0.693918	0.0472431	-0.0311003	0.0228645
cg18145937	Open_sea	IL4	Body	0.680218	0.0966952	0.711293	0.083908	-0.0310759	0.0130449		-0.0155593
cg25379762	N_Shelf	GAS7	Body	0.73473	0.122589	0.765804	0.0462766	-0.0310739	0.022008		-0.0192015
cg20627046	Open_sea	SPATS2L	Body	0.36217	0.0795402	0.393235	0.0801675	-0.0310649	0.0258276
cg18961788	Open_sea	DIO3OS	Body	0.832041	0.135732	0.863104	0.0430644	-0.0310624	0.0364391
cg20112984	Open_sea	ADARB2	Body	0.591516	0.107722	0.622556	0.0592731	-0.0310402	0.0444583
cg11707665	S_Shore	GPR133	Body	0.544918	0.0464234	0.575957	0.0559288	-0.0310391	0.0216708
cg15006298	N_Shelf	CYS1	Body	0.797997	0.0720033	0.829029	0.0484798	-0.0310316	0.0260571
cg24226238	Open_sea	GRIK4	TSS1500	0.821871	0.0877168	0.852898	0.0425792	-0.0310275	0.0248238		-0.0147512
cg15668538	Open_sea	TTC19	3'UTR	0.696838	0.103075	0.727864	0.0524478	-0.0310261	0.0447226		-0.013381
cg14895961	N_Shore	IGF2AS	Body	0.548099	0.0481095	0.57911	0.0585292	-0.0310108	0.0164854
cg22162757	Open_sea	PTPN14	5'UTR	0.765772	0.134926	0.796763	0.0562735	-0.0309912	0.0474301
cg17267710	Open_sea	C20orf166	Body	0.816795	0.0806059	0.847784	0.0393423	-0.0309898	0.0395912
cg20934765	Open_sea	GRID2	Body	0.73793	0.127644	0.768918	0.0537204	-0.0309878	0.0231542
cg08369079	Open_sea	PRDM1	Body	0.477959	0.0964242	0.50894	0.0868868	-0.0309812	0.0429458	-0.0393
cg23161492	N_Shore	ANPEP	5'UTR	0.338573	0.0752804	0.369548	0.051022	-0.0309746	0.0221937
cg01565013	Open_sea	PRSS45	Body	0.822121	0.134972	0.853089	0.0341299	-0.0309679	0.0439791
cg01175610	Open_sea	BCL2L14	5'UTR	0.833206	0.0703	0.864163	0.0434477	-0.0309577	0.0067224		-0.0159787
cg13302785	Open_sea	DOCK3	Body	0.44829	0.0961045	0.479237	0.0622438	-0.0309468	0.00731903
cg01367992	Open_sea	LY9	Body	0.834863	0.13808	0.86581	0.0270673	-0.0309463	0.0490042
cg09958065	Open_sea	CAMK1D	Body	0.671297	0.0869246	0.702239	0.0666868	-0.0309414	0.0332205
cg15067350	Open_sea	PCDH9	3'UTR	0.902624	0.0940503	0.933553	0.0263674	-0.0309296	0.00272253
cg04077141	N_Shore	MYH9	5'UTR	0.123624	0.0446987	0.15453	0.052739	-0.0309067	0.0433428
cg17588003	Open_sea	C17orf87	TSS1500	0.700854	0.0432907	0.731761	0.0456613	-0.0309065	0.00394685	-0.0426	-0.0181463		0.79	-0.029
cg02000318	N_Shore	HOXA7	TSS1500	0.545076	0.100344	0.575954	0.0706444	-0.0308781	0.0405555	-0.0352
cg14039138	Open_sea	ARHGEF16	Body	0.865693	0.11032	0.896568	0.0287652	-0.0308756	0.0152955
cg13192714	Open_sea	MIR1185-2	TSS200	0.801626	0.11835	0.832495	0.0391043	-0.030869	0.0166552
cg05046377	Open_sea	OR51A7	TSS1500	0.798258	0.133903	0.829126	0.0266864	-0.0308677	0.0345394
cg11412230	N_Shelf	COL6A4P2	Body	0.863078	0.1223	0.893936	0.0302571	-0.0308576	0.0104655
cg12305074	Open_sea	MAGI2	Body	0.853778	0.139659	0.884631	0.0354001	-0.030853	0.034866
cg16526732	Open_sea	FGD6	Body	0.717093	0.116469	0.747945	0.0458198	-0.0308525	0.0495428
cg15316716	Island	DOK2	Body	0.751944	0.0642852	0.782795	0.0481619	-0.0308508	0.00809489		-0.0138789		0.782	-0.038
cg06023994	Island	CLDN11	Body	0.276457	0.0623829	0.307304	0.058709	-0.0308469	0.0459057
cg16078269	Open_sea	ZBTB7C	TSS1500	0.816114	0.141061	0.846958	0.0457635	-0.0308439	0.028822
cg18538751	Open_sea	NGEF	TSS1500	0.716021	0.127548	0.746837	0.0425273	-0.0308157	0.0392503
cg21964800	Open_sea	LGALS12	TSS1500	0.687633	0.101077	0.718448	0.0516419	-0.0308149	0.0433116
cg04554505	Open_sea	TRPC6	3'UTR	0.775406	0.122503	0.806212	0.0476989	-0.0308064	0.0237537
cg26188685	Open_sea	HDC	Body	0.709329	0.0810742	0.740131	0.0661338	-0.0308013	0.0127855				0.727	-0.047
cg08432013	Open_sea	DLG2	Body	0.670563	0.119549	0.701363	0.0681777	-0.0308002	0.0468686
cg00472841	Island	MCF2L	Body	0.782272	0.0777656	0.813056	0.0478518	-0.0307844	0.00600745
cg03064524	Open_sea	GRIP1	Body	0.892097	0.139345	0.922867	0.0156487	-0.03077	0.0337129
cg17702590	Open_sea	TGIF2LX	Body	0.844076	0.130549	0.874842	0.0465257	-0.0307655	0.0147609
cg00342415	N_Shore	KCNT1	Body	0.740299	0.0882086	0.771048	0.0438522	-0.0307496	0.00513755
cg07664999	Open_sea	RIMS2	3'UTR	0.798391	0.132049	0.829138	0.0437759	-0.0307474	0.0272821
cg07772400	Open_sea	LGI3	3'UTR	0.556028	0.0645631	0.586774	0.0522534	-0.0307461	0.0184362
cg16464007	Open_sea	LPP	5'UTR	0.775908	0.0678489	0.806644	0.0474201	-0.0307366	0.0139467		-0.0201762
cg08800893	Open_sea	MYH9	Body	0.262936	0.058264	0.293666	0.0696803	-0.03073	0.0395907		-0.0171843
cg11071448	Open_sea	SYT2	5'UTR	0.642373	0.112586	0.673099	0.0542208	-0.0307263	0.0473466
cg01409460	Open_sea	BMPER	Body	0.631018	0.113317	0.661723	0.0581195	-0.0307057	0.0284586
cg00712146	N_Shore	MAGI1	3'UTR	0.813434	0.117264	0.844135	0.0355577	-0.0307005	0.0373895
cg14132167	Open_sea	BACH2	Body	0.751978	0.0982615	0.782678	0.0442301	-0.0306996	0.0142769
cg24074153	Open_sea	MDGA2	Body	0.87887	0.135766	0.909569	0.0214831	-0.0306993	0.0441364
cg01201151	S_Shelf	2015-03-02	1stExon	0.861494	0.136743	0.892177	0.0405928	-0.0306823	0.0207177				0.809	0.03
cg20497631	Open_sea	MFHAS1	Body	0.708195	0.0489992	0.738861	0.0401067	-0.0306652	0.0289552		-0.027008		0.816	-0.025
cg03475190	Open_sea	FAM188B	Body	0.303383	0.0744474	0.334047	0.05762	-0.0306641	0.0104716
cg17477052	Open_sea	COL13A1	Body	0.571156	0.0915646	0.601814	0.0610161	-0.030659	0.0214432
cg12161982	Open_sea	ARHGAP22	Body	0.537558	0.0953286	0.568213	0.0503245	-0.0306553	0.0416546
cg17280514	N_Shore	NEU4	Body	0.502131	0.079919	0.532771	0.0446952	-0.0306398	0.0144397		-0.0146814
cg11313862	Open_sea	SYNE1	Body	0.764799	0.110751	0.795436	0.0338072	-0.0306378	0.0245536		-0.0125307
cg26550874	Open_sea	SDK1	Body	0.903639	0.135722	0.934253	0.0333689	-0.0306141	0.046585
cg16834823	Island	TNXB	Body	0.65959	0.0976984	0.690202	0.0571096	-0.030612	0.0475991
cg15328241	N_Shore	CTNNA2	Body	0.903619	0.144463	0.934222	0.0274807	-0.0306029	0.0169577
cg15963070	Open_sea	CTNNA2	Body	0.886709	0.148372	0.917309	0.0357202	-0.0306002	0.0469117
cg05382282	Open_sea	CHD5	3'UTR	0.580277	0.0777575	0.610876	0.0499027	-0.0305986	0.0135256
cg19942256	Island	KCNA3	1stExon	0.748645	0.0568502	0.779238	0.0530876	-0.0305927	0.0190694				0.746	-0.025
cg15602972	N_Shore	DACT3	3'UTR	0.599407	0.0735645	0.629987	0.0514012	-0.0305799	0.021569	-0.0439
cg00534380	N_Shore	TBC1D8	Body	0.744871	0.111104	0.775445	0.0453657	-0.0305744	0.040356
cg21383534	Open_sea	CLSTN2	Body	0.882778	0.141679	0.913348	0.0223318	-0.0305698	0.0403167
cg14571284	N_Shore	SH2D3C	Body	0.752551	0.0718383	0.783115	0.0543781	-0.0305642	0.0123875
cg00877329	S_Shelf	HPSE2	TSS1500	0.425128	0.0810213	0.455682	0.0622694	-0.0305546	0.0224345
cg18008487	Island	ASB4	Body	0.710349	0.0843162	0.7409	0.0530662	-0.0305516	0.0260146
cg11697660	S_Shore	VIPR2	Body	0.763359	0.123696	0.793909	0.0471573	-0.0305504	0.044539
cg01113412	Open_sea	LOC283867	Body	0.916214	0.132462	0.946759	0.0245519	-0.030545	0.0193511
cg12311175	Open_sea	NDST3	Body	0.78804	0.134114	0.818584	0.0546558	-0.030544	0.0360431
cg14638189	Open_sea	TSPAN18	5'UTR	0.901764	0.123023	0.932301	0.0158892	-0.0305368	0.0127999						0.920802	0.009114
cg19464524	Open_sea	CPEB3	Body	0.576057	0.0549705	0.606577	0.0548854	-0.0305191	0.0274844	-0.048	-0.0257259
cg03478610	Open_sea	PPP2R3A	5'UTR	0.840319	0.134272	0.870836	0.0325612	-0.0305177	0.0344248		-0.0139593
cg07457967	S_Shore	LOC643719	TSS1500	0.689769	0.112544	0.72028	0.046177	-0.0305108	0.0120884
cg21756476	Open_sea	RORA	Body	0.849119	0.118737	0.879626	0.0474329	-0.0305071	0.0242793	-0.0352
cg05099596	S_Shore	SLC5A7	Body	0.853597	0.0761683	0.884087	0.0411518	-0.0304894	0.0170247
cg14471784	Open_sea	RORB	Body	0.863865	0.14149	0.894353	0.0399285	-0.0304883	0.0480224
cg13591204	N_Shelf	SHB	Body	0.707394	0.114039	0.737876	0.0606756	-0.0304826	0.0246768
cg26577836	Open_sea	TNXB	Body	0.758873	0.0839608	0.789354	0.0402946	-0.0304813	0.0109471
cg11155924	Open_sea	SHANK2	Body	0.697921	0.0694391	0.728387	0.0794337	-0.0304665	0.0356448	-0.0494
cg16530970	Open_sea	MIR549	TSS200	0.856676	0.140775	0.887127	0.0330126	-0.0304507	0.0487921
cg05349159	S_Shore	OR2C3	Body	0.862488	0.105826	0.892923	0.0390579	-0.0304351	0.0221097
cg14651650	Open_sea	OPA1	Body	0.774774	0.0498754	0.805206	0.0407651	-0.0304313	0.00342005
cg18289306	Open_sea	MCF2L	Body	0.605334	0.104744	0.635759	0.0587903	-0.0304249	0.0441102	0.0258
cg17763467	Open_sea	C6orf186	Body	0.805922	0.0873321	0.836342	0.0619223	-0.0304194	0.025677
cg16409562	Open_sea	NDRG2	Body	0.584519	0.0551925	0.614934	0.0460816	-0.0304151	0.0243472		-0.013624		0.721	-0.024
cg01152019	Island	HOXD4	TSS1500	0.607832	0.10493	0.638198	0.0882424	-0.0303654	0.0497459
cg15650161	Open_sea	PCDH21	Body	0.721385	0.11655	0.751744	0.0370422	-0.030359	0.039817
cg11146034	S_Shore	ELK3	5'UTR	0.341237	0.0836833	0.371572	0.0668016	-0.0303347	0.0286694		-0.0195823
cg19241878	Open_sea	C17orf73	TSS1500	0.762567	0.0834919	0.792901	0.0492135	-0.0303344	0.0366874
cg08465346	Island	HOXC4	5'UTR	0.534574	0.0879277	0.564894	0.0582968	-0.0303193	0.0488962
cg09701582	S_Shore	HOXD4	3'UTR	0.873675	0.141408	0.903987	0.0349609	-0.030312	0.0205892						0.74416	-0.0335612
cg05989672	S_Shelf	DPP6	Body	0.881201	0.142359	0.911506	0.0320135	-0.0303048	0.0389694
cg13153353	Open_sea	SDK1	Body	0.671356	0.12601	0.701657	0.0663353	-0.0303015	0.0189076
cg20542190	Open_sea	LILRA4	TSS200	0.479937	0.0877085	0.510228	0.0559526	-0.0302913	0.00521748
cg02944123	Open_sea	CNTN4	Body	0.808615	0.133411	0.838892	0.0398806	-0.0302761	0.0338788
cg19551485	Open_sea	C3orf51	Body	0.692978	0.120201	0.723245	0.0686557	-0.0302671	0.0282609
cg12743248	Open_sea	EFCAB1	3'UTR	0.833985	0.135808	0.864218	0.0371749	-0.0302326	0.0257163
cg07902983	Island	SYCN	Body	0.475048	0.0973467	0.505263	0.0530937	-0.0302145	0.0138413
cg01824172	N_Shelf	HIPK2	Body	0.636333	0.114962	0.666541	0.0706163	-0.0302079	0.0426681
cg02258534	Island	KCNQ1	Body	0.715642	0.116852	0.745848	0.0584992	-0.030207	0.0450952
cg10014219	S_Shelf	BCYRN1	Body	0.611506	0.104296	0.641703	0.0630713	-0.030197	0.0431092
cg20675971	Island	SBNO2	5'UTR	0.667288	0.0966558	0.697476	0.044882	-0.0301876	0.041427
cg07824483	S_Shore	MAFG	TSS1500	0.7434	0.115646	0.773576	0.0576853	-0.0301765	0.0465625
cg16002929	Open_sea	SEMA5A	Body	0.885219	0.11415	0.915393	0.0294776	-0.0301738	0.0393272
cg07592535	Open_sea	ASAH2	TSS1500	0.901031	0.131363	0.931204	0.0299789	-0.030173	0.0428748
cg08687163	N_Shore	MST1R	1stExon	0.742673	0.103692	0.77284	0.0544755	-0.0301674	0.0447732
cg07531182	Open_sea	XYLT1	Body	0.570111	0.0991679	0.600277	0.0451207	-0.0301662	0.0443084		-0.00910227
cg10268711	Open_sea	CYTH4	TSS200	0.406913	0.0747623	0.437048	0.0450137	-0.0301347	0.0154665	-0.0223	-0.0136846
cg00983803	Open_sea	SKINTL	Body	0.863465	0.139996	0.893599	0.0146255	-0.0301331	0.0466342
cg07959986	Open_sea	FAM19A5	Body	0.67351	0.11579	0.703641	0.0482105	-0.0301314	0.0349295
cg23240171	Open_sea	PDE7B	Body	0.920876	0.147004	0.951005	0.0193798	-0.0301296	0.0348974
cg06779113	S_Shelf	ARF1	5'UTR	0.301772	0.0660454	0.331885	0.0531184	-0.0301126	0.0218764
cg04538517	S_Shelf	C3orf36	TSS1500	0.809786	0.120547	0.839894	0.0373683	-0.0301082	0.0496691
cg17711754	N_Shelf	KCND3	Body	0.641085	0.119505	0.671183	0.0620197	-0.0300985	0.0375344
cg04830757	Open_sea	LOC645323	Body	0.712476	0.123769	0.74257	0.0415841	-0.0300941	0.0309072
cg06690548	Open_sea	SLC7A11	Body	0.658212	0.116996	0.688297	0.0532378	-0.030085	0.0226236
cg26042300	Open_sea	SMAP2	3'UTR	0.378837	0.0837589	0.408898	0.0594805	-0.0300611	0.0446709
cg01946510	N_Shore	BANP	Body	0.833869	0.0633468	0.863911	0.0448618	-0.0300426	0.0153312	-0.0337	-0.0317014
cg16090881	S_Shore	B3GALT4	1stExon	0.724144	0.0560792	0.754182	0.055283	-0.0300378	0.0456587
cg09419192	Open_sea	ODZ4	Body	0.780397	0.13227	0.81043	0.03849	-0.0300328	0.0384335
cg25791578	Open_sea	IL5RA	Body	0.803576	0.127776	0.833608	0.0362955	-0.030032	0.0433176
cg07769015	S_Shore	SLC45A4	TSS200	0.543173	0.0859861	0.573201	0.0568341	-0.0300279	0.0467809		0.0124902
cg21151432	N_Shore	ADCY3	TSS200	0.108051	0.0514391	0.138079	0.0502484	-0.0300275	0.0473059	-0.0248
cg02085119	N_Shore	MAL2	TSS1500	0.62842	0.113056	0.65844	0.0674826	-0.0300198	0.0170037
cg13259506	Open_sea	RBP1	Body	0.380795	0.0624269	0.410811	0.0423931	-0.0300165	0.00432426
cg22968167	Open_sea	OR51G1	TSS1500	0.85248	0.116707	0.882481	0.0395377	-0.0300002	0.0198081
cg03458344	Open_sea	C1orf129	Body	0.624795	0.109794	0.654776	0.0434314	-0.0299807	0.0305126
cg16899088	S_Shore	STYK1	TSS1500	0.792978	0.0766714	0.822956	0.0524227	-0.0299778	0.0274312
cg05674036	Open_sea	OR3A3	TSS200	0.767049	0.0953476	0.797026	0.0661605	-0.0299776	0.00711661
cg11421724	Open_sea	AUTS2	Body	0.885122	0.148358	0.915099	0.0341704	-0.0299766	0.0411236
cg22902550	Open_sea	SPOCK1	Body	0.913671	0.149391	0.943647	0.0254844	-0.0299758	0.0446397
cg23031939	S_Shelf	GLB1L2	Body	0.704982	0.120577	0.734957	0.0646293	-0.0299752	0.0422555
cg14471645	N_Shelf	RADIL	Body	0.799508	0.128308	0.829482	0.0333897	-0.0299744	0.0183246
cg21942572	S_Shore	MCF2L	Body	0.480036	0.0919292	0.509994	0.0580653	-0.0299578	0.0497951
cg02934082	Open_sea	SEMA5B	5'UTR	0.494678	0.0881104	0.524634	0.0538083	-0.0299563	0.0304486
cg04817190	S_Shore	H19	TSS1500	0.528621	0.0687713	0.558565	0.0468807	-0.0299444	0.0226483				0.558	0.016
cg25569491	N_Shore	MAGEB1	5'UTR	0.782347	0.104767	0.81228	0.0604913	-0.0299326	0.0449735
cg22430565	Open_sea	C1orf49	1stExon	0.779602	0.0728119	0.809523	0.0466253	-0.0299214	0.0255438
cg01731783	Open_sea	C14orf43	5'UTR	0.673901	0.100007	0.703819	0.0455828	-0.0299182	0.0287213
cg18071202	Open_sea	LOC100292680	TSS200	0.534011	0.0900899	0.563921	0.068901	-0.02991	0.0473261
cg04883026	Open_sea	SPTBN2	Body	0.560798	0.103789	0.590701	0.0581078	-0.0299027	0.0247992
cg05121182	Open_sea	KALRN	TSS1500	0.898616	0.142987	0.928515	0.0181467	-0.0298984	0.0219985
cg03129103	S_Shore	WBSCR17	Body	0.942938	0.150796	0.972829	0.0157052	-0.0298905	0.0150051
cg05432003	S_Shore	IFITM1	TSS1500	0.749782	0.0552015	0.779667	0.0364969	-0.0298844	0.00901647		-0.0205309
cg00409844	Open_sea	OCLN	5'UTR	0.754189	0.129682	0.784066	0.0450276	-0.0298768	0.0457993
cg01919999	N_Shore	GNB2L1	Body	0.482049	0.0601302	0.511923	0.0473168	-0.0298738	0.0134756
cg20399965	N_Shore	PPP2R2C	Body	0.791532	0.0872791	0.821397	0.0385941	-0.0298654	0.00448072
cg13609861	S_Shore	FIBCD1	Body	0.796506	0.095998	0.826368	0.0408804	-0.029862	0.0249918
cg05595800	Open_sea	KCNMA1	Body	0.813702	0.0760534	0.843555	0.038478	-0.0298532	0.0360715
cg07103517	S_Shelf	IKZF1	5'UTR	0.859937	0.131256	0.889768	0.0361611	-0.0298312	0.0415819
cg26955383	S_Shore	CALHM1	TSS200	0.648886	0.0675894	0.678709	0.0631727	-0.0298222	0.0467705
cg04273763	Open_sea	TOM1L2	Body	0.72989	0.123057	0.75971	0.0376668	-0.0298204	0.0406309
cg05306773	Open_sea	FUT3	TSS200	0.76175	0.120859	0.791566	0.0273132	-0.0298162	0.0214539
cg16692277	Open_sea	GUCY1B2	TSS1500	0.364972	0.0659433	0.394781	0.0550069	-0.0298094	0.0281411		-0.0134663
cg23517752	S_Shelf	CACNA2D4	Body	0.460942	0.0856011	0.490736	0.058184	-0.0297938	0.0462969
cg22974915	N_Shore	LINGO3	5'UTR	0.646217	0.06692	0.676007	0.051403	-0.0297907	0.00504326
cg05118587	Open_sea	ETV3L	3'UTR	0.658302	0.115392	0.688089	0.0482872	-0.0297867	0.039445
cg00423969	Open_sea	FER1L5	Body	0.521921	0.06836	0.551686	0.0580793	-0.0297652	0.0444593
cg11401908	Open_sea	C1orf158	3'UTR	0.805139	0.0921559	0.834904	0.0409587	-0.0297646	0.0158226
cg18447785	Open_sea	ANKS1B	Body	0.830903	0.136424	0.860656	0.0463429	-0.0297532	0.0452658
cg16120249	Open_sea	PRDM16	Body	0.846664	0.11542	0.876385	0.052652	-0.0297211	0.016263
cg06703635	Open_sea	RPS10P7	TSS1500	0.855787	0.135072	0.885505	0.0361309	-0.0297183	0.0222757
cg08208133	Open_sea	HTR3A	TSS200	0.665361	0.116771	0.69508	0.06991	-0.0297183	0.0465415		-0.0168577
cg15693299	Open_sea	LOC360030	TSS1500	0.793438	0.1066	0.823149	0.0566783	-0.0297108	0.0359945		-0.0220291
cg07788438	Open_sea	MYO1D	Body	0.534416	0.09917	0.564118	0.0681486	-0.0297025	0.0472114	-0.0579					0.089296	0.0221031
cg03979378	N_Shelf	ELFN1	5'UTR	0.929461	0.151154	0.959147	0.0195803	-0.029686	0.0346239
cg14759277	Open_sea	CACNA1G	Body	0.747241	0.0470091	0.776921	0.0502543	-0.0296797	0.0211986
cg17713161	Open_sea	C17orf28	Body	0.70182	0.0747553	0.731498	0.0513956	-0.0296785	0.0404645
cg27533635	Open_sea	RMST	Body	0.835882	0.136206	0.865559	0.0402564	-0.029677	0.0330556		-0.0132573
cg15961920	S_Shore	MRPS18B	Body	0.237751	0.0716646	0.267414	0.0657441	-0.0296639	0.0234112
cg16515477	Open_sea	AGBL4	Body	0.874695	0.141832	0.904344	0.0318496	-0.0296486	0.0252756		-0.0113739
cg19691505	Open_sea	SDK1	Body	0.863152	0.137907	0.892784	0.0327168	-0.0296321	0.0268864
cg02377690	N_Shore	FTSJD2	TSS1500	0.470569	0.0588861	0.500201	0.0640504	-0.029632	0.0344843
cg07016094	Open_sea	THSD7A	Body	0.828082	0.0930002	0.8577	0.0432736	-0.0296177	0.0314845
cg15823330	S_Shelf	PRDM16	Body	0.89963	0.130884	0.929244	0.0278577	-0.0296138	0.0483296
cg17249224	Island	TERT	Body	0.760471	0.0471845	0.790084	0.0397969	-0.0296127	0.00548028
cg02597894	N_Shelf	VARS	Body	0.815551	0.126224	0.84516	0.0474445	-0.0296089	0.0323919
cg27576982	N_Shelf	PAH	Body	0.785379	0.110501	0.814976	0.0450148	-0.0295976	0.0449012
cg10198932	Open_sea	C21orf129	TSS1500	0.846919	0.130275	0.876512	0.0262328	-0.0295933	0.0445205
cg27073431	S_Shore	CALM2	TSS1500	0.823977	0.118144	0.853556	0.0309973	-0.0295786	0.0238181	-0.0515	-0.0176467
cg14040722	N_Shore	C20orf95	TSS1500	0.685363	0.0599609	0.714936	0.0556041	-0.0295728	0.0207099
cg13739417	Open_sea	CXCR2	TSS200	0.358406	0.0760346	0.387969	0.0748688	-0.0295627	0.0404029	-0.0257
cg26266041	S_Shore	SPATA7	Body	0.316335	0.0784462	0.345885	0.053084	-0.0295503	0.0317678
cg21828233	S_Shelf	CAPZA1	Body	0.360922	0.0691818	0.39047	0.0614604	-0.0295479	0.0440435
cg11432797	N_Shore	SPN	5'UTR	0.522481	0.0804699	0.552029	0.0561811	-0.0295477	0.0410823		-0.0151169				0.078766	0.020331
cg18424091	N_Shore	HSPA1L	5'UTR	0.0955676	0.0648186	0.125112	0.0378958	-0.0295441	0.040647
cg22013055	Open_sea	LOC100134259	TSS200	0.647787	0.0459858	0.677328	0.0476833	-0.0295412	0.0326229		-0.0123359
cg04144603	Open_sea	CFP	5'UTR	0.549714	0.0616717	0.579242	0.0642315	-0.0295275	0.0294671		-0.0106103
cg16460727	N_Shore	CPLX2	TSS1500	0.744513	0.121272	0.774037	0.0402866	-0.0295235	0.0272904
cg15109144	S_Shore	TRH	3'UTR	0.905678	0.144101	0.935193	0.0244033	-0.0295148	0.0148834
cg09206878	Open_sea	SNRPN	5'UTR	0.764751	0.130988	0.794247	0.0595731	-0.0294964	0.0253087
cg20443314	Open_sea	VPS25	TSS1500	0.0430099	0.060707	0.0724992	0.0432409	-0.0294893	0.00454049
cg07212384	Open_sea	GAL3ST4	Body	0.744106	0.116603	0.773587	0.0462442	-0.0294809	0.0171693
cg05379350	N_Shore	GIT1	TSS1500	0.236852	0.069414	0.266329	0.0573352	-0.0294771	0.0298744		-0.0158767
cg16649560	Open_sea	IL4R	5'UTR	0.160128	0.0361608	0.189592	0.0437824	-0.0294643	0.0144353		-0.0339932
cg26270261	Open_sea	KRT4	3'UTR	0.709113	0.0773979	0.738577	0.0448517	-0.0294633	0.0102362
cg13357714	Open_sea	SGCD	Body	0.635549	0.113178	0.665009	0.0491969	-0.0294598	0.0468648		-0.0129543
cg13567349	S_Shore	B3GAT1	Body	0.514043	0.0675762	0.543501	0.0402447	-0.0294581	0.00466437
cg05265596	Open_sea	LCP2	Body	0.741401	0.0961212	0.770853	0.0462944	-0.0294525	0.0326097		-0.0179279
cg08412316	S_Shore	MTMR2	TSS1500	0.862765	0.146593	0.892211	0.0361042	-0.0294455	0.0342744
cg05616355	Open_sea	PANX3	TSS1500	0.606881	0.110364	0.636325	0.0600542	-0.0294443	0.0367593		-0.00914486
cg13381110	Open_sea	PHLPP1	Body	0.801827	0.113644	0.831271	0.0310058	-0.0294439	0.0229081	-0.0302
cg01833890	Open_sea	CACNA1C	Body	0.606574	0.0435056	0.636017	0.0521958	-0.0294428	0.0283677	-0.0451	-0.0199809
cg17323336	Open_sea	FAM135B	5'UTR	0.79665	0.138292	0.826089	0.0569283	-0.0294393	0.0274871
cg01257194	N_Shore	ALAD	5'UTR	0.735741	0.0798129	0.765178	0.0433797	-0.0294372	0.0306666	-0.0375
cg08198187	S_Shore	AMN1	TSS1500	0.73696	0.0901261	0.766392	0.0369865	-0.0294328	0.026481
cg09379146	S_Shore	TIPARP	5'UTR	0.864714	0.132868	0.894145	0.0473801	-0.0294306	0.0122606	-0.0386
cg09238199	Open_sea	COL4A2	Body	0.753451	0.130718	0.782876	0.0583551	-0.0294255	0.0473186	-0.0446					0.102977	0.02658
cg22781714	Open_sea	RIMBP2	Body	0.731989	0.12205	0.761412	0.0677091	-0.0294236	0.0469764
cg04089739	Open_sea	C3	Body	0.634916	0.0976842	0.664338	0.0487169	-0.0294222	0.0370207
cg14542334	Open_sea	KCNIP1	Body	0.820377	0.11752	0.849785	0.0321212	-0.0294084	0.0319868
cg07971790	Open_sea	RORA	Body	0.488928	0.0881538	0.518335	0.056218	-0.0294074	0.0361834						0.701604	-0.0139353
cg04299274	Open_sea	KSR1	TSS1500	0.730146	0.100022	0.759551	0.0506778	-0.0294047	0.0403866
cg19136632	N_Shore	ARL6IP5	TSS1500	0.285855	0.0722462	0.315251	0.0631163	-0.0293961	0.0392841	-0.0401	-0.0208004
cg03240663	Open_sea	SIGLEC14	TSS1500	0.772273	0.112976	0.801643	0.0608098	-0.0293693	0.0200486
cg07556569	S_Shelf	CHDH	5'UTR	0.883107	0.137412	0.912476	0.0250701	-0.0293693	0.0250432
cg05316065	Open_sea	GSDMC	1stExon	0.359597	0.0716958	0.388964	0.0408172	-0.029367	0.013869
cg22695906	Open_sea	FAM122C	3'UTR	0.353374	0.0641851	0.382739	0.0524849	-0.0293652	0.0124816
cg21745092	S_Shelf	PREX2	Body	0.672393	0.0936257	0.701738	0.0678408	-0.0293454	0.0455594
cg13674705	Open_sea	FAM129A	Body	0.830149	0.0786932	0.859485	0.0368014	-0.0293355	0.0173737		-0.0244096
cg19428444	S_Shore	C2orf43	TSS1500	0.859672	0.0925143	0.889006	0.0367908	-0.0293342	0.0190646
cg18100237	Open_sea	COL22A1	Body	0.440678	0.0914139	0.470012	0.0636828	-0.0293338	0.0386829		-0.010282
cg01552711	Open_sea	IL17D	Body	0.795907	0.0888623	0.825236	0.0529789	-0.0293291	0.0482867
cg08216021	S_Shore	EBAG9	5'UTR	0.122912	0.0642283	0.152216	0.0549725	-0.0293046	0.0460873
cg01845356	Open_sea	DRD3	TSS1500	0.461481	0.0939342	0.490776	0.0504862	-0.0292955	0.0266887	-0.0349	-0.0122848
cg14153677	Open_sea	CASC2	Body	0.844287	0.136821	0.873577	0.0258769	-0.0292896	0.0170323
cg00489485	Open_sea	WFDC1	Body	0.894311	0.134509	0.923599	0.0219146	-0.029289	0.0268903
cg01747862	N_Shore	NBLA00301	Body	0.684039	0.117169	0.713326	0.0411556	-0.029287	0.0451642
cg00965578	Open_sea	APOL3	5'UTR	0.582876	0.0438604	0.612157	0.050399	-0.0292804	0.0400743
cg23894587	N_Shelf	ZFR2	Body	0.664094	0.11276	0.693369	0.0512598	-0.0292755	0.0481623		-0.0226733
cg11784196	N_Shore	PCDHA6	Body	0.177464	0.0669738	0.206728	0.0735201	-0.0292639	0.021436
cg26960939	Open_sea	CCR7	Body	0.555405	0.0622298	0.584669	0.0516441	-0.0292635	0.039273		-0.00998852
cg05025071	Open_sea	EMR1	TSS200	0.80695	0.123287	0.836204	0.0429962	-0.0292535	0.0396409
cg10475690	Open_sea	MTCP1NB	5'UTR	0.917113	0.151357	0.946354	0.0257145	-0.029241	0.0162783
cg04858536	Open_sea	CACNA1E	Body	0.89035	0.146786	0.919587	0.0238047	-0.029237	0.048045
cg03626208	Open_sea	CACNA1C	Body	0.699863	0.057305	0.729098	0.051554	-0.0292356	0.0209083	-0.0521
cg10511357	Open_sea	CAMTA1	Body	0.761149	0.129147	0.790379	0.0477576	-0.0292297	0.0481253
cg12729518	Open_sea	MRGPRD	1stExon	0.63364	0.085134	0.662869	0.0526049	-0.0292282	0.0424298						0.628468	-0.024865
cg22335223	Open_sea	FXYD2	TSS200	0.744349	0.112687	0.773564	0.0383165	-0.0292158	0.0198677
cg11915309	Open_sea	LRRC18	TSS1500	0.923036	0.14356	0.952251	0.0151061	-0.0292142	0.0168225
cg17534034	Open_sea	ZFPM2	Body	0.763071	0.0574704	0.792277	0.0551248	-0.0292065	0.0105847
cg00234625	Open_sea	COL23A1	Body	0.554426	0.0918353	0.583632	0.0723727	-0.0292062	0.0450283
cg03464229	Open_sea	C7orf58	Body	0.561757	0.0932194	0.590955	0.0520119	-0.0291976	0.035632
cg14402591	Island	SEMA6B	3'UTR	0.603017	0.0921545	0.632204	0.0690115	-0.0291869	0.0323922
cg16581308	Open_sea	LDB2	Body	0.923986	0.151075	0.953164	0.0124831	-0.0291777	0.0187234
cg17377463	Island	GRIN2D	Body	0.719011	0.0467411	0.748188	0.0481486	-0.0291775	0.0150464
cg15972294	N_Shore	GNAI2	TSS1500	0.0470722	0.0632792	0.0762468	0.0414747	-0.0291746	0.020454
cg07694085	S_Shore	MAP7D3	TSS1500	0.785952	0.125328	0.81512	0.0587286	-0.0291684	0.0463724		-0.0164905
cg25160605	Open_sea	NELL1	Body	0.704695	0.120416	0.733861	0.0495188	-0.0291659	0.0426986
cg01679206	N_Shelf	WBSCR27	Body	0.508982	0.0538034	0.538139	0.0454898	-0.0291567	0.00498228
cg02784780	Open_sea	SLC25A26	TSS200	0.912322	0.147838	0.941467	0.0245558	-0.0291449	0.0420791
cg18827893	Open_sea	DCAF8L2	5'UTR	0.583431	0.0590877	0.612575	0.0588616	-0.0291447	0.0326773
cg23204968	Island	HOXA5	TSS1500	0.653455	0.119525	0.682574	0.0719306	-0.0291191	0.0465458
cg04569233	Open_sea	CX3CR1	Body	0.700346	0.106802	0.729458	0.0459882	-0.0291122	0.0491524
cg06493810	N_Shelf	TRPC3	Body	0.894079	0.103591	0.923181	0.0227781	-0.0291018	0.0112822
cg04536765	S_Shore	BAT3	TSS1500	0.756016	0.057739	0.785111	0.0289281	-0.0290944	0.00436226		-0.0249432
cg08826184	Open_sea	NELL2	Body	0.853902	0.139784	0.882994	0.0254809	-0.0290919	0.0445287
cg01074356	N_Shelf	DAB1	5'UTR	0.920619	0.145504	0.94971	0.0174346	-0.0290911	0.019793
cg01004382	Open_sea	STAT4	TSS200	0.702888	0.0618497	0.731975	0.0523146	-0.0290866	0.0374452
cg23250446	S_Shelf	PDE8B	Body	0.852451	0.122654	0.881533	0.0291031	-0.0290822	0.0256789
cg09252806	S_Shelf	EBF3	Body	0.543355	0.0999529	0.572437	0.060133	-0.0290817	0.0294468	-0.0295
cg09991710	Open_sea	GRIK3	Body	0.724727	0.0928106	0.753806	0.0535441	-0.0290786	0.0343331
cg21904489	Open_sea	CDGAP	Body	0.643921	0.0526251	0.672997	0.0474435	-0.029076	0.0068639	-0.0319	-0.0109148		0.689	-0.027
cg10097977	Open_sea	LARGE	3'UTR	0.885887	0.139313	0.914956	0.0197715	-0.0290685	0.0267645		-0.0152435
cg24602704	Open_sea	ATP10A	Body	0.881053	0.108004	0.910121	0.0286142	-0.0290673	0.00677189
cg19537070	Open_sea	GABRA6	TSS1500	0.783615	0.134295	0.812681	0.0594209	-0.0290662	0.0434983
cg12977942	Open_sea	FLJ42709	Body	0.747322	0.0971147	0.776384	0.0423369	-0.0290627	0.0371661		-0.0140182
cg08337166	Open_sea	CMKLR1	Body	0.694194	0.0799517	0.723248	0.0530849	-0.0290541	0.0222767
cg04541670	N_Shore	MSX2	TSS1500	0.480868	0.0918293	0.50992	0.0577609	-0.0290518	0.018417		-0.0149532
cg06093460	Open_sea	SELE	5'UTR	0.855881	0.136383	0.88493	0.0303172	-0.0290486	0.0473561
cg22497336	N_Shelf	ACVRL1	TSS1500	0.663217	0.0692039	0.692264	0.0479221	-0.0290464	0.0205293
cg15332173	Open_sea	FILIP1	Body	0.912606	0.149626	0.941646	0.0161645	-0.0290396	0.0156581
cg07554357	N_Shore	MIR548F5	Body	0.748606	0.121801	0.777633	0.0472868	-0.029027	0.0337616	-0.0759
cg07129669	S_Shore	CACNA2D2	Body	0.575343	0.0757484	0.604369	0.0499714	-0.0290261	0.043516	-0.0307
cg25626375	Open_sea	OC90	TSS1500	0.682344	0.13417	0.711357	0.0566883	-0.0290123	0.0452106		-0.0122463
cg23023513	Open_sea	S100A2	5'UTR	0.906177	0.111774	0.935179	0.0348744	-0.0290019	0.0236685
cg16823292	Open_sea	PTGER3	Body	0.916336	0.147132	0.94533	0.0227782	-0.0289931	0.0190453
cg13692649	N_Shore	PRDM16	3'UTR	0.687832	0.0711333	0.71682	0.04588	-0.0289884	0.0139526
cg26661640	Open_sea	NRXN2	Body	0.722617	0.114576	0.751591	0.038039	-0.0289741	0.0430594
cg16315262	S_Shelf	HLA-DQB2	TSS1500	0.831191	0.134675	0.860164	0.0433941	-0.0289735	0.0252535
cg08099136	N_Shore	PSMB8	Body	0.513902	0.0491114	0.542862	0.0467731	-0.0289599	0.0154386		-0.0128499		0.572	-0.035
cg00686132	Open_sea	MLLT4	Body	0.475029	0.0965525	0.503987	0.0653973	-0.0289575	0.0407447
cg18593945	Open_sea	KRTAP20-3	1stExon	0.844163	0.101347	0.873114	0.0320904	-0.0289514	0.0144232				0.828	0.023
cg13397379	S_Shelf	OR2C3	5'UTR	0.789131	0.0795112	0.818081	0.0234887	-0.0289494	0.00575229
cg21326139	Open_sea	MAEA	Body	0.567142	0.0870385	0.59609	0.0367538	-0.0289476	0.0192549	-0.0402
cg02375585	Open_sea	HLA-DPB2	Body	0.648274	0.118573	0.677216	0.081201	-0.0289423	0.0434373
cg00422566	Open_sea	JAKMIP3	3'UTR	0.841792	0.0945613	0.870732	0.0398591	-0.0289399	0.0102484
cg14602222	Open_sea	RAD52	Body	0.808353	0.0665048	0.837286	0.0483108	-0.0289336	0.0186291
cg14363932	Open_sea	C21orf29	Body	0.880446	0.143263	0.909379	0.0372537	-0.0289327	0.0196437				0.829	0.026
cg14293223	N_Shelf	GFI1B	5'UTR	0.819593	0.121723	0.848522	0.0435703	-0.0289296	0.0349221
cg01325409	Open_sea	SLC24A5	TSS200	0.562521	0.0973179	0.591444	0.0605254	-0.0289235	0.0444557
cg14150354	Open_sea	BCL11B	Body	0.682852	0.107069	0.711775	0.0434425	-0.0289226	0.0420982		-0.0085981
cg07714319	Open_sea	FAM49A	5'UTR	0.805252	0.0888991	0.834174	0.0354076	-0.0289216	0.0219166
cg18354594	S_Shore	C1orf229	TSS1500	0.698585	0.120692	0.72749	0.0585455	-0.0289049	0.0460194		0.013938
cg26806603	Open_sea	KEL	1stExon	0.855379	0.136471	0.884281	0.0280581	-0.0289016	0.0194962
cg02462081	N_Shore	CHPF	Body	0.770399	0.0486258	0.799295	0.0350291	-0.0288953	0.000777952
cg15901722	S_Shelf	PCDH24	TSS1500	0.244997	0.0559442	0.27389	0.0496951	-0.0288935	0.00989223		-0.0122579
cg14339750	N_Shore	TWF2	Body	0.563666	0.0684285	0.592558	0.0341235	-0.0288917	0.0118767
cg14480149	S_Shore	TSSC4	TSS1500	0.0702077	0.0676163	0.0990985	0.0512012	-0.0288909	0.0180889
cg18372960	S_Shore	SDK1	Body	0.770568	0.0983807	0.799439	0.0637975	-0.0288711	0.0159192
cg25212701	Open_sea	C1orf226	5'UTR	0.885934	0.130866	0.914797	0.0276025	-0.028863	0.0272274
cg22341848	S_Shore	C1orf128	Body	0.508237	0.100119	0.5371	0.0536693	-0.028863	0.0307575		-0.0184492
cg09115713	Open_sea	FAM38A	Body	0.871612	0.084727	0.900464	0.0354156	-0.0288524	0.0141879		-0.0244429		0.874	-0.036
cg05117693	Open_sea	CACNA1I	Body	0.590362	0.0785814	0.619195	0.0484022	-0.0288332	0.0393003
cg12008034	S_Shore	GRM4	Body	0.474862	0.0827793	0.503683	0.0460553	-0.0288213	0.0124194
cg06893362	S_Shore	C20orf199	Body	0.831941	0.141506	0.860762	0.0546695	-0.0288212	0.0378778
cg07431944	Island	IFT140	Body	0.874684	0.13643	0.903502	0.036455	-0.0288183	0.0335491
cg12659128	N_Shelf	SLC44A5	TSS1500	0.85929	0.127573	0.888106	0.0290977	-0.0288158	0.03945
cg18440523	S_Shore	FAM3B	Body	0.805732	0.131316	0.834546	0.0328592	-0.028814	0.0229754
cg14278057	S_Shore	HCCA2	Body	0.477433	0.0894308	0.506239	0.0492655	-0.028806	0.0245822
cg27055365	Open_sea	VTCN1	3'UTR	0.643432	0.0657379	0.672234	0.0498815	-0.0288014	0.0148905
cg13299324	Open_sea	NCRNA00114	TSS1500	0.68637	0.0387404	0.715162	0.0434281	-0.0287925	0.0116151
cg10548968	Open_sea	CAPN5	Body	0.683145	0.0841231	0.711937	0.0511271	-0.0287917	0.0316424
cg07867360	S_Shore	PPP2R2C	TSS1500	0.714476	0.0653054	0.743268	0.0483721	-0.0287914	0.0101926
cg00187889	Open_sea	TAGAP	5'UTR	0.901998	0.13916	0.930774	0.0283186	-0.0287756	0.0204446
cg13950362	Open_sea	DEFB123	TSS1500	0.635756	0.0910707	0.664532	0.0548289	-0.0287754	0.0248548				0.621	0.031
cg18283321	Open_sea	DDC	5'UTR	0.767842	0.0998666	0.796616	0.0428209	-0.0287741	0.0207595
cg00741986	Open_sea	TNIP2	Body	0.539573	0.0376078	0.568343	0.0494515	-0.0287701	0.0378343		-0.020152
cg07353685	Open_sea	S100A2	Body	0.694555	0.0683552	0.723318	0.0479592	-0.0287622	0.00939235	-0.0332
cg22186503	S_Shore	MCF2L	Body	0.810737	0.0815937	0.839499	0.0368338	-0.0287619	0.0449472	0.0298
cg19313495	S_Shelf	TNNT3	Body	0.846959	0.132123	0.875717	0.0262598	-0.0287578	0.0174662
cg13013841	Open_sea	EVPLL	TSS200	0.629421	0.109341	0.658174	0.0700025	-0.0287531	0.0498862
cg01732875	Open_sea	TPTE2	Body	0.898928	0.147251	0.92765	0.0163107	-0.0287224	0.0470381
cg00955544	Open_sea	KRTAP13-1	TSS1500	0.879046	0.135814	0.907758	0.0306919	-0.0287119	0.0178919
cg07342901	N_Shore	H19	Body	0.700544	0.108721	0.729251	0.0401363	-0.0287068	0.0468124
cg15006101	S_Shore	PCDHB15	1stExon	0.576752	0.0573571	0.605458	0.0397009	-0.0287059	0.0186981
cg22032900	N_Shore	C13orf35	1stExon	0.832002	0.103489	0.860706	0.0380756	-0.0287047	0.0207076
cg22124859	Open_sea	LCE6A	TSS1500	0.813223	0.103433	0.841927	0.0379834	-0.0287033	0.0171325
cg16252322	N_Shore	MYH14	Body	0.891648	0.133144	0.920337	0.029681	-0.0286894	0.0173979
cg09865454	N_Shore	HOXA3	Body	0.801036	0.105789	0.829715	0.0384603	-0.0286792	0.0241048
cg00202246	Open_sea	OR13C8	1stExon	0.886095	0.142437	0.914768	0.0246041	-0.0286732	0.0393165
cg12913887	S_Shore	KIF6	TSS1500	0.83086	0.108934	0.859528	0.0347807	-0.0286677	0.0443479
cg03604827	N_Shore	SLC9A3R2	TSS200	0.162592	0.0695165	0.191249	0.061773	-0.0286569	0.0113962
cg18580385	Open_sea	SUFU	Body	0.873747	0.147778	0.902401	0.0412108	-0.0286534	0.0138426
cg11233468	N_Shore	FUT6	3'UTR	0.751827	0.069804	0.780478	0.0403671	-0.0286514	0.0206469
cg06400255	N_Shore	ALDOA	TSS1500	0.638254	0.0532019	0.666904	0.0472542	-0.0286498	0.044993		-0.0168192
cg05057534	Open_sea	BRE	Body	0.774536	0.0423665	0.803185	0.0411672	-0.028649	0.0296716		-0.0363156
cg07751764	Open_sea	SLC22A9	TSS200	0.835224	0.137374	0.863872	0.0398983	-0.0286481	0.0392479
cg16963297	Open_sea	IL1RAPL2	Body	0.665827	0.0463856	0.694452	0.0389441	-0.0286246	0.0253789
cg16034546	Open_sea	GPR87	5'UTR	0.833208	0.0534551	0.861829	0.0355985	-0.0286214	0.0110486
cg17772789	Open_sea	SIGLEC9	Body	0.741371	0.102774	0.769979	0.0354048	-0.0286087	0.0289864
cg20943372	Open_sea	MASP1	Body	0.761222	0.10902	0.789816	0.0553751	-0.0285947	0.00815793
cg21298444	N_Shelf	CBLN2	3'UTR	0.727236	0.126084	0.755817	0.0430113	-0.0285806	0.0475199
cg23409075	N_Shore	DECR1	TSS1500	0.0964456	0.0663184	0.125019	0.0488287	-0.0285736	0.0419479
cg09977288	Open_sea	GRIN2B	5'UTR	0.709234	0.101147	0.737797	0.0364949	-0.028563	0.0109818				0.697	0.029
cg05970721	Island	HS3ST2	Body	0.813502	0.128424	0.842065	0.0489861	-0.0285629	0.0235344
cg24448870	N_Shore	CHCHD6	Body	0.705875	0.0372693	0.734437	0.0369264	-0.0285612	0.0116289		0.0136921
cg16570507	S_Shore	MIR346	TSS200	0.369546	0.0704621	0.398105	0.0575176	-0.0285588	0.0473159
cg14118187	Open_sea	TP53AIP1	5'UTR	0.867567	0.0865979	0.89612	0.03261	-0.0285529	0.0153307
cg04516672	Open_sea	FAM53B	5'UTR	0.651208	0.0523169	0.679757	0.0535039	-0.0285483	0.0154206		-0.0142191
cg06454527	Open_sea	OR10W1	TSS1500	0.893713	0.140047	0.922254	0.0304778	-0.0285415	0.0124745
cg16506970	Open_sea	KIAA0232	5'UTR	0.800672	0.0786306	0.829213	0.0485158	-0.0285404	0.0113429	-0.0504
cg11668573	Open_sea	FNIP2	Body	0.858946	0.0484054	0.887484	0.0364009	-0.0285385	0.00845223		-0.0326392
cg23490246	Open_sea	HECW2	5'UTR	0.653489	0.116148	0.682021	0.0479084	-0.0285313	0.028151
cg24402683	Open_sea	ZNF556	TSS200	0.732452	0.12389	0.760983	0.0531489	-0.0285311	0.0164313
cg21826258	Open_sea	TRPM1	3'UTR	0.857318	0.120922	0.885846	0.042201	-0.0285279	0.0468611	-0.0368
cg13482010	Open_sea	SEMA5B	5'UTR	0.727162	0.110542	0.755675	0.0454072	-0.0285134	0.0245391
cg07959956	N_Shore	ERC2	5'UTR	0.769761	0.136716	0.798267	0.0492402	-0.0285058	0.0369113
cg19677302	N_Shore	PKP2	Body	0.877167	0.144836	0.905672	0.0272717	-0.0285051	0.0343375
cg16872071	S_Shore	RALGDS	Body	0.577635	0.0543772	0.606135	0.0543336	-0.0284995	0.0384187
cg23370883	Open_sea	MYL7	Body	0.660092	0.109796	0.688591	0.0488235	-0.0284994	0.0239607
cg11694510	S_Shore	IFITM1	TSS1500	0.638076	0.0460151	0.666573	0.040678	-0.028498	0.00659625		-0.0116559
cg06221222	S_Shore	BCAR3	TSS1500	0.789492	0.119104	0.817982	0.0285273	-0.0284894	0.0489039
cg20950843	N_Shore	CYB5R3	TSS1500	0.452064	0.0866534	0.48053	0.0710186	-0.0284653	0.0284662
cg00546897	Open_sea	LOC284837	Body	0.449592	0.0677309	0.478047	0.041076	-0.0284547	0.0115781		-0.0118965
cg06516865	Open_sea	ETV6	Body	0.536871	0.0862636	0.565325	0.0564667	-0.0284534	0.0182437	-0.0427	-0.0208895
cg18633471	Island	PTPRN2	Body	0.681275	0.096124	0.709726	0.051147	-0.0284513	0.0135252
cg12494529	Open_sea	C10orf110	Body	0.901057	0.115082	0.929504	0.0262507	-0.0284464	0.0185194
cg05061754	Open_sea	SDK1	Body	0.773333	0.12608	0.801776	0.0488641	-0.0284426	0.0389725
cg08416522	Open_sea	C21orf7	TSS1500	0.363746	0.0706395	0.392187	0.0606891	-0.028441	0.0297267	-0.0362
cg18009704	Open_sea	OR1A1	TSS1500	0.685719	0.117055	0.71414	0.051519	-0.0284204	0.0399756
cg23398318	Open_sea	BCL11B	Body	0.704905	0.0862265	0.733321	0.0605662	-0.0284165	0.0235887
cg09712306	Open_sea	AURKA	Body	0.758245	0.119483	0.786661	0.0561535	-0.0284155	0.0371184
cg02144258	S_Shelf	ACCN4	Body	0.548353	0.0691269	0.576765	0.0449906	-0.0284123	0.0115598
cg19750606	Open_sea	BPIL2	TSS1500	0.592869	0.0909547	0.621274	0.0574715	-0.0284048	0.0286444		-0.0163854
cg19502207	Open_sea	GCH1	Body	0.595321	0.108582	0.62372	0.0787746	-0.0283987	0.046938
cg07360304	N_Shore	C1QTNF8	3'UTR	0.70474	0.134815	0.733133	0.0817232	-0.0283933	0.0371979
cg11474811	S_Shore	TRPM5	Body	0.87627	0.139918	0.904658	0.030887	-0.0283879	0.0127919
cg25997722	Open_sea	SYTL3	Body	0.630284	0.092773	0.658649	0.072603	-0.0283653	0.0490599
cg11609780	N_Shelf	LOC388796	Body	0.746232	0.108195	0.774596	0.0453584	-0.0283636	0.00722127
cg00211496	Open_sea	POU6F2	Body	0.629535	0.107497	0.657892	0.0629949	-0.028357	0.0472451
cg14948804	Open_sea	HTN3	5'UTR	0.820519	0.122253	0.848873	0.0246161	-0.0283541	0.0307857
cg01932308	Open_sea	PRDM16	Body	0.832092	0.0795472	0.860445	0.0555492	-0.0283534	0.0293195		0.0151033
cg24921794	S_Shore	ZNF837	5'UTR	0.735845	0.117649	0.764198	0.0471039	-0.0283525	0.0204536
cg19083007	Open_sea	RCAN2	TSS1500	0.582637	0.100593	0.610985	0.07746	-0.0283483	0.0333952
cg11156702	Open_sea	SEMA5A	5'UTR	0.826064	0.13636	0.854401	0.044968	-0.0283373	0.0227144		-0.012421
cg04005378	Island	DHRS7C	Body	0.60441	0.0526651	0.632745	0.0421839	-0.0283342	0.000446797
cg07639900	S_Shore	KLF6	TSS1500	0.677382	0.101895	0.705715	0.0572445	-0.0283329	0.0481818
cg04100956	Open_sea	ABCA4	Body	0.599985	0.0481208	0.628317	0.045181	-0.0283323	0.0100102				0.725	-0.03
cg09924848	Open_sea	FAM53B	3'UTR	0.78118	0.0964151	0.809508	0.0530897	-0.0283285	0.0398442		-0.0163056
cg06127294	S_Shelf	ALOX5	Body	0.720817	0.127076	0.749144	0.0391801	-0.0283272	0.0422349
cg18313182	N_Shore	PNPLA2	1stExon	0.485006	0.0828384	0.513329	0.0375391	-0.0283235	0.0240177
cg22611120	Open_sea	PLA2G2A	TSS1500	0.668438	0.114981	0.696761	0.0485879	-0.0283227	0.0483144
cg03434950	S_Shelf	KRT7	Body	0.817054	0.108901	0.845373	0.036222	-0.028318	0.0330635
cg16693612	S_Shore	KCNA7	TSS1500	0.276793	0.0698239	0.305107	0.0641649	-0.0283141	0.0365967		-0.0186368
cg16288617	N_Shelf	CA8	Body	0.926578	0.145695	0.954889	0.0187354	-0.0283113	0.0248384
cg02854396	Open_sea	TRHDE	Body	0.819157	0.135532	0.847459	0.0371592	-0.0283021	0.0248951
cg27394460	Open_sea	OBSCN	TSS1500	0.66321	0.0801426	0.691506	0.0519886	-0.028296	0.0127035
cg01292613	Open_sea	NLRP8	TSS200	0.880799	0.132655	0.909084	0.0374911	-0.0282843	0.0456171
cg04744379	N_Shelf	KLK15	TSS1500	0.597817	0.081594	0.626097	0.0389311	-0.0282802	0.0325087
cg10673246	Open_sea	BTBD11	Body	0.858703	0.121929	0.886979	0.0303091	-0.0282761	0.0243281
cg08729600	Open_sea	PZP	TSS200	0.890336	0.141457	0.918611	0.0273477	-0.0282749	0.0382709
cg21187669	Open_sea	ATPAF2	Body	0.835665	0.0946774	0.86394	0.0556627	-0.0282748	0.0234491
cg00112341	Open_sea	ERC2	Body	0.75051	0.110407	0.778776	0.0393911	-0.028266	0.017009
cg10197238	Open_sea	RNASE1	3'UTR	0.357048	0.0665513	0.385313	0.052829	-0.0282653	0.018899		-0.0153182
cg03523104	N_Shore	ZBTB39	5'UTR	0.702417	0.0835284	0.73068	0.0476644	-0.0282629	0.0232929
cg04831076	N_Shore	LOC153328	Body	0.768812	0.131035	0.797061	0.0314945	-0.0282495	0.0351291
cg01626493	Open_sea	LOC100144604	TSS1500	0.840735	0.138325	0.86897	0.037128	-0.0282345	0.0398931		-0.0197421
cg17474524	S_Shore	PTK6	TSS200	0.4607	0.0797676	0.488931	0.0466511	-0.0282317	0.0236419	-0.0306	-0.0138569		0.502	-0.023
cg22874802	N_Shelf	EPHA2	Body	0.481034	0.0637689	0.509254	0.0523798	-0.0282203	0.0331856
cg26966083	N_Shelf	TH	3'UTR	0.715594	0.110627	0.743807	0.0510296	-0.0282136	0.0380339
cg20961940	S_Shore	SLC44A4	Body	0.640617	0.107095	0.668817	0.0494398	-0.0281994	0.0472013
cg01828530	N_Shore	PSMB2	Body	0.856882	0.113498	0.88508	0.0392646	-0.0281979	0.0197495
cg27121870	N_Shore	B3GAT1	Body	0.528149	0.0499338	0.556341	0.0595614	-0.028192	0.0303118	-0.0297	-0.0128829				0.103356	0.0213756
cg02090742	Island	C17orf79	TSS200	0.195922	0.0584983	0.224111	0.0441186	-0.0281888	0.028404
cg24493367	Open_sea	GSTCD	5'UTR	0.834881	0.0964674	0.863069	0.0511293	-0.0281877	0.0231101		-0.0176502
cg19974448	Open_sea	LOC100169752	TSS200	0.786502	0.095856	0.814689	0.054803	-0.0281871	0.0398812
cg27113419	N_Shore	NDRG4	Body	0.299153	0.084621	0.327325	0.0817957	-0.028172	0.00723313				0.364	-0.061
cg15398497	S_Shore	C2orf70	Body	0.512311	0.0851073	0.540465	0.0449274	-0.0281535	0.0157034
cg19505827	Open_sea	TSPAN32	Body	0.455785	0.0826511	0.483937	0.0730752	-0.0281524	0.0443282		-0.0181037				0.063962	0.0197294
cg24072451	Open_sea	NCKAP5	Body	0.704923	0.113915	0.73307	0.0418514	-0.0281466	0.0250853		-0.023636
cg20701461	N_Shelf	MUTYH	5'UTR	0.735606	0.0662066	0.76375	0.0468595	-0.0281442	0.0253907
cg08112616	Open_sea	MEG8	TSS1500	0.925254	0.145982	0.953359	0.0108047	-0.0281052	0.0149283
cg17463527	Open_sea	SGK2	5'UTR	0.84583	0.0912939	0.873926	0.0346376	-0.0280963	0.0325326
cg23036678	S_Shore	ANO1	Body	0.890687	0.120208	0.918775	0.0270578	-0.0280877	0.0226495
cg08458745	S_Shelf	ETS1	Body	0.536303	0.0481961	0.56439	0.0437133	-0.0280866	0.0420291	-0.0295	-0.013517
cg05346611	Open_sea	SERPINA1	5'UTR	0.888808	0.132072	0.916884	0.028778	-0.0280759	0.00803185
cg06710785	Open_sea	NRG3	Body	0.843704	0.142433	0.871778	0.0449778	-0.0280741	0.0405487	-0.0265
cg01585096	Open_sea	KRTDAP	TSS200	0.60079	0.104378	0.628853	0.0578534	-0.028063	0.0261575		-0.0144687
cg14558716	Open_sea	ATF1	Body	0.872905	0.140164	0.900968	0.0274882	-0.028063	0.0209413
cg00519208	Open_sea	EVI5	TSS1500	0.695533	0.057083	0.72359	0.0481566	-0.0280571	0.0171239
cg13495373	Open_sea	CREB5	TSS1500	0.831458	0.103588	0.859515	0.0255717	-0.0280566	0.004822
cg26534468	Open_sea	ACACA	Body	0.920765	0.110761	0.948817	0.0236766	-0.0280512	0.0128295
cg02065293	Open_sea	MYT1L	Body	0.9162	0.144714	0.944236	0.0301237	-0.0280363	0.0271244
cg18778254	S_Shelf	STAC2	Body	0.657279	0.0924399	0.685303	0.0507251	-0.0280246	0.021619
cg24341452	Open_sea	C1orf14	Body	0.593351	0.0942201	0.62135	0.0628416	-0.0279992	0.0423475
cg00440980	Open_sea	ST6GALNAC1	TSS200	0.635458	0.0573689	0.663456	0.0466691	-0.0279979	0.0156226
cg19123356	Open_sea	FAM49B	5'UTR	0.646867	0.0451329	0.674859	0.0340081	-0.0279914	0.00286275
cg18040878	S_Shore	HOXC4	TSS1500	0.486593	0.069746	0.514584	0.0616989	-0.0279911	0.0402874
cg08562149	Open_sea	UPK1A	1stExon	0.691601	0.0862919	0.719583	0.0607109	-0.0279825	0.0269137
cg13643725	Open_sea	PPP1R3F	3'UTR	0.720336	0.069806	0.748297	0.054334	-0.0279609	0.0257332
cg01547809	N_Shore	TUSC2	Body	0.680475	0.0787045	0.70843	0.0560649	-0.0279553	0.0428363
cg06438727	S_Shelf	LRCH2	Body	0.709237	0.0649427	0.737164	0.0521868	-0.0279272	0.0172409
cg26548095	Open_sea	CAPN9	Body	0.61282	0.111072	0.640732	0.0570985	-0.0279113	0.0458913
cg22478258	Open_sea	PNPLA1	TSS1500	0.619788	0.0752116	0.647695	0.0474617	-0.0279074	0.0123865
cg03478444	Open_sea	C16orf78	TSS1500	0.899433	0.146684	0.927337	0.0312858	-0.0279044	0.0297345
cg07711097	N_Shore	GML	TSS1500	0.746877	0.0826057	0.774767	0.046974	-0.0278904	0.0460306
cg02955020	Open_sea	PBX1	Body	0.930915	0.141369	0.958804	0.0219492	-0.027889	0.0243136
cg12800781	Open_sea	ST6GAL2	5'UTR	0.799256	0.0858452	0.82714	0.0513578	-0.0278837	0.0263981
cg10516886	Open_sea	CD53	TSS1500	0.407106	0.0755137	0.434986	0.043773	-0.0278801	0.0156491		-0.0191552
cg02493905	Open_sea	TUFT1	Body	0.833515	0.136626	0.861395	0.0315267	-0.0278798	0.0447072
cg20170271	N_Shore	SH3BP1	TSS1500	0.402727	0.0426631	0.430603	0.0630871	-0.0278762	0.0489993	-0.0309	-0.0155435
cg11315900	Open_sea	PTPRN2	Body	0.893631	0.0980205	0.921507	0.0318626	-0.027876	0.00417685
cg03344384	Open_sea	ZDHHC14	Body	0.816925	0.0583617	0.844785	0.0556881	-0.0278602	0.0255612
cg11704601	Open_sea	ADARB2	Body	0.543526	0.0608998	0.571384	0.0345749	-0.0278584	0.00702657
cg17044843	S_Shore	TMEM151B	Body	0.801366	0.0981738	0.829215	0.0397007	-0.02785	0.0385173
cg04756577	Open_sea	PURG	3'UTR	0.829414	0.128292	0.857258	0.0462102	-0.0278444	0.0397929
cg12915585	Island	MYT1L	Body	0.653646	0.0877656	0.681473	0.0501521	-0.0278272	0.0188309
cg00153101	N_Shore	PLCH2	Body	0.496346	0.0808427	0.524173	0.0490018	-0.0278267	0.0396597	-0.0198	-0.0138797
cg18818210	Open_sea	C5orf46	TSS1500	0.820709	0.12851	0.848527	0.0491743	-0.0278182	0.0471119
cg22967008	Open_sea	SMOC2	Body	0.694175	0.0927513	0.721991	0.0471255	-0.0278157	0.018953
cg22253945	N_Shore	GPR45	1stExon	0.730492	0.0737386	0.758307	0.0441986	-0.0278149	0.0401227
cg04537185	Open_sea	TMPRSS3	Body	0.850331	0.115953	0.878133	0.0348305	-0.0278014	0.0323947
cg17051318	Open_sea	SDK1	Body	0.868813	0.10541	0.896609	0.0283969	-0.0277964	0.0153582				0.868	0.021
cg11606570	Open_sea	CFTR	Body	0.771575	0.0937014	0.799367	0.0378835	-0.0277915	0.0233498
cg01642901	N_Shore	SH3RF1	Body	0.845587	0.117808	0.873376	0.0362683	-0.0277899	0.0121054
cg04322486	Open_sea	VOPP1	Body	0.390327	0.0665375	0.418115	0.0512162	-0.0277876	0.0428537	-0.0259	-0.019079
cg20272935	S_Shore	UNC93B1	Body	0.586668	0.0490348	0.614456	0.0496242	-0.0277876	0.0221088
cg09570807	S_Shore	ANKRD17	TSS1500	0.889506	0.141209	0.917288	0.0400035	-0.0277816	0.0427444
cg25013910	N_Shelf	TPO	Body	0.901541	0.153764	0.929316	0.0322047	-0.0277753	0.00626562
cg04078115	Open_sea	SYN3	Body	0.557446	0.082581	0.58522	0.0519368	-0.0277737	0.0243978		-0.0141772
cg15868183	S_Shelf	GLB1L2	Body	0.600605	0.0899735	0.628369	0.0425119	-0.0277637	0.0093578
cg19131227	S_Shore	IGF2AS	Body	0.559416	0.0936395	0.587168	0.059235	-0.0277523	0.0474123
cg10329468	N_Shore	CDH22	3'UTR	0.625714	0.0982827	0.653461	0.0497343	-0.027747	0.0218145
cg12466599	Open_sea	ALPL	Body	0.5528	0.0526151	0.580544	0.0484791	-0.027744	0.0199668
cg16093296	Open_sea	EBF3	Body	0.841597	0.138264	0.869333	0.0358873	-0.0277364	0.0370781		0.0301639
cg05347985	S_Shelf	AK5	Body	0.90436	0.118607	0.932081	0.033018	-0.0277205	0.00468016
cg13499324	Open_sea	RFX3	5'UTR	0.863608	0.138373	0.891321	0.0338519	-0.0277137	0.0368994
cg14819229	Island	RGMA	Body	0.849124	0.0699863	0.876838	0.0438346	-0.0277135	0.0192249
cg24899545	S_Shelf	RREB1	5'UTR	0.525198	0.0820117	0.552905	0.0479282	-0.0277073	0.0450847
cg04837071	Island	EXD3	TSS1500	0.473826	0.0873379	0.501532	0.0467087	-0.027707	0.0135823
cg26495526	Open_sea	C16orf78	1stExon	0.895389	0.134431	0.923094	0.0263404	-0.0277045	0.0201136
cg11969108	N_Shelf	DPP6	Body	0.594244	0.109682	0.621946	0.0692404	-0.0277027	0.0457221
cg15232971	S_Shore	CCDC6	TSS200	0.4287	0.0745443	0.456398	0.0475122	-0.0276979	0.0221009
cg10262032	Open_sea	SULT2B1	Body	0.384866	0.0585475	0.412563	0.050852	-0.0276969	0.0406633		-0.0183162
cg04753078	Island	TNXB	Body	0.561736	0.0744053	0.589433	0.0605783	-0.0276964	0.0331995
cg15182222	Open_sea	PPFIBP2	Body	0.870701	0.138052	0.898394	0.0336377	-0.0276925	0.0105471
cg08830157	N_Shore	SLC12A7	Body	0.563161	0.0382879	0.590853	0.0421258	-0.0276925	0.0172239
cg20901032	Open_sea	CSNK1A1L	TSS1500	0.882457	0.136747	0.910148	0.0244303	-0.0276911	0.0487395		-0.0150888
cg10675058	Open_sea	MACROD1	Body	0.641719	0.102018	0.669409	0.0509812	-0.0276904	0.0466559
cg24570211	Open_sea	CTNNA2	Body	0.387249	0.0713712	0.414934	0.04487	-0.0276851	0.038879
cg11560431	Open_sea	SLC22A23	Body	0.681779	0.111367	0.709457	0.0468883	-0.0276784	0.0244032
cg07496457	Open_sea	STOX2	Body	0.906741	0.146963	0.934415	0.0217906	-0.0276741	0.0407729
cg06610705	S_Shelf	CHSY3	Body	0.835638	0.0971388	0.863294	0.0362824	-0.0276566	0.0407676
cg22102582	S_Shore	LOXHD1	TSS200	0.657359	0.0653808	0.685015	0.0548085	-0.0276558	0.0269908
cg04865056	Island	GALNT9	Body	0.643977	0.102881	0.671621	0.059522	-0.0276439	0.0110192
cg11242764	S_Shore	DOK7	Body	0.682779	0.0701441	0.710421	0.0365168	-0.0276418	0.0127117
cg06133876	Open_sea	KIAA1244	Body	0.706784	0.0900677	0.734426	0.0293126	-0.0276413	0.013647
cg25818697	S_Shore	ANO1	Body	0.442747	0.0705667	0.470375	0.0540067	-0.0276284	0.0431861
cg09833475	Open_sea	PTPRN2	Body	0.877178	0.149066	0.904804	0.0383922	-0.027626	0.0275952
cg27608911	Open_sea	GAP43	TSS1500	0.931105	0.134329	0.958717	0.0128343	-0.0276123	0.00941574
cg23513569	N_Shore	GALNT9	Body	0.698986	0.112433	0.726588	0.0368391	-0.0276019	0.030379
cg10271819	Open_sea	HIPK2	Body	0.716423	0.043638	0.744025	0.0498536	-0.0276018	0.026844
cg03609102	N_Shelf	MUC5B	Body	0.542722	0.0915503	0.570322	0.0447191	-0.0276	0.0130665
cg03234557	Open_sea	TSPAN5	Body	0.856134	0.0818317	0.883732	0.0305914	-0.0275983	0.0157076		-0.0203829
cg09552123	Open_sea	SMCP	TSS1500	0.75065	0.0938426	0.77824	0.0482737	-0.0275897	0.0327509
cg02848448	Open_sea	CTTN	Body	0.712078	0.0504851	0.739659	0.0447621	-0.0275806	0.00379827
cg25044701	Open_sea	GDF3	TSS1500	0.785211	0.115062	0.812787	0.0396773	-0.0275754	0.0466639
cg18389339	S_Shore	DLGAP1	Body	0.890616	0.137567	0.918184	0.0386281	-0.0275676	0.023337
cg13322252	Open_sea	KIAA1026	Body	0.680919	0.06411	0.708483	0.0577733	-0.0275646	0.0245073
cg05733104	Island	SRGAP3	Body	0.807219	0.113452	0.834778	0.0553403	-0.0275583	0.0464275
cg12702615	Open_sea	DNAH10	Body	0.838047	0.0767449	0.865602	0.0515504	-0.0275557	0.0378908
cg15379170	Open_sea	EFHD1	Body	0.573723	0.0912233	0.601277	0.0368168	-0.0275542	0.0200572
cg19751098	S_Shore	TICAM1	TSS1500	0.0697268	0.0485611	0.0972766	0.0316695	-0.0275498	0.00435585
cg07092805	Open_sea	CRYL1	Body	0.758359	0.103362	0.785903	0.0412166	-0.0275438	0.0489269
cg26239233	N_Shore	CIITA	TSS1500	0.189751	0.0597583	0.21729	0.0598446	-0.0275392	0.0272168		-0.0277069
cg26121736	Open_sea	NXF5	TSS1500	0.824803	0.130516	0.852341	0.0334475	-0.0275378	0.0135159
cg04370247	Open_sea	FAM53B	3'UTR	0.705368	0.0527124	0.732903	0.0571283	-0.0275349	0.0485748		-0.0244666
cg16067628	Island	AATK	Body	0.569156	0.0749125	0.59669	0.047688	-0.0275339	0.0346898
cg16327228	Open_sea	MKX	Body	0.430857	0.0800336	0.458388	0.0598462	-0.0275308	0.0357994	0.0465
cg12967723	Island	SLC12A9	Body	0.508027	0.0777036	0.535554	0.0491754	-0.0275268	0.0274425
cg13603332	Open_sea	SLC44A1	Body	0.593156	0.106307	0.620666	0.0636406	-0.0275101	0.0464137
cg08870893	N_Shore	C8orf85	TSS1500	0.729843	0.093151	0.757346	0.0476868	-0.0275036	0.0494312		-0.0146151
cg23591609	Open_sea	BEST3	5'UTR	0.792917	0.105113	0.820397	0.0387625	-0.0274804	0.0272052		0.0178092
cg05966923	S_Shelf	CACNA1H	Body	0.862808	0.105698	0.890286	0.0231706	-0.0274783	0.0168489
cg11781518	Open_sea	CAPS2	3'UTR	0.86145	0.139735	0.888927	0.0331793	-0.0274769	0.0310448
cg03404485	Open_sea	RIMBP2	Body	0.737456	0.0884042	0.764931	0.0367584	-0.0274752	0.0447969
cg05652225	Open_sea	PLXDC1	Body	0.505486	0.0752749	0.532955	0.0537251	-0.0274692	0.0488709		-0.0120986
cg02544502	Open_sea	HEPACAM2	TSS200	0.418345	0.0878919	0.44581	0.0635296	-0.0274644	0.0489927						0.0932033	0.0102385
cg04907218	N_Shore	GALNT9	Body	0.810028	0.130981	0.837479	0.0347248	-0.0274501	0.0242134
cg08333616	Open_sea	TIMD4	Body	0.469278	0.082446	0.496728	0.0366376	-0.0274499	0.0142171
cg04571833	Open_sea	RAPGEF4	Body	0.899803	0.146976	0.927248	0.0286662	-0.0274454	0.0337683
cg09293488	Open_sea	SNORD113-6	TSS200	0.913086	0.146271	0.940531	0.0120558	-0.027444	0.0184118
cg17104151	N_Shelf	C1QC	1stExon	0.492922	0.0627207	0.520356	0.0397368	-0.0274341	0.0258715		-0.0144352
cg09276072	Open_sea	TSNAXIP1	Body	0.670753	0.0635274	0.698182	0.0454589	-0.0274291	0.0207691
cg25837340	Open_sea	KCNJ1	5'UTR	0.905104	0.138934	0.932521	0.0293111	-0.0274165	0.0346189
cg16294045	S_Shelf	NPR1	Body	0.716386	0.106123	0.743793	0.0490743	-0.027407	0.0265392
cg26698693	S_Shore	CIRH1A	Body	0.636149	0.105538	0.663552	0.0462388	-0.027403	0.0482667
cg25600410	Open_sea	MFSD4	Body	0.63247	0.0793327	0.659854	0.0378033	-0.027384	0.0222176
cg04625975	Open_sea	HNRNPA3P1	Body	0.846026	0.0909496	0.873408	0.0369151	-0.0273824	0.0294383
cg11416276	Open_sea	GRID2	Body	0.916267	0.122218	0.943646	0.0187283	-0.0273789	0.0114284
cg04876124	N_Shelf	PRDM16	Body	0.896541	0.138683	0.923903	0.0274709	-0.0273622	0.0440734
cg24956253	N_Shore	CBLN2	Body	0.804263	0.101905	0.831616	0.040298	-0.0273526	0.0394267
cg15771336	Open_sea	LYPD6B	3'UTR	0.907828	0.125289	0.93518	0.0230922	-0.0273524	0.0449357
cg07967308	N_Shore	ACP5	5'UTR	0.692106	0.0697765	0.719454	0.0528211	-0.027349	0.0166671
cg04060317	N_Shore	NTF3	TSS200	0.926056	0.10483	0.953399	0.0214737	-0.0273432	0.0454579
cg13168617	Open_sea	ST6GAL2	3'UTR	0.8763	0.144355	0.903642	0.0314089	-0.0273416	0.0226357
cg00047050	N_Shore	CUL5	5'UTR	0.0504557	0.0665322	0.0777966	0.0430057	-0.0273409	0.0133026
cg08224238	Open_sea	CA5A	Body	0.838567	0.0782814	0.865907	0.0419299	-0.0273404	0.0104691
cg19074393	N_Shelf	EBF3	Body	0.530012	0.0945697	0.557349	0.0627294	-0.0273371	0.0477388
cg03919650	S_Shelf	MEFV	TSS1500	0.456047	0.0705998	0.483383	0.0389808	-0.0273358	0.0167142		-0.012926
cg08101193	N_Shore	CCKBR	Body	0.792108	0.115746	0.819443	0.0446368	-0.0273351	0.0177523
cg08612871	Open_sea	GJB5	TSS1500	0.733623	0.115961	0.76095	0.0431385	-0.0273269	0.0429993
cg14968482	N_Shore	ALOX5	Body	0.80037	0.0736081	0.827677	0.0504288	-0.0273073	0.0133014
cg03508063	S_Shore	DLG4	TSS1500	0.538559	0.0960959	0.565861	0.0480707	-0.0273022	0.0320987
cg18062205	S_Shelf	KCNG1	5'UTR	0.53446	0.0987371	0.561754	0.0574813	-0.0272938	0.0393454
cg26543732	Open_sea	XYLT1	Body	0.884451	0.14268	0.911739	0.0356034	-0.0272884	0.0357369
cg12178669	S_Shore	NCOA4	5'UTR	0.186354	0.0621007	0.213641	0.057164	-0.0272871	0.0188751
cg15245581	Open_sea	FUT9	Body	0.858771	0.128747	0.886056	0.0294946	-0.0272852	0.0300564
cg03600094	Open_sea	KCNQ1	TSS1500	0.778686	0.102444	0.805967	0.0304056	-0.0272809	0.0368161
cg15785860	Open_sea	ADH1C	TSS1500	0.788399	0.0804652	0.815657	0.0504207	-0.0272578	0.0236043				0.82	-0.024
cg27220660	S_Shore	MAZ	Body	0.603284	0.0617662	0.630541	0.0472755	-0.0272568	0.0136222
cg25143652	Island	PTK6	1stExon	0.657129	0.064158	0.684386	0.0437902	-0.0272565	0.0230803		-0.0202346		0.719	-0.045
cg10063845	Open_sea	CTNNA2	Body	0.905946	0.13777	0.933199	0.0161038	-0.0272534	0.0130305
cg23460578	N_Shore	MIR10B	TSS1500	0.82173	0.13744	0.848953	0.0636002	-0.0272234	0.0362132
cg12296269	Open_sea	MST1P9	TSS200	0.727097	0.0867813	0.75432	0.052461	-0.0272229	0.0249684
cg20992002	N_Shore	PKP3	TSS1500	0.599118	0.0997154	0.626335	0.0454871	-0.0272168	0.0340989
cg16166011	S_Shore	ADD2	TSS1500	0.704427	0.114764	0.731632	0.0503315	-0.0272052	0.0148977
cg04618171	Open_sea	HPCAL1	5'UTR	0.867869	0.0899656	0.895073	0.0285049	-0.0272038	0.015026
cg19461907	N_Shore	OCEL1	TSS1500	0.694973	0.121564	0.722173	0.0576619	-0.0271996	0.0359275
cg00208830	Open_sea	LAMC2	TSS1500	0.898745	0.0739532	0.925944	0.0296966	-0.0271993	0.0257447
cg21767798	Open_sea	DSCAML1	Body	0.838573	0.100056	0.865771	0.0438524	-0.0271978	0.0221153
cg04087207	Open_sea	C20orf186	1stExon	0.528029	0.0807549	0.555211	0.0361989	-0.0271823	0.0205921	-0.0293
cg21254883	N_Shelf	MYL5	TSS200	0.720112	0.104316	0.747293	0.0440052	-0.0271809	0.030809
cg17421241	N_Shore	PRDM16	Body	0.541899	0.0991403	0.569073	0.0434123	-0.0271742	0.0414731
cg26601073	S_Shore	TLCD2	TSS1500	0.3336	0.0734822	0.360762	0.0684016	-0.0271623	0.0396113		-0.0163083
cg19372178	Open_sea	ANO7	TSS1500	0.574983	0.0785813	0.602144	0.0439123	-0.0271606	0.0314256
cg05308556	N_Shore	PTPRN2	Body	0.900211	0.132738	0.927368	0.027767	-0.0271569	0.0122043
cg15540496	Open_sea	PTPRN2	Body	0.869257	0.137046	0.896406	0.0225878	-0.0271488	0.0447088
cg00538247	Open_sea	CAMTA1	Body	0.667071	0.0636565	0.694206	0.0473853	-0.0271355	0.0371625
cg03982537	N_Shore	NRXN2	Body	0.919778	0.114745	0.94691	0.035529	-0.0271318	0.00866904
cg17822807	Open_sea	ADCYAP1R1	Body	0.784688	0.0997713	0.811809	0.0492428	-0.0271214	0.0252427
cg23854087	Open_sea	GLI2	Body	0.790799	0.0637733	0.81792	0.0407196	-0.027121	0.00808565
cg14453403	Open_sea	RADIL	Body	0.880804	0.138922	0.907921	0.0159162	-0.0271168	0.032251
cg17769229	S_Shelf	NRG3	Body	0.871323	0.140205	0.898438	0.0207762	-0.0271147	0.0287845
cg01548965	S_Shore	RELT	5'UTR	0.811487	0.0753247	0.838599	0.0527342	-0.0271116	0.0388095
cg24952158	N_Shelf	FHOD3	Body	0.588154	0.0662281	0.615266	0.0358988	-0.0271115	0.0425254
cg14145185	S_Shelf	MIR24-2	TSS1500	0.503201	0.0603598	0.530311	0.0539508	-0.0271105	0.024476
cg13839957	Open_sea	CHD5	3'UTR	0.604598	0.0980206	0.631707	0.0537705	-0.0271089	0.0455616
cg09187709	Open_sea	FLJ32810	Body	0.885331	0.115212	0.912434	0.0353917	-0.0271027	0.015926
cg08500112	Open_sea	PDE4D	Body	0.354284	0.0722917	0.381386	0.067616	-0.0271018	0.0483557
cg16890739	S_Shore	RASAL1	TSS1500	0.475057	0.0844912	0.502159	0.0395186	-0.0271015	0.0145611
cg02836821	S_Shelf	HS6ST2	5'UTR	0.495923	0.0916845	0.523025	0.0461606	-0.0271015	0.0343565
cg24894353	S_Shelf	TRPM5	TSS200	0.730798	0.1303	0.757898	0.0571421	-0.0271	0.0478127
cg07627491	Open_sea	HLA-DMA	Body	0.731405	0.0731326	0.758502	0.0458611	-0.0270962	0.0281722
cg07069934	Open_sea	ISG20	Body	0.507918	0.0805089	0.535003	0.0507884	-0.0270855	0.0192975
cg24525286	N_Shelf	AJAP1	Body	0.905476	0.128338	0.932542	0.018465	-0.0270662	0.0378333
cg17432598	N_Shore	FBRSL1	3'UTR	0.802861	0.0531361	0.829926	0.030075	-0.0270652	0.00251843
cg13281772	N_Shore	C10orf93	Body	0.817341	0.129976	0.844406	0.0346432	-0.0270646	0.0360441
cg04189647	S_Shore	LMF1	Body	0.919442	0.106837	0.946506	0.0224945	-0.0270644	0.0294138
cg03044178	Island	C20orf166	Body	0.572088	0.096812	0.59915	0.0403694	-0.0270618	0.0293977
cg11692181	Open_sea	FAM193A	Body	0.865014	0.0397937	0.892074	0.0376249	-0.0270595	0.00529707		-0.0300898
cg01108445	N_Shore	C16orf59	TSS1500	0.623523	0.0816216	0.650577	0.0653408	-0.0270544	0.0372079
cg22878148	S_Shelf	PDGFRA	5'UTR	0.854086	0.137296	0.881134	0.0191732	-0.0270484	0.0408192
cg21029045	N_Shore	PITX2	Body	0.352484	0.0806399	0.379528	0.0648349	-0.0270438	0.0180576
cg05888037	Open_sea	C13orf26	TSS1500	0.494786	0.056058	0.521819	0.0534265	-0.0270329	0.0260855
cg18243017	Open_sea	ODZ2	Body	0.930112	0.0827461	0.957134	0.0245432	-0.0270224	0.00205643		-0.0129738
cg03557426	Open_sea	PKNOX2	Body	0.894619	0.143468	0.921634	0.0417449	-0.0270146	0.0130211
cg06658615	Open_sea	NRG2	Body	0.742452	0.123911	0.769445	0.0482606	-0.0269928	0.0351306
cg05020535	N_Shore	TCERG1L	Body	0.929117	0.103746	0.956102	0.0227731	-0.0269852	0.0309866
cg18301410	Open_sea	PLXNA4	Body	0.900318	0.132687	0.927297	0.0235919	-0.0269788	0.0285875
cg21587375	Open_sea	PRSS45	TSS200	0.73294	0.118791	0.759916	0.0465824	-0.0269762	0.0458556
cg13052887	N_Shore	SH2D6	3'UTR	0.854553	0.0752962	0.881526	0.0383569	-0.0269731	0.0118569
cg13009302	S_Shore	NEDD4L	5'UTR	0.76451	0.122698	0.791478	0.0426677	-0.0269684	0.0496031
cg00044299	N_Shore	KCTD1	5'UTR	0.927937	0.149974	0.9549	0.0178227	-0.0269633	0.0261548
cg21759500	Open_sea	MYH15	Body	0.849518	0.0641833	0.876454	0.0335494	-0.0269359	0.00772328
cg24461242	N_Shelf	FXYD3	Body	0.755558	0.0504818	0.782493	0.0437024	-0.0269354	0.0243797
cg00554631	S_Shelf	DCHS2	Body	0.832184	0.119377	0.859117	0.0303203	-0.0269333	0.0413124
cg00909232	Open_sea	SLC6A12	TSS1500	0.33846	0.0574364	0.365387	0.0538191	-0.026927	0.0281327		-0.0131758
cg24628310	Open_sea	ITIH1	TSS200	0.538502	0.0752515	0.565428	0.0461116	-0.0269262	0.0259969	-0.0354	-0.0219074
cg11781421	N_Shore	HAPLN4	3'UTR	0.644261	0.0784126	0.671183	0.0510124	-0.0269214	0.00481117
cg21023831	Open_sea	TNS1	5'UTR	0.765856	0.106145	0.792757	0.0653771	-0.0269012	0.0424643		-0.0268848
cg12635662	Open_sea	PLAC1L	TSS1500	0.871549	0.142337	0.898438	0.0328297	-0.0268894	0.0494634
cg10508416	Open_sea	SLC6A12	TSS1500	0.815804	0.0888943	0.842664	0.0443236	-0.0268606	0.0171439
cg11957248	Open_sea	CALHM3	5'UTR	0.495334	0.0742066	0.522192	0.0465571	-0.0268583	0.0362296
cg21755367	Open_sea	NRG4	Body	0.915562	0.131387	0.942413	0.0204866	-0.0268514	0.0185284
cg23459424	Open_sea	BRE	3'UTR	0.739067	0.0749989	0.765912	0.0513715	-0.0268449	0.0391687
cg01864178	S_Shore	SLC12A5	Body	0.79668	0.12996	0.82351	0.0429597	-0.0268299	0.0429257
cg10803302	Open_sea	ZBTB41	Body	0.825289	0.11636	0.852115	0.0498232	-0.0268263	0.0131482		0.0169758
cg14769021	Open_sea	XIRP1	5'UTR	0.397772	0.0567869	0.424594	0.0401489	-0.0268219	0.0415503
cg14666404	Open_sea	MCF2L2	Body	0.669771	0.106033	0.696591	0.0434898	-0.0268202	0.0285566	-0.0428
cg10700718	Open_sea	MYOM2	TSS1500	0.250662	0.0642957	0.277479	0.0610182	-0.0268177	0.0375535	-0.0225	-0.0180903
cg15094119	Island	PTPRN2	Body	0.553417	0.0751835	0.580232	0.0346148	-0.0268152	0.0147609
cg16134070	Open_sea	PLA2G2C	Body	0.713183	0.121013	0.739997	0.0492447	-0.0268136	0.048131
cg11378101	S_Shelf	ENDOD1	Body	0.659446	0.0845834	0.686254	0.0371815	-0.0268082	0.0425639		-0.0180519
cg25745937	N_Shelf	MCF2L	Body	0.834644	0.111117	0.861449	0.0329312	-0.0268051	0.0412931
cg26883884	Open_sea	ALG6	Body	0.63248	0.0588049	0.659284	0.0602568	-0.0268035	0.0338005				0.625	0.023
cg14926097	Island	CHRNB2	Body	0.892163	0.0772417	0.918966	0.035759	-0.0268023	0.0249511		0.0164329
cg01540165	Island	C11orf36	TSS200	0.558863	0.0797706	0.585662	0.0492645	-0.0267988	0.0195547
cg16582792	Open_sea	XIRP2	Body	0.836739	0.130747	0.863532	0.0239326	-0.0267926	0.0480227
cg03607415	Open_sea	GPR98	Body	0.844989	0.138072	0.87178	0.0280766	-0.0267908	0.0357926
cg06271128	Open_sea	PARD3	Body	0.142503	0.0569638	0.169293	0.0515733	-0.0267901	0.00454276	-0.0201
cg15453708	Open_sea	PRKAG2	5'UTR	0.462149	0.0579623	0.488936	0.0592892	-0.0267876	0.0449765
cg18689295	Open_sea	SYT1	5'UTR	0.447592	0.0735422	0.474367	0.0430199	-0.0267747	0.0208842
cg10503610	Open_sea	KCNN3	Body	0.639687	0.0325586	0.666459	0.0420658	-0.0267716	0.0273465
cg03827720	Open_sea	PLCZ1	Body	0.897212	0.144598	0.923981	0.0226816	-0.0267689	0.0492784
cg16157895	Open_sea	ITPK1	Body	0.819605	0.106431	0.84637	0.0464914	-0.0267652	0.0285902
cg14366598	Open_sea	IL25	TSS1500	0.624212	0.110054	0.650977	0.0470466	-0.0267648	0.0438193
cg04605148	Open_sea	SLC16A9	5'UTR	0.88196	0.127099	0.908723	0.0287875	-0.0267622	0.0212252
cg12072789	Open_sea	SLC6A17	Body	0.687204	0.0949975	0.713963	0.0479319	-0.0267588	0.0242729
cg02743674	N_Shore	TRPM5	Body	0.664676	0.102859	0.691427	0.0366473	-0.0267512	0.0279102
cg21995038	N_Shore	CCDC85A	TSS1500	0.90917	0.120354	0.935921	0.0162448	-0.026751	0.0122709
cg25263189	S_Shore	RADIL	Body	0.851728	0.0948179	0.878477	0.0373744	-0.0267493	0.00448195
cg02611419	S_Shore	KCNK16	3'UTR	0.444877	0.0827765	0.471623	0.0657683	-0.0267464	0.0181836	-0.0277	-0.0197938
cg01923881	N_Shelf	ATP6V0A2	3'UTR	0.8679	0.112434	0.894645	0.0396407	-0.0267445	0.036226
cg19300422	S_Shelf	TRPV3	Body	0.814468	0.116599	0.841201	0.0512244	-0.0267334	0.0471327
cg16273485	S_Shelf	HRASLS	5'UTR	0.858156	0.119246	0.884885	0.022243	-0.0267295	0.0288367
cg15651980	S_Shore	GRIN2D	Body	0.741958	0.0721521	0.768685	0.0430518	-0.0267266	0.0167279
cg26256560	Open_sea	TCERG1L	Body	0.710209	0.0762858	0.736932	0.0590715	-0.0267233	0.0184194
cg19160629	Open_sea	SIK3	Body	0.200493	0.054284	0.227211	0.0472694	-0.0267175	0.0101795		-0.01519
cg01200264	Open_sea	MIR654	TSS1500	0.847295	0.135877	0.874013	0.0195588	-0.0267175	0.0368393
cg25488160	Open_sea	TMEM108	Body	0.884817	0.147271	0.911532	0.028606	-0.0267151	0.0332643
cg19471040	Open_sea	GRM4	Body	0.605098	0.095604	0.631807	0.0402079	-0.0267086	0.0458504
cg02923340	N_Shore	TPSD1	Body	0.65532	0.112663	0.682027	0.0406472	-0.0267062	0.0360688
cg23202139	Open_sea	POSTN	Body	0.883762	0.127476	0.910466	0.0278505	-0.0267039	0.0441267
cg00832644	Open_sea	C1orf111	3'UTR	0.801121	0.106756	0.827821	0.0385336	-0.0266999	0.0379191
cg18114913	Open_sea	TTLL2	TSS1500	0.838218	0.120824	0.864894	0.0408854	-0.0266764	0.0470313
cg01119072	Open_sea	SLC38A8	TSS1500	0.581858	0.0791672	0.608524	0.041944	-0.0266664	0.0119777						0.556127	-0.027623
cg06479204	Island	UTY	1stExon	0.32423	0.0815314	0.350895	0.0865071	-0.0266648	0.0357938
cg12110537	Open_sea	SEMA5B	5'UTR	0.920695	0.14173	0.947358	0.0230156	-0.0266627	0.0370186
cg27182923	Open_sea	ADCY5	Body	0.654139	0.0930793	0.680799	0.0387943	-0.0266601	0.029725
cg00589002	N_Shore	TP73	TSS1500	0.537527	0.0818812	0.564179	0.0331629	-0.0266519	0.017096
cg01743835	Open_sea	C11orf34	5'UTR	0.94627	0.108832	0.97292	0.0230281	-0.0266495	0.0347148
cg23925173	Open_sea	RASAL1	3'UTR	0.48161	0.0703426	0.508258	0.0446911	-0.0266477	0.018325
cg09671481	Island	PKP3	1stExon	0.587892	0.088068	0.614535	0.0446629	-0.026643	0.0353151
cg11234013	Open_sea	BDNFOS	Body	0.557752	0.0825312	0.584389	0.058962	-0.0266372	0.0475263
cg16852483	N_Shelf	ITGBL1	TSS1500	0.771429	0.121299	0.798066	0.058225	-0.0266371	0.0323893
cg26275110	N_Shore	SLC22A11	Body	0.704485	0.105005	0.73111	0.0358043	-0.026625	0.0348842
cg07506573	N_Shore	CYP2A13	TSS1500	0.801764	0.131535	0.828383	0.0387213	-0.0266192	0.0484417
cg08872550	N_Shore	CA2	TSS1500	0.0931039	0.0666467	0.119715	0.0513646	-0.0266113	0.0497292
cg21189611	Open_sea	C9orf3	Body	0.546679	0.0733634	0.57328	0.0507633	-0.026601	0.0351653
cg23296369	Open_sea	SHD	3'UTR	0.651507	0.0783771	0.678087	0.0524317	-0.0265796	0.0200224	0.0343
cg26501657	Open_sea	SH2B3	Body	0.564909	0.0447236	0.591487	0.0515436	-0.0265778	0.0468165		-0.0126764		0.677	-0.037
cg10516998	N_Shore	HERPUD2	Body	0.0535569	0.0631181	0.0801246	0.0461094	-0.0265677	0.0134565
cg16309606	Island	SRD5A1P1	Body	0.789664	0.0773116	0.816231	0.0469507	-0.0265665	0.0451342
cg04530015	Open_sea	ABCA12	3'UTR	0.721988	0.122515	0.748535	0.0583326	-0.0265469	0.0224085
cg18465319	Open_sea	LSAMP	Body	0.920333	0.131355	0.946876	0.0159288	-0.0265434	0.0160149
cg05125838	Open_sea	UCN2	TSS1500	0.418219	0.061786	0.444759	0.029708	-0.0265398	0.00607476		-0.00983347
cg04672903	N_Shore	LOC93622	TSS1500	0.433515	0.0630907	0.460048	0.058177	-0.0265325	0.0245325
cg12273094	N_Shore	MIR1256	Body	0.853143	0.0804526	0.879667	0.038748	-0.0265236	0.047167
cg00755423	Open_sea	RGS8	TSS200	0.909616	0.130614	0.936134	0.0140574	-0.0265174	0.0360837
cg27087809	Open_sea	ACSBG1	TSS1500	0.779863	0.125999	0.806379	0.0291163	-0.0265154	0.043025
cg09851596	N_Shore	BAI1	TSS200	0.545066	0.0697173	0.571571	0.0424144	-0.0265047	0.0321909
cg10747529	Island	TAF15	TSS1500	0.189147	0.0681826	0.215652	0.0521562	-0.0265044	0.0382879
cg24431734	Open_sea	AGAP1	Body	0.777022	0.0470032	0.803521	0.038431	-0.0264997	0.0297819		0.0121226
cg24359109	Open_sea	KIF26B	Body	0.878579	0.133172	0.905077	0.0278014	-0.0264983	0.0411807
cg25662428	S_Shore	MKNK2	Body	0.703363	0.125015	0.72986	0.0491128	-0.0264961	0.0328705
cg00405112	N_Shore	CLDN18	TSS1500	0.919244	0.0886421	0.945735	0.0165431	-0.0264916	0.00225904
cg00384707	Island	SYT3	Body	0.610415	0.0761097	0.636899	0.0466295	-0.026484	0.00047102
cg25843426	N_Shore	MICALL2	Body	0.563015	0.0669194	0.589497	0.0350526	-0.0264817	0.0435306	-0.0276
cg18155883	Open_sea	HNF4A	Body	0.908715	0.133841	0.935187	0.022822	-0.0264722	0.0447449
cg25943719	S_Shore	ALDH1A3	Body	0.753938	0.131303	0.780408	0.0635838	-0.0264694	0.0488764
cg07470526	Open_sea	RRAGB	3'UTR	0.880254	0.131251	0.906724	0.0428974	-0.0264693	0.0376272
cg02574502	Island	CACNG8	Body	0.056757	0.0620031	0.0832188	0.0492111	-0.0264618	0.0209914
cg12088946	Open_sea	TRIM6-TRIM34	Body	0.560316	0.0926139	0.586767	0.0588123	-0.0264512	0.0375041
cg13787135	Open_sea	RNASE1	5'UTR	0.345054	0.0640159	0.37148	0.0395898	-0.0264258	0.0120832		-0.0124178
cg08776619	Open_sea	HHATL	5'UTR	0.68357	0.117711	0.709985	0.0510408	-0.0264149	0.0444777
cg21010701	Open_sea	DTHD1	TSS200	0.907841	0.133783	0.934254	0.0236662	-0.0264134	0.0340911
cg23092086	Open_sea	CES7	TSS1500	0.861026	0.126	0.887434	0.0420566	-0.0264082	0.0463895		-0.0112426
cg19955173	S_Shore	TNK2	Body	0.803904	0.0689408	0.830311	0.0467375	-0.0264066	0.00808858
cg01105427	N_Shore	CPZ	TSS1500	0.586585	0.0553066	0.61299	0.0408547	-0.0264052	0.0252471
cg23447996	S_Shore	SYK	Body	0.493527	0.0935208	0.519929	0.0659164	-0.0264024	0.0331271
cg21351241	Open_sea	FAM71F1	TSS1500	0.678492	0.0646026	0.704884	0.0488175	-0.0263922	0.0254995
cg05803942	S_Shore	STARD8	5'UTR	0.376683	0.0658421	0.403073	0.0558478	-0.0263898	0.0366388
cg12494603	Open_sea	C7orf10	Body	0.680659	0.056985	0.707046	0.0450004	-0.0263866	0.016884
cg13381844	Open_sea	ARHGEF10L	Body	0.857007	0.113518	0.883387	0.0408898	-0.0263801	0.00562619
cg08495341	S_Shore	HS3ST3B1	3'UTR	0.926434	0.141061	0.95281	0.021064	-0.0263759	0.0412693
cg21469370	Open_sea	ACOXL	Body	0.652769	0.0997939	0.679133	0.0402561	-0.026364	0.0256434
cg15196820	S_Shore	GPR148	TSS200	0.598472	0.0811313	0.624835	0.0352648	-0.0263634	0.0255616
cg25667676	Open_sea	CADPS2	Body	0.857887	0.140801	0.884242	0.0249766	-0.026355	0.0461953
cg25452361	Open_sea	C7orf71	TSS1500	0.891717	0.139999	0.91807	0.0303438	-0.0263534	0.0244293
cg00042914	S_Shelf	C18orf16	Body	0.834071	0.130423	0.860421	0.0363374	-0.0263507	0.0335716
cg20525486	N_Shore	FOXP1	Body	0.150619	0.064456	0.17696	0.0699871	-0.0263414	0.0184418	-0.0352	-0.0309033
cg23911291	N_Shore	DAXX	Body	0.896833	0.146819	0.923174	0.034861	-0.0263402	0.0306153
cg03539747	Island	CRYAA	Body	0.783063	0.0530334	0.80939	0.0469882	-0.0263273	0.0109984		-0.0110537
cg23866916	N_Shore	SBNO2	5'UTR	0.51435	0.08313	0.540677	0.0408006	-0.0263263	0.0329074
cg22257056	Open_sea	CMTM7	Body	0.793931	0.0606199	0.820253	0.0385735	-0.0263225	0.0194862
cg24094029	Open_sea	KRT73	TSS1500	0.808833	0.0932377	0.835152	0.0371332	-0.0263189	0.0369224
cg21463368	Open_sea	RPS6KA2	Body	0.911637	0.115316	0.937954	0.0242526	-0.0263161	0.0190802
cg13866910	Island	CACNA1H	Body	0.752573	0.0801103	0.778883	0.0345535	-0.0263098	0.00728167
cg03696944	Open_sea	MATN2	Body	0.912309	0.101067	0.938618	0.0229077	-0.0263088	0.00708141
cg05678658	Open_sea	TPO	Body	0.692712	0.117745	0.719019	0.0541821	-0.0263065	0.0435718
cg18743793	N_Shelf	IKZF1	Body	0.804502	0.134241	0.830808	0.0509197	-0.0263063	0.0495018		-0.0174243
cg12234272	Open_sea	TFF2	TSS1500	0.76627	0.115763	0.792546	0.0422565	-0.0262755	0.0390899
cg18978493	N_Shore	HOXA11AS	Body	0.558075	0.106814	0.584346	0.0727658	-0.026271	0.0413248		-0.0235061
cg18073906	Island	SEMA5B	Body	0.521442	0.0743315	0.547708	0.064591	-0.0262667	0.035612
cg12840245	Open_sea	PCDH7	Body	0.916318	0.111434	0.942583	0.0235318	-0.0262653	0.0143363
cg11768167	N_Shore	HLA-F	TSS1500	0.15389	0.0918258	0.18015	0.0764401	-0.0262607	0.0388668
cg02753354	Island	HMHA1	Body	0.439792	0.0731096	0.466035	0.0642031	-0.0262437	0.0432316		-0.0115513				0.0874671	0.0243426
cg14069928	S_Shore	VAV2	Body	0.517589	0.0850871	0.543827	0.0550322	-0.0262378	0.0417473
cg21510549	N_Shelf	PDE6B	Body	0.752707	0.0968307	0.77894	0.0594592	-0.0262334	0.0217149
cg00942920	Open_sea	LAX1	Body	0.495558	0.0933105	0.521791	0.0563288	-0.0262333	0.0282755
cg16456172	Open_sea	SSPO	Body	0.878889	0.133155	0.905118	0.0348996	-0.0262283	0.0425988
cg15240320	Open_sea	OR8U1	TSS1500	0.867652	0.146912	0.893879	0.0409689	-0.026228	0.042234
cg15955046	S_Shore	COLEC11	5'UTR	0.672722	0.0551949	0.698938	0.0447471	-0.0262162	0.00501241
cg23928726	N_Shore	PEX10	TSS1500	0.513054	0.067799	0.539269	0.0545755	-0.0262145	0.0339637	-0.0283
cg22651103	N_Shelf	HCFC1	Body	0.696531	0.0503119	0.722731	0.0483023	-0.0261997	0.0297227
cg07675262	S_Shelf	ABHD5	Body	0.920776	0.147444	0.94697	0.0192882	-0.0261945	0.0453306
cg08181402	N_Shore	C16orf91	TSS200	0.529393	0.0460164	0.555579	0.033709	-0.0261864	0.00997096						0.653089	-0.0268085
cg08037710	S_Shelf	ACCN1	Body	0.91439	0.126483	0.940572	0.0396107	-0.0261825	0.0383254
cg21149595	Island	KIAA1409	5'UTR	0.853715	0.123486	0.879897	0.0342944	-0.0261817	0.0301416
cg13189434	Open_sea	COL11A2	Body	0.641337	0.0822279	0.667514	0.0412228	-0.0261769	0.0243424
cg17048700	Open_sea	LOC145820	Body	0.719112	0.0790008	0.745285	0.0350362	-0.0261734	0.0224025		-0.0358911
cg24200525	Island	SBF1	Body	0.733347	0.0940199	0.759518	0.0337884	-0.0261714	0.0438841
cg09347824	N_Shelf	TCTE1	5'UTR	0.523516	0.0762128	0.549679	0.0357863	-0.0261637	0.0320564
cg10037049	Open_sea	VDR	5'UTR	0.429632	0.0598868	0.455786	0.0617721	-0.0261541	0.0239708
cg19529583	Open_sea	SRRM3	Body	0.715218	0.111524	0.741356	0.041916	-0.0261379	0.0206056
cg04398526	Island	SOX8	Body	0.921382	0.142339	0.947507	0.0202844	-0.0261246	0.0473229
cg20351495	N_Shore	PLCH2	Body	0.665421	0.0559399	0.691543	0.0465493	-0.0261225	0.0051822
cg12229841	Open_sea	STAP2	TSS200	0.210323	0.0608937	0.236443	0.0471867	-0.0261199	0.0435559
cg17997545	N_Shelf	RADIL	Body	0.932138	0.141517	0.958247	0.0125657	-0.0261091	0.0267861
cg00523161	S_Shore	LPIN1	5'UTR	0.503771	0.115621	0.529879	0.0742737	-0.0261078	0.0222591
cg02745045	Open_sea	RGS9	Body	0.909737	0.119271	0.935842	0.0274167	-0.0261057	0.0403854
cg03259333	N_Shore	ADAMTS2	Body	0.781888	0.0605867	0.807992	0.0395088	-0.0261039	0.0197708
cg15362155	Open_sea	SCGB1D4	5'UTR	0.631689	0.100244	0.657793	0.0512586	-0.0261038	0.0350931
cg08560734	Open_sea	COL23A1	Body	0.922924	0.136088	0.949025	0.0228328	-0.0261008	0.0277505
cg02658551	Open_sea	KLKB1	TSS1500	0.886022	0.136756	0.91212	0.0198334	-0.0260981	0.0279297
cg16673904	S_Shelf	SHBG	Body	0.715872	0.0975063	0.741969	0.0365233	-0.0260964	0.0412392
cg08096166	Open_sea	MIR764	TSS200	0.872486	0.139942	0.898578	0.0298326	-0.0260913	0.041715
cg01627405	N_Shore	MIR1227	TSS1500	0.610652	0.0905119	0.636713	0.0546027	-0.0260604	0.0178335
cg26890621	Open_sea	P2RY6	5'UTR	0.824546	0.067178	0.850581	0.0464255	-0.0260352	0.0487648	0.0265
cg10878976	Island	TERT	Body	0.754003	0.0689285	0.780037	0.0354036	-0.0260341	0.0080317
cg23240145	S_Shore	KLHL1	TSS200	0.679463	0.110035	0.705476	0.0789703	-0.0260134	0.0401381
cg25103772	Open_sea	PAPPA2	5'UTR	0.8645	0.142008	0.890509	0.0368441	-0.0260087	0.0479694
cg08439890	N_Shore	LMF1	Body	0.710517	0.120182	0.736511	0.0493555	-0.0259947	0.031267
cg11875500	Island	NFKBID	TSS200	0.141993	0.066643	0.167987	0.0578277	-0.0259938	0.0189103
cg24393942	S_Shore	C17orf90	TSS1500	0.913176	0.123538	0.939162	0.0290465	-0.0259864	0.0204584
cg10391102	S_Shore	PRDM16	Body	0.66374	0.111735	0.689725	0.0466611	-0.0259853	0.0460704
cg23217527	Open_sea	LOC285205	Body	0.870337	0.138947	0.89632	0.029024	-0.0259833	0.0412098
cg18098806	Open_sea	HSPA12A	Body	0.873602	0.0939715	0.899577	0.0215327	-0.0259749	0.0201765
cg27579359	Open_sea	SLC6A2	3'UTR	0.883373	0.0947954	0.90933	0.0270112	-0.0259568	0.00885416
cg24699699	Open_sea	EVI5	TSS1500	0.71416	0.0873905	0.740116	0.0408211	-0.0259558	0.0288126
cg15930380	S_Shelf	MIER1	Body	0.48696	0.118858	0.512912	0.0764877	-0.0259516	0.0484096
cg11976592	Open_sea	FILIP1	Body	0.884961	0.140665	0.910904	0.0218026	-0.0259435	0.0486345
cg19032532	S_Shore	GNG7	5'UTR	0.543338	0.0546818	0.569269	0.0579469	-0.0259306	0.0485545
cg00089314	N_Shore	LOC153328	TSS1500	0.769896	0.100566	0.79582	0.0384669	-0.0259242	0.0412133
cg21563737	N_Shelf	HCCA2	Body	0.702766	0.0976848	0.728684	0.0439268	-0.0259177	0.0169763
cg10626107	S_Shelf	MMEL1	TSS1500	0.774996	0.122104	0.800909	0.0443622	-0.025913	0.0359422
cg13771753	Open_sea	TNXB	Body	0.0611452	0.0563703	0.0870537	0.0382927	-0.0259084	0.0191888
cg09241714	Open_sea	IKZF1	Body	0.892327	0.0848636	0.918233	0.0360197	-0.0259062	0.00609661
cg25186332	S_Shore	SP1	Body	0.833481	0.123188	0.859382	0.0469653	-0.0259015	0.0274421
cg08655071	Open_sea	TRAF3IP3	TSS1500	0.712726	0.0637331	0.738626	0.0425548	-0.0259002	0.037154
cg00029521	S_Shore	KCNK17	Body	0.713792	0.0898265	0.739681	0.0395194	-0.0258886	0.0393283
cg01906741	Open_sea	LOC441089	TSS1500	0.867755	0.140688	0.893639	0.020653	-0.0258842	0.0398128
cg04561261	Open_sea	HSD17B2	Body	0.891608	0.0929355	0.917486	0.0297019	-0.0258784	0.0372624
cg07897701	Open_sea	ABP1	TSS1500	0.554607	0.0963872	0.580482	0.0526318	-0.0258755	0.0203787	-0.0447
cg10320783	Open_sea	CADM1	Body	0.911382	0.138237	0.937257	0.0224681	-0.025875	0.0447303
cg03972823	S_Shelf	SLC5A10	Body	0.452724	0.0763444	0.478587	0.0423929	-0.0258633	0.0207179
cg09752271	Open_sea	PATE3	1stExon	0.467358	0.0901452	0.493217	0.0626135	-0.0258585	0.0433881		-0.013981
cg07737682	Open_sea	ABCA3	3'UTR	0.671224	0.0766321	0.69708	0.0496842	-0.025856	0.0437683
cg10587888	Open_sea	HEPH	5'UTR	0.709669	0.126519	0.735519	0.0584066	-0.0258505	0.0271623
cg05954120	Open_sea	TMEM79	Body	0.544209	0.0710574	0.570059	0.0354114	-0.0258498	0.0237376		-0.0175284
cg25477163	S_Shelf	ZNF211	Body	0.463653	0.0645129	0.489502	0.0506489	-0.0258483	0.0225746
cg02130107	S_Shore	C16orf53	Body	0.377843	0.0663635	0.403691	0.0512321	-0.0258472	0.019885				0.377	-0.018
cg00469497	N_Shore	HIPK4	Body	0.760051	0.103402	0.785898	0.0487232	-0.0258469	0.0355004
cg12116395	S_Shore	ATP6AP2	Body	0.85354	0.136809	0.87938	0.0324844	-0.0258401	0.0469161
cg04368919	N_Shore	EFNB1	TSS1500	0.306396	0.080792	0.332235	0.0640494	-0.0258389	0.044576
cg11324712	Open_sea	C6orf176	Body	0.626357	0.0694444	0.652187	0.0383469	-0.0258304	0.0282096
cg04862885	S_Shore	MUC5B	Body	0.863072	0.0805313	0.888901	0.0402063	-0.0258299	0.0167447
cg21859290	N_Shore	CDK2AP2	3'UTR	0.750027	0.0511416	0.775853	0.0449255	-0.0258267	0.0354344
cg18504937	Open_sea	KLK9	TSS1500	0.566961	0.0970859	0.592777	0.0533826	-0.0258165	0.0193638
cg15052518	Open_sea	AUTS2	Body	0.925934	0.121209	0.951749	0.0218535	-0.0258153	0.020469
cg02638338	N_Shelf	AMPH	Body	0.81393	0.100108	0.839739	0.0401054	-0.0258095	0.0356361
cg13345683	S_Shore	DPP6	Body	0.896249	0.128534	0.922047	0.0252733	-0.0257981	0.0350701
cg17698860	Open_sea	C6orf186	Body	0.845286	0.12894	0.871082	0.0275667	-0.0257964	0.0462306
cg19856845	Open_sea	RIN3	Body	0.445183	0.0500669	0.470974	0.0485566	-0.0257914	0.0417697	-0.0328	-0.0207883
cg13501527	S_Shore	PHF19	TSS1500	0.7838	0.0578795	0.809588	0.0423763	-0.025788	0.0371746		-0.0143939
cg04656692	Island	MRGPRG	1stExon	0.609948	0.0631565	0.635733	0.0393308	-0.0257848	0.0161874
cg01569173	N_Shore	TSPYL5	1stExon	0.938655	0.151188	0.964431	0.0144765	-0.0257753	0.0319971
cg13760683	Open_sea	LOC284749	TSS200	0.785018	0.0965578	0.810793	0.0426672	-0.0257751	0.0415294
cg18044622	S_Shore	C12orf12	1stExon	0.905343	0.132406	0.931109	0.0319118	-0.0257659	0.0300859
cg08428486	Open_sea	BRAF	Body	0.807165	0.122179	0.832927	0.0351446	-0.0257615	0.0484192		-0.0290261
cg19227523	Open_sea	XPNPEP2	TSS1500	0.398179	0.0744217	0.423936	0.0588466	-0.025757	0.0482913		-0.0129715
cg17444747	Open_sea	COL23A1	Body	0.570982	0.103241	0.596734	0.0728206	-0.0257517	0.023789
cg13229867	Open_sea	MED12L	Body	0.782261	0.136552	0.808008	0.0759524	-0.0257472	0.049426	-0.0492
cg14413177	Open_sea	SLC41A1	Body	0.632007	0.10943	0.657752	0.0616816	-0.0257454	0.0240694
cg14144728	S_Shore	MIR200B	TSS1500	0.530219	0.0656495	0.555963	0.0408364	-0.0257443	0.0197811
cg08366073	Open_sea	XAGE3	TSS1500	0.78526	0.102491	0.810992	0.0390466	-0.0257318	0.0205663
cg20680265	Open_sea	AUTS2	Body	0.737776	0.120523	0.763505	0.0552206	-0.0257281	0.0498413
cg01833923	Open_sea	GNGT2	1stExon	0.602449	0.071837	0.628173	0.0361831	-0.0257238	0.0212521
cg13709496	Open_sea	TBC1D2	Body	0.65967	0.0907602	0.68539	0.0522075	-0.02572	0.0458648	-0.0389
cg19274368	N_Shore	SHANK2	Body	0.703316	0.0728416	0.729035	0.045048	-0.0257184	0.029076		0.0138182
cg09323092	S_Shore	LMF1	Body	0.919985	0.132574	0.945702	0.016587	-0.0257175	0.0322714
cg10314133	N_Shore	C1orf86	Body	0.872363	0.118068	0.898072	0.0364647	-0.0257083	0.0173454
cg09883745	Open_sea	MYRIP	Body	0.629742	0.102635	0.655448	0.0370552	-0.0257065	0.0332821
cg11705746	N_Shore	CD81	TSS1500	0.673343	0.103243	0.699035	0.0497445	-0.0256923	0.0393486
cg18229071	Open_sea	GNG7	5'UTR	0.44931	0.0360641	0.475001	0.0415638	-0.0256915	0.0182286		-0.0107509
cg03813730	N_Shore	SMOC2	Body	0.930798	0.132305	0.956488	0.00870775	-0.0256903	0.0254909
cg10431265	Open_sea	FABP6	5'UTR	0.391805	0.0739907	0.417495	0.0517032	-0.0256902	0.0446516
cg26901352	Open_sea	CCL17	5'UTR	0.576859	0.0500782	0.602549	0.0455101	-0.0256901	0.0241802		-0.0138457
cg13466725	S_Shore	LOC100129066	Body	0.913104	0.120391	0.938794	0.0221638	-0.0256896	0.040695
cg04608933	N_Shore	KCNQ1	Body	0.766546	0.0912882	0.792229	0.0334874	-0.025683	0.0247793		-0.0144229
cg06808571	N_Shelf	KCNH2	3'UTR	0.376582	0.0645706	0.402258	0.0443687	-0.0256759	0.0260302	-0.0254
cg11300809	N_Shore	SGPP2	TSS1500	0.453284	0.0588962	0.478949	0.0483967	-0.0256646	0.00235131
cg10725937	Open_sea	TREM2	TSS200	0.429479	0.0888785	0.45514	0.0544237	-0.0256616	0.047949
cg03992830	N_Shore	RLTPR	Body	0.906539	0.112187	0.932194	0.028424	-0.0256546	0.0233115
cg25344376	Open_sea	CAPN2	Body	0.884029	0.0837933	0.909677	0.0270368	-0.0256478	0.011202		-0.0174753
cg11329058	Open_sea	RPTOR	Body	0.248208	0.055105	0.273852	0.0426526	-0.0256435	0.0330106	-0.0149
cg11209289	Open_sea	MRAS	Body	0.847827	0.0957349	0.87347	0.0358282	-0.0256434	0.0391142
cg14175438	S_Shore	FAM3C	TSS1500	0.138524	0.0456548	0.164155	0.0441628	-0.0256307	0.0194943		-0.0125855
cg09670925	Open_sea	CADM1	Body	0.935508	0.127214	0.961132	0.0199664	-0.0256244	0.0155005
cg04964845	Open_sea	PPM1A	3'UTR	0.850018	0.105735	0.875641	0.0318147	-0.0256226	0.0370727
cg01565508	S_Shore	PIK3R5	TSS1500	0.645382	0.0515635	0.670987	0.0448359	-0.0256059	0.00700692
cg03942042	Open_sea	GABRB3	Body	0.715047	0.129138	0.740652	0.0540291	-0.0256053	0.0337614
cg16626063	Open_sea	SHANK2	Body	0.736536	0.126136	0.762139	0.0457147	-0.0256032	0.0313615
cg07448997	Open_sea	MAGI2	Body	0.816615	0.133375	0.84221	0.0342409	-0.0255948	0.0298428
cg03866306	Open_sea	FAM155A	Body	0.873009	0.076957	0.898597	0.0355785	-0.0255883	0.0315517
cg05554494	S_Shore	MEFV	TSS200	0.628102	0.0497771	0.653686	0.0331518	-0.0255839	0.00647292	-0.0364
cg25496930	S_Shore	CMTM8	Body	0.0974855	0.0449319	0.123065	0.0404019	-0.0255793	0.00989836
cg01691104	Open_sea	SDK2	Body	0.474597	0.0674966	0.500176	0.0516157	-0.0255789	0.0269404
cg05973398	Open_sea	RUNX1	Body	0.511299	0.0962999	0.536874	0.0646696	-0.0255754	0.0451015		-0.0225454				0.0944769	0.0245942
cg14025831	S_Shelf	PANK2	Body	0.75059	0.0633132	0.776164	0.0484289	-0.025574	0.0250821
cg25894551	Open_sea	FXYD2	TSS1500	0.660118	0.07364	0.685685	0.0435693	-0.0255666	0.0354749
cg13873100	S_Shore	WBSCR27	TSS1500	0.0438319	0.0663761	0.069397	0.045003	-0.0255651	0.0070935
cg21419383	Open_sea	IVL	5'UTR	0.826428	0.0717281	0.851992	0.0554235	-0.0255636	0.0446842
cg19717150	Open_sea	HNF4A	Body	0.669574	0.099508	0.69513	0.0494677	-0.0255558	0.0305464
cg00636769	Open_sea	GNASAS	Body	0.853623	0.145691	0.87917	0.0527346	-0.0255473	0.0421507
cg14909325	S_Shore	HCCA2	Body	0.703516	0.114457	0.729062	0.0400736	-0.0255462	0.030417
cg05659314	Open_sea	S100A14	TSS1500	0.770851	0.074996	0.796393	0.0753177	-0.0255422	0.0407598
cg14316227	Open_sea	ALDOB	5'UTR	0.887535	0.142935	0.91307	0.035	-0.0255345	0.0241781
cg00825734	Open_sea	SCNN1D	5'UTR	0.522266	0.0985943	0.547788	0.0501338	-0.0255224	0.0477622
cg17363387	Open_sea	ATP4B	Body	0.856763	0.08925	0.882281	0.024924	-0.0255181	0.0124379
cg01245880	N_Shore	SEC14L4	Body	0.715812	0.122348	0.741328	0.06216	-0.0255162	0.0357205
cg08657449	Open_sea	TM7SF4	TSS1500	0.784647	0.0407669	0.810156	0.0390831	-0.0255092	0.0183557		-0.0265739				0.877198	-0.0278607
cg07641535	Open_sea	41896	TSS1500	0.828808	0.13113	0.854313	0.0436308	-0.0255041	0.0469745
cg07363330	Open_sea	IL31RA	Body	0.816725	0.0457013	0.842227	0.0408997	-0.025502	0.0222901		-0.0378886
cg22952287	S_Shore	H2BFWT	TSS1500	0.558247	0.105131	0.583749	0.0686017	-0.0255018	0.0282325
cg19648751	Open_sea	FRMD4A	Body	0.490981	0.0656877	0.516478	0.0420688	-0.0254972	0.0210921
cg25072179	Open_sea	APLNR	TSS200	0.376558	0.050271	0.402053	0.05376	-0.0254948	0.0427035		-0.0150711
cg12810221	N_Shore	ATP5B	Body	0.103985	0.0627024	0.129476	0.0511354	-0.0254904	0.0232011	-0.0221
cg03618016	Open_sea	OR2G3	1stExon	0.883406	0.142481	0.908889	0.0366271	-0.0254823	0.0458182
cg15989318	Open_sea	SORCS3	Body	0.861764	0.108002	0.887246	0.0419591	-0.0254821	0.0198027
cg17981790	Open_sea	FAM49A	5'UTR	0.773622	0.0425284	0.799104	0.0394281	-0.0254819	0.045317		-0.0127554
cg24794906	Open_sea	CLDN14	5'UTR	0.791229	0.0542664	0.816698	0.0436309	-0.0254693	0.0125217
cg14499959	Island	DAXX	Body	0.907804	0.115056	0.933266	0.0246132	-0.0254626	0.0307273
cg24933856	Open_sea	LOC100188949	TSS1500	0.815115	0.121949	0.840571	0.039971	-0.0254563	0.0284906
cg07974025	S_Shelf	PRDM16	Body	0.829483	0.131513	0.854935	0.0280203	-0.0254517	0.0358604
cg00252934	Open_sea	DCLK3	TSS1500	0.867277	0.0656002	0.892728	0.0216932	-0.0254509	0.0109387
cg06866395	Open_sea	C15orf27	Body	0.771877	0.0594088	0.797325	0.0453269	-0.0254482	0.0319866
cg11797130	N_Shore	C20orf166	Body	0.53766	0.0883721	0.563106	0.0406957	-0.0254462	0.0350418
cg05126581	Open_sea	USH2A	Body	0.796416	0.141313	0.821856	0.0524243	-0.0254399	0.0399275
cg07053162	Open_sea	PPL	Body	0.833401	0.0850105	0.858837	0.0395168	-0.0254352	0.0233476
cg18763629	N_Shelf	LOC100130872	Body	0.493462	0.0762757	0.518878	0.065303	-0.0254159	0.0210767		0.0126744
cg19241619	Open_sea	NELL1	Body	0.666366	0.113734	0.691777	0.0421366	-0.0254104	0.037651		-0.0107303
cg14778267	Open_sea	FMN2	Body	0.905318	0.111909	0.930722	0.0262556	-0.0254036	0.0438486
cg14962628	Open_sea	C4orf40	Body	0.790763	0.11801	0.816156	0.0386085	-0.0253929	0.0190172
cg22327543	Open_sea	IL2RB	Body	0.744114	0.121858	0.769506	0.0439113	-0.0253925	0.039186
cg27425383	Open_sea	SLC41A3	Body	0.721463	0.0984576	0.74684	0.0424496	-0.0253768	0.0492115
cg24664347	S_Shore	REXO1L2P	TSS1500	0.910612	0.12377	0.935987	0.0395207	-0.0253751	0.047638
cg25822376	Open_sea	KCND2	Body	0.896724	0.130075	0.922094	0.0235069	-0.0253698	0.0129949
cg11035122	Open_sea	MIR758	TSS1500	0.854567	0.102927	0.879922	0.0318943	-0.0253544	0.0153783
cg10116178	Open_sea	UBQLNL	TSS1500	0.83594	0.125767	0.861283	0.0174442	-0.0253429	0.0411153
cg24488391	Open_sea	METTL11B	TSS1500	0.891479	0.132958	0.916805	0.0248153	-0.0253258	0.0387515
cg26550194	Open_sea	ST6GALNAC1	TSS200	0.375039	0.0451479	0.400361	0.0423687	-0.0253223	0.0209518		-0.0215659
cg15692052	Open_sea	HTR2A	TSS1500	0.560627	0.0829929	0.585944	0.0406976	-0.0253174	0.0371868
cg09790270	Open_sea	SLC41A1	Body	0.313668	0.0733069	0.338975	0.0745893	-0.0253074	0.0130927	-0.0296	-0.0247627
cg03323793	Open_sea	PRKAG2	Body	0.715515	0.056361	0.740809	0.0482941	-0.0252943	0.0489113			-0.124
cg25490633	S_Shore	KNDC1	Body	0.82682	0.101686	0.852102	0.0299909	-0.0252825	0.0137548
cg20269160	Open_sea	SNORD114-7	TSS1500	0.837822	0.137968	0.863101	0.0416367	-0.025279	0.0318369
cg14116509	Open_sea	WFIKKN2	TSS1500	0.791397	0.0679367	0.816675	0.0386244	-0.0252779	0.030012
cg04170994	Island	LOC401630	TSS200	0.60211	0.112347	0.627382	0.0724848	-0.0252722	0.0217295
cg01028163	N_Shore	GPRC5B	5'UTR	0.132078	0.0617476	0.157342	0.0521172	-0.0252642	0.0295741
cg17956747	N_Shelf	TMPRSS6	Body	0.869167	0.0770311	0.894411	0.0348963	-0.0252439	0.037223
cg03415638	Island	SFMBT2	Body	0.897759	0.0981974	0.922995	0.0316054	-0.0252366	0.0148112
cg02122610	N_Shore	GRAMD4	TSS1500	0.888779	0.13501	0.914011	0.034803	-0.0252323	0.0121662
cg14523948	Open_sea	AGT	Body	0.897322	0.132006	0.922554	0.0287204	-0.0252314	0.0396195
cg08284564	S_Shore	BCAR1	Body	0.894662	0.121788	0.919889	0.0382456	-0.0252264	0.0233001
[truncated: 8,756 more rows]
