# Supplementary material for: The epigenetic signature of systemic insulin resistance in obese women
Source: Diabetologia. 2016 Aug 18;59(11):2393–405. doi: 10.1007/s00125-016-4074-5 (PMC5506095; doi:10.1007/s00125-016-4074-5)
Supplement: Supplementary file 5 — (XLSX 75 kb) [file 125_2016_4074_MOESM5_ESM.xlsx]

## Sheet: Blad1
ESM Table 5. Differentially expressed genes accompanied by DMS in SAT between insulin resistant and sensitive womena
DNA methylation														Gene expression
	Relation to			Relation to	IR		IS				Type 2 diabetesc	BMId	GBPe	IS
Probe	CpG Island	Gene		gene region	average	SD	average	SD	IR-IS	p	Nilsson	Rönn	Benton	average	IR/IS	p
cg19734752	Open_sea	ABCC3	ATP-binding cassette, sub-family C (CFTR/MRP), member 3	Body	0.839946	0.045298	0.819449	0.0465685	0.0204976	0.0388587		0.0310358		126.864	1.21018	0.000106318
cg19981475	Open_sea	ACSS3	acyl-CoA synthetase short-chain family member 3	Body	0.875706	0.0868941	0.891301	0.0432434	-0.0155952	0.0411867				339.693	0.759084	8.46674e-07
cg11589139	N_Shore	ACTA1	actin, alpha 1, skeletal muscle	3'UTR	0.0926027	0.0955095	0.0822902	0.0437779	0.0103125	0.0129956				197.144	1.07364	0.00210215
cg11580615	Open_sea	ADAM12	ADAM metallopeptidase domain 12	Body	0.715571	0.0878788	0.74941	0.0491924	-0.0338395	0.0376073		-0.0257095		278.451	1.38505	0.000866844
cg19333883	S_Shore	ADAMTS15	ADAM metallopeptidase with thrombospondin type 1 motif, 15	Body	0.228363	0.0696334	0.202007	0.0551567	0.0263561	0.0374525				110.145	1.28087	0.000139119
cg26694831	Open_sea	ADAMTS2	ADAM metallopeptidase with thrombospondin type 1 motif, 2	Body	0.775187	0.0825965	0.812013	0.0604819	-0.0368262	0.0191762				245.631	1.11798	0.00205423
cg21849875	N_Shore	ADAMTS2	ADAM metallopeptidase with thrombospondin type 1 motif, 2	Body	0.752368	0.0953002	0.785983	0.0493117	-0.0336146	0.0198755				245.631	1.11798	0.00205423
cg03259333	N_Shore	ADAMTS2	ADAM metallopeptidase with thrombospondin type 1 motif, 2	Body	0.781888	0.0605867	0.807992	0.0395088	-0.0261039	0.0197708				245.631	1.11798	0.00205423
cg24620455	S_Shelf	ADAMTS2	ADAM metallopeptidase with thrombospondin type 1 motif, 2	Body	0.935594	0.0845639	0.950431	0.0100102	-0.0148363	0.0421503				245.631	1.11798	0.00205423
cg21183664	Island	ADAMTS2	ADAM metallopeptidase with thrombospondin type 1 motif, 2	Body	0.11556	0.0684865	0.091908	0.0521152	0.0236519	0.0288703				245.631	1.11798	0.00205423
cg02946518	N_Shore	ADAMTS2	ADAM metallopeptidase with thrombospondin type 1 motif, 2	Body	0.857059	0.0573448	0.821093	0.0634635	0.0359665	0.0104539		0.0240408		245.631	1.11798	0.00205423
cg01187464	Open_sea	ADCY7	adenylate cyclase 7	3'UTR	0.809263	0.0473974	0.781978	0.0501956	0.0272851	0.0287246				177.94	1.07813	0.000298493
cg16001323	Open_sea	ADH1B	alcohol dehydrogenase 1B (class I), beta polypeptide	3'UTR	0.842076	0.124701	0.87449	0.041444	-0.0324139	0.0418195				3236.21	0.801808	4.3017e-05
cg15785860	Open_sea	ADH1C	alcohol dehydrogenase 1C (class I), gamma polypeptide	TSS1500	0.788399	0.0804652	0.815657	0.0504207	-0.0272578	0.0236043				389.389	0.878154	0.00468296
cg08370787	S_Shore	ADRB2	adrenoceptor beta 2, surface	1stExon	0.633531	0.101471	0.66676	0.0564268	-0.033229	0.0153607				146.054	0.890202	0.00290968
cg15383719	S_Shore	AGL	amylo-alpha-1, 6-glucosidase, 4-alpha-glucanotransferase	TSS200	0.0433687	0.0540515	0.0472213	0.0244495	-0.00385264	0.0186577				166.761	0.889983	0.00531022
cg06086933	Open_sea	AGL	amylo-alpha-1, 6-glucosidase, 4-alpha-glucanotransferase	TSS1500	0.933009	0.0432892	0.924724	0.0332287	0.00828571	0.0287846		0.0198713		166.761	0.889983	0.00531022
cg10391629	Island	AKAP11	A kinase (PRKA) anchor protein 11	TSS1500	0.0458555	0.0645288	0.0540934	0.0252314	-0.00823786	0.0162768				211.105	0.898508	0.000758536
cg17133045	Open_sea	AKT3	v-akt murine thymoma viral oncogene homolog 3 (protein kinase B, gamma)	Body	0.76103	0.0471402	0.735328	0.0509718	0.025702	0.00727025				143.889	0.923761	0.00437688
cg04221461	Open_sea	AKT3	v-akt murine thymoma viral oncogene homolog 3 (protein kinase B, gamma)	Body	0.523964	0.0703857	0.490192	0.0429489	0.0337724	0.00227159				143.889	0.923761	0.00437688
cg01812894	Open_sea	ALDH1A1	aldehyde dehydrogenase 1 family, member A1	TSS1500	0.818895	0.0528609	0.791497	0.0638759	0.027398	0.0492892	-0.0446	-0.019779		510.439	0.711122	2.06223e-05
cg07251857	Island	ALPK3	alpha-kinase 3	1stExon	0.571965	0.0563839	0.54644	0.0518352	0.0255255	0.0216922		0.01574		76.0858	0.889165	0.00256329
cg06532379	Island	ALPK3	alpha-kinase 3	1stExon	0.232152	0.10508	0.192697	0.0687026	0.0394553	0.014764		0.0152324		76.0858	0.889165	0.00256329
cg19132462	S_Shelf	AMPD3	adenosine monophosphate deaminase 3	TSS200	0.572868	0.0966929	0.604178	0.0563697	-0.0313107	0.0388476	-0.0443	-0.0193659		99.8404	1.16507	0.00110885
cg02278646	N_Shore	ANO6	anoctamin 6	TSS1500	0.315892	0.0817049	0.291503	0.0616081	0.0243886	0.031906				853.314	0.882002	7.45622e-05
cg02045493	Open_sea	ANO6	anoctamin 6	Body	0.670993	0.0588895	0.641416	0.0503189	0.0295769	0.00950322				853.314	0.882002	7.45622e-05
cg14229247	Island	ANP32B	acidic (leucine-rich) nuclear phosphoprotein 32 family, member B	TSS1500	0.0413421	0.0649528	0.0464826	0.0301233	-0.00514046	0.0142834				243.903	0.915966	6.17975e-05
cg23021855	Island	APLF	aprataxin and PNKP like factor	Body	0.0598344	0.0727308	0.0639672	0.0288359	-0.00413271	0.0387208				43.4417	0.927655	0.000183209
cg25310097	Open_sea	ARHGAP24	Rho GTPase activating protein 24	Body	0.769702	0.0892563	0.80539	0.0420703	-0.0356882	0.00300652				124.92	0.908521	0.000961754
cg08400424	Open_sea	ARHGAP26	Rho GTPase activating protein 26	Body	0.692492	0.104097	0.736844	0.0680283	-0.0443524	0.0227933				111.159	1.08902	0.00303267
cg01204911	Open_sea	ARHGAP26	Rho GTPase activating protein 26	Body	0.533768	0.0387492	0.572521	0.0459351	-0.0387531	0.00406439				111.159	1.08902	0.00303267
cg22184990	Open_sea	ARHGAP26	Rho GTPase activating protein 26	Body	0.376027	0.0998836	0.414689	0.0949101	-0.038662	0.0243212		-0.0238586		111.159	1.08902	0.00303267
cg04188241	Open_sea	ARHGAP26	Rho GTPase activating protein 26	Body	0.737017	0.073417	0.770759	0.0558403	-0.0337424	0.0229835				111.159	1.08902	0.00303267
cg11796181	Open_sea	ARHGAP26	Rho GTPase activating protein 26	Body	0.692994	0.0648319	0.662012	0.0543989	0.0309822	0.0155296				111.159	1.08902	0.00303267
cg10617091	Open_sea	ARID2	AT rich interactive domain 2 (ARID, RFX-like)	Body	0.845664	0.0580338	0.864433	0.0422299	-0.018769	0.0367413				241.562	0.938429	0.0038585
cg00035453	Island	ARID2	AT rich interactive domain 2 (ARID, RFX-like)	TSS1500	0.052742	0.0490932	0.0606966	0.0300961	-0.0079546	0.0298494				241.562	0.938429	0.0038585
cg21184075	S_Shore	ARID4A	AT rich interactive domain 4A (RBP1-like)	5'UTR	0.0536655	0.0537604	0.0683889	0.0372396	-0.0147234	0.0118831				131.591	0.892562	0.000669944
cg18499910	Open_sea	ATE1	arginyltransferase 1	Body	0.871656	0.0659788	0.846345	0.061061	0.0253106	0.0133513				125.218	0.936627	0.00331871
cg24602704	Open_sea	ATP10A	ATPase, class V, type 10A	Body	0.881053	0.108004	0.910121	0.0286142	-0.0290673	0.00677189				87.0979	1.10168	0.00326855
cg02107240	N_Shelf	ATP10A	ATPase, class V, type 10A	Body	0.823649	0.128883	0.84598	0.0270267	-0.0223312	0.0315843				87.0979	1.10168	0.00326855
cg01364202	Open_sea	ATP10A	ATPase, class V, type 10A	Body	0.933321	0.0703827	0.948986	0.0192428	-0.0156657	0.0303814				87.0979	1.10168	0.00326855
cg15523238	Island	ATP10A	ATPase, class V, type 10A	TSS1500	0.0370565	0.0562846	0.0458352	0.0264122	-0.00877876	0.0107182				87.0979	1.10168	0.00326855
cg03924551	Open_sea	ATP10A	ATPase, class V, type 10A	Body	0.780402	0.0626295	0.750753	0.06168	0.0296494	0.0407348				87.0979	1.10168	0.00326855
cg18083248	S_Shore	ATP10A	ATPase, class V, type 10A	TSS1500	0.193874	0.0936892	0.160028	0.0507737	0.033846	0.0150014				87.0979	1.10168	0.00326855
cg07927257	N_Shelf	ATXN2	ataxin 2	Body	0.62801	0.0599896	0.598467	0.0503293	0.0295432	0.00980296		0.0201622		233.409	0.942543	0.00524266
cg11466908	N_Shore	AUH	AU RNA binding protein/enoyl-CoA hydratase	Body	0.0434705	0.0537947	0.0547386	0.0238628	-0.0112681	0.0145915				124.778	0.896667	0.00071245
cg03942271	S_Shore	AUH	AU RNA binding protein/enoyl-CoA hydratase	TSS200	0.0226549	0.060878	0.030007	0.0264468	-0.00735212	0.0387817				124.778	0.896667	0.00071245
cg14080050	Open_sea	B4GALT1	UDP-Gal:betaGlcNAc beta 1,4- galactosyltransferase, polypeptide 1	Body	0.410015	0.0714936	0.446957	0.049554	-0.0369413	0.0150911		-0.0142522		227.545	1.09886	0.00147693
cg13858803	Open_sea	B4GALT1	UDP-Gal:betaGlcNAc beta 1,4- galactosyltransferase, polypeptide 1	Body	0.593615	0.0829615	0.566248	0.0682	0.027367	0.0395241		0.0269284		227.545	1.09886	0.00147693
cg00300298	N_Shore	BCL2L1	BCL2-like 1	Body	0.214115	0.065376	0.251351	0.0689686	-0.0372359	0.0377212		-0.0189901		151.165	1.07002	0.00200819
cg12873919	N_Shore	BCL2L1	BCL2-like 1	Body	0.467545	0.0849042	0.503555	0.0883875	-0.0360099	0.0322186				151.165	1.07002	0.00200819
cg10014219	S_Shelf	BCYRN1	brain cytoplasmic RNA 1 (non-protein coding)	Body	0.611506	0.104296	0.641703	0.0630713	-0.030197	0.0431092				5299.72	1.15799	0.00201574
cg15685317	S_Shelf	BCYRN1	brain cytoplasmic RNA 1 (non-protein coding)	Body	0.472138	0.0652882	0.492957	0.0401407	-0.0208183	0.0327319				5299.72	1.15799	0.00201574
cg09317928	Open_sea	BEST1	bestrophin 1	TSS1500	0.697652	0.0737734	0.668874	0.0655538	0.0287778	0.00992995		0.0176305		80.604	1.07057	0.00498549
cg07479491	Island	BMP6	bone morphogenetic protein 6	TSS1500	0.0449249	0.0588724	0.0575868	0.0336137	-0.0126619	0.0455733				307.176	0.908403	0.00281757
cg09410845	Island	BMPR2	bone morphogenetic protein receptor, type II (serine/threonine kinase)	5'UTR	0.0216708	0.0568842	0.0340852	0.0304215	-0.0124144	0.0428743				513.431	0.918731	0.0014052
cg04940109	Island	BMPR2	bone morphogenetic protein receptor, type II (serine/threonine kinase)	TSS1500	0.0820979	0.0712481	0.0824029	0.038095	-0.000305033	0.0454512				513.431	0.918731	0.0014052
cg23883215	Island	BNIP3L	BCL2/adenovirus E1B 19kDa interacting protein 3-like	TSS200	0.028767	0.0536343	0.0393275	0.0242557	-0.0105605	0.00979012		-0.00905698		965.816	0.931273	0.0052302
cg08428486	Open_sea	BRAF	v-raf murine sarcoma viral oncogene homolog B1	Body	0.807165	0.122179	0.832927	0.0351446	-0.0257615	0.0484192		-0.0290261		234.722	0.924508	0.000395522
cg25204078	S_Shore	BRAF	v-raf murine sarcoma viral oncogene homolog B1	TSS1500	0.771317	0.0399855	0.756857	0.0416046	0.0144609	0.0337682				234.722	0.924508	0.000395522
cg18890020	Open_sea	BRAP	BRCA1 associated protein	3'UTR	0.379628	0.0537192	0.33777	0.070197	0.0418574	0.00607929				134.197	0.946344	0.00220205
cg15068079	Island	BTNL9	butyrophilin-like 9	Body	0.587776	0.0820419	0.555277	0.0768354	0.032499	0.0202146				622.09	0.866286	0.00193572
cg19049077	N_Shore	C10orf137	chromosome 10 open reading frame 137	TSS1500	0.187623	0.0629185	0.1623	0.0510922	0.025323	0.0356895				89.2428	0.941762	0.00132708
cg26239930	N_Shore	C14orf166	chromosome 14 open reading frame 166	TSS1500	0.0104217	0.0532709	0.0293455	0.0293255	-0.0189238	0.0167743				301.1	0.931135	0.00149181
cg02224994	Open_sea	C14orf64	chromosome 14 open reading frame 64	TSS1500	0.0584955	0.0650332	0.0654345	0.0320395	-0.00693902	0.0062362				61.0188	0.91398	0.00300872
cg26414000	N_Shelf	C1orf52	chromosome 1 open reading frame 52	Body	0.53298	0.0657135	0.515632	0.0464113	0.0173483	0.0400504		0.0134424		162.48	0.939875	0.00132031
cg02487061	N_Shelf	C1orf52	chromosome 1 open reading frame 52	Body	0.79017	0.0418265	0.769256	0.0394919	0.0209135	0.0259701				162.48	0.939875	0.00132031
cg00576075	S_Shore	C1orf52	chromosome 1 open reading frame 52	TSS1500	0.295306	0.0596126	0.266584	0.06472	0.0287221	0.0416578				162.48	0.939875	0.00132031
cg03290977	Open_sea	C1QTNF7	C1q and tumor necrosis factor related protein 7	Body	0.212753	0.0723177	0.247429	0.0807755	-0.0346765	0.03427		-0.0235428		44.4049	0.863671	0.00328039
cg01939704	Open_sea	C1QTNF7	C1q and tumor necrosis factor related protein 7	Body	0.635475	0.0701053	0.615648	0.0487265	0.019827	0.0215789				44.4049	0.863671	0.00328039
cg07538039	Open_sea	C1QTNF7	C1q and tumor necrosis factor related protein 7	Body	0.634501	0.0647908	0.609601	0.0526504	0.0249	0.0211269				44.4049	0.863671	0.00328039
cg06097727	Open_sea	C1QTNF7	C1q and tumor necrosis factor related protein 7	Body	0.582202	0.0904315	0.546804	0.0785828	0.0353976	0.0425755		0.0158739		44.4049	0.863671	0.00328039
cg24829483	Open_sea	C1QTNF7	C1q and tumor necrosis factor related protein 7	5'UTR	0.672228	0.0839525	0.633312	0.0793811	0.0389169	0.0337813				44.4049	0.863671	0.00328039
cg00545229	Open_sea	C1QTNF7	C1q and tumor necrosis factor related protein 7	TSS200	0.603976	0.0901731	0.562645	0.0854738	0.0413308	0.0183117				44.4049	0.863671	0.00328039
cg15372098	S_Shore	C3orf26	chromosome 3 open reading frame 26	Body	0.0113892	0.0529934	0.0272375	0.0278491	-0.0158483	0.0139791				69.0763	0.915016	0.00039819
cg00991994	Open_sea	C3orf26	chromosome 3 open reading frame 26	Body	0.456052	0.0895576	0.401258	0.107154	0.0547938	0.0392947	0.0669	0.0350288		69.0763	0.915016	0.00039819
cg10993074	N_Shore	C6orf47	chromosome 6 open reading frame 47	1stExon	0.588828	0.0694699	0.608197	0.0351571	-0.0193694	0.0209459				47.6275	1.0578	0.00298812
cg03472610	Open_sea	CADM2	cell adhesion molecule 2	Body	0.765367	0.0487187	0.731755	0.0625211	0.0336116	0.0310074				96.0589	0.787795	0.000845464
cg25342125	N_Shore	CCDC50	coiled-coil domain containing 50	TSS1500	0.768001	0.0492097	0.749566	0.0424837	0.0184348	0.0296508				536.002	0.918636	0.000617348
cg26864834	N_Shore	CCND2	cyclin D2	TSS1500	0.0192176	0.0503468	0.03598	0.029949	-0.0167623	0.0126411				674.618	1.21083	0.00491013
cg07181862	Open_sea	CCND2	cyclin D2	Body	0.944265	0.0548848	0.935766	0.019909	0.00849849	0.0444603				674.618	1.21083	0.00491013
cg17351376	N_Shore	CD248	CD248 molecule, endosialin	1stExon	0.523417	0.0761426	0.504228	0.054745	0.0191899	0.0316146				238.572	1.419	0.00103219
cg07145284	S_Shore	CD248	CD248 molecule, endosialin	TSS200	0.113761	0.130487	0.0848959	0.0334309	0.0288656	0.0382746		0.0179054		238.572	1.419	0.00103219
cg00350296	S_Shore	CD248	CD248 molecule, endosialin	TSS1500	0.198914	0.130085	0.157708	0.0470017	0.0412065	0.0176974		0.0220872		238.572	1.419	0.00103219
cg13860849	Island	CD248	CD248 molecule, endosialin	1stExon	0.244586	0.113107	0.19097	0.046711	0.0536158	0.0018541		0.0145377		238.572	1.419	0.00103219
cg04875436	Island	CDC42BPA	CDC42 binding protein kinase alpha (DMPK-like)	TSS200	0.0672982	0.0540269	0.0715042	0.0377814	-0.00420604	0.0353969				291.572	0.904845	0.00081897
cg21771569	S_Shore	CDKL5	cyclin-dependent kinase-like 5	5'UTR	0.572241	0.0787923	0.546244	0.0606822	0.0259971	0.028999		0.0194271		96.5337	0.925511	0.0042608
cg22036008	S_Shore	CEP120	centrosomal protein 120kDa	TSS1500	0.0400402	0.044494	0.0523989	0.0328927	-0.0123587	0.0190934				82.1083	0.926064	0.00289779
cg02604799	Open_sea	CEP70	centrosomal protein 70kDa	Body	0.932262	0.0748968	0.95043	0.0244538	-0.0181674	0.0289505		0.0134704		41.9817	0.898866	0.000142194
cg10772263	Open_sea	CHST3	carbohydrate (chondroitin 6) sulfotransferase 3	5'UTR	0.341478	0.118213	0.321901	0.0743403	0.0195766	0.028491		0.0248372		112.515	1.1684	0.00130576
cg04268405	N_Shore	CHST3	carbohydrate (chondroitin 6) sulfotransferase 3	TSS1500	0.411039	0.114665	0.369334	0.0935584	0.0417052	0.0244692			0.219	112.515	1.1684	0.00130576
cg00590620	Island	CIDEA	cell death-inducing DFFA-like effector a	Body	0.216269	0.0457885	0.1927	0.0403802	0.0235684	0.0127087				346.799	0.808568	9.36371e-05
cg20345325	Open_sea	CIR1	corepressor interacting with RBPJ, 1	Body	0.0402644	0.0442581	0.0553597	0.0325675	-0.0150953	0.00834229				153.69	0.895545	0.000128427
cg14021524	Island	CITED2	Cbp/p300-interacting transactivator, with Glu/Asp-rich carboxy-terminal domain, 2	TSS200	0.0397833	0.0520976	0.0428538	0.0279564	-0.00307045	0.0125837				332.922	0.864849	9.53889e-05
cg01490772	Open_sea	CLSTN3	calsyntenin 3	TSS1500	0.0367217	0.0521422	0.0367552	0.021449	-3.34891e-05	0.040873				115.515	1.07624	0.0045158
cg09137453	Open_sea	CLSTN3	calsyntenin 3	TSS1500	0.385267	0.0562564	0.366003	0.047706	0.0192646	0.0192129				115.515	1.07624	0.0045158
cg12081643	Open_sea	COL4A1	collagen, type IV, alpha 1	3'UTR	0.627643	0.0914524	0.66981	0.06303	-0.0421671	0.00843989				530.214	1.1671	0.00133551
cg20818806	Open_sea	COL4A1	collagen, type IV, alpha 1	Body	0.340061	0.115987	0.298515	0.0833623	0.0415455	0.0194684				530.214	1.1671	0.00133551
cg02658690	Open_sea	COL4A1	collagen, type IV, alpha 1	Body	0.249045	0.121112	0.20748	0.0871742	0.0415645	0.0136087			0.218	530.214	1.1671	0.00133551
cg10908116	Open_sea	COL4A1	collagen, type IV, alpha 1	Body	0.289488	0.124942	0.246768	0.0950521	0.0427199	0.0170813	0.0529	0.0264056		530.214	1.1671	0.00133551
cg02099572	Open_sea	COL4A1	collagen, type IV, alpha 1	Body	0.18719	0.135134	0.140133	0.0744181	0.0470566	0.00522353	0.0555			530.214	1.1671	0.00133551
cg09238199	Open_sea	COL4A2	collagen, type IV, alpha 2	Body	0.753451	0.130718	0.782876	0.0583551	-0.0294255	0.0473186	-0.0446			424.268	1.11922	0.00409768
cg19520280	Open_sea	COL4A2	collagen, type IV, alpha 2	Body	0.672356	0.0446354	0.689177	0.0460222	-0.0168207	0.0334705				424.268	1.11922	0.00409768
cg03430597	Island	COL5A1	collagen, type V, alpha 1	Body	0.768347	0.0681792	0.750723	0.049475	0.0176233	0.0042929		0.0179872		161.715	1.10458	0.000597239
cg24354213	Island	COL5A1	collagen, type V, alpha 1	Body	0.628807	0.0377986	0.601473	0.042468	0.0273344	0.022982		0.0140808		161.715	1.10458	0.000597239
cg14274542	Island	COL5A1	collagen, type V, alpha 1	Body	0.632991	0.0681181	0.596119	0.066353	0.0368721	0.0191387		0.0115309		161.715	1.10458	0.000597239
cg10765212	Open_sea	COL5A2	collagen, type V, alpha 2	TSS200	0.150007	0.0589065	0.128711	0.0713089	0.0212964	0.0474889				246.333	1.19602	0.00032542
cg18322321	S_Shore	COL6A2	collagen, type VI, alpha 2	5'UTR	0.319937	0.0530015	0.293047	0.0614979	0.0268898	0.0472389				477.043	1.13994	0.000532068
cg07065217	Island	CRIP1	cysteine-rich protein 1 (intestinal)	TSS200	0.214827	0.111664	0.183389	0.0364286	0.0314381	0.0296183				162.448	1.0694	0.0018429
cg23529754	S_Shore	CRLS1	cardiolipin synthase 1	Body	0.0623121	0.0461395	0.0741445	0.0357592	-0.0118324	0.0281378				188.97	0.903519	0.000170139
cg20382418	N_Shore	CRLS1	cardiolipin synthase 1	3'UTR	0.679559	0.0664413	0.637102	0.0715302	0.0424569	0.00688981		0.0191137		188.97	0.903519	0.000170139
cg26345239	N_Shore	CSK	c-src tyrosine kinase	TSS1500	0.0450165	0.0501912	0.0569337	0.0297202	-0.0119172	0.0111895				109.679	1.05712	0.00484296
cg24190223	S_Shore	CSPP1	centrosome and spindle pole associated protein 1	Body	0.387756	0.101392	0.367952	0.0710345	0.0198038	0.0477912				79.171	0.934148	0.00519714
cg25435332	Island	CWF19L2	CWF19-like 2, cell cycle control (S. pombe)	1stExon	0.0452486	0.0602269	0.0675447	0.0364524	-0.0222961	0.0368743				131.012	0.905267	0.000602833
cg12578959	S_Shore	CWF19L2	CWF19-like 2, cell cycle control (S. pombe)	TSS1500	0.0521615	0.0591606	0.0705736	0.0396979	-0.0184121	0.0267848				131.012	0.905267	0.000602833
cg27291464	N_Shore	CYP4X1	cytochrome P450, family 4, subfamily X, polypeptide 1	TSS1500	0.796297	0.0552754	0.75536	0.0619142	0.0409374	0.0171106				156.262	0.817128	0.00134331
cg10704263	Open_sea	CYTH1	cytohesin 1	Body	0.363478	0.0862665	0.405734	0.0771215	-0.0422564	0.00342483		-0.0185061		140.783	1.0635	0.0046793
cg25117523	Open_sea	CYTH1	cytohesin 1	Body	0.460854	0.0852914	0.433571	0.0646667	0.0272824	0.0449689				140.783	1.0635	0.0046793
cg18455390	Open_sea	CYTH1	cytohesin 1	Body	0.61796	0.0694477	0.589252	0.0540749	0.0287078	0.0141762				140.783	1.0635	0.0046793
cg00159764	N_Shore	DLGAP4	discs, large (Drosophila) homolog-associated protein 4	5'UTR	0.711427	0.131337	0.744848	0.0416381	-0.0334207	0.031758				180.927	1.08537	0.000187447
cg10401741	Open_sea	DLGAP4	discs, large (Drosophila) homolog-associated protein 4	TSS1500	0.708499	0.0656693	0.726533	0.0339253	-0.018034	0.0248958				180.927	1.08537	0.000187447
cg05997021	S_Shore	DNAJC19	DnaJ (Hsp40) homolog, subfamily C, member 19	TSS1500	0.0755052	0.0624467	0.0804442	0.0333126	-0.00493899	0.036204				73.9682	0.936679	0.00342138
cg01870246	Open_sea	DYNC2H1	dynein, cytoplasmic 2, heavy chain 1	TSS1500	0.0346248	0.0482959	0.0505249	0.0261126	-0.0159001	0.0142508				122.008	0.859745	0.00046742
cg03402775	N_Shore	DZIP3	DAZ interacting protein 3, zinc finger	TSS200	0.0381841	0.0475302	0.0552106	0.0283801	-0.0170265	0.00796872				58.9853	0.912596	0.00258104
cg17073859	N_Shore	EDNRA	endothelin receptor type A	TSS1500	0.574355	0.0718777	0.547115	0.059276	0.0272402	0.0221575				165.848	0.752392	6.56819e-06
cg00974629	N_Shore	EDNRA	endothelin receptor type A	TSS200	0.57275	0.0887258	0.532266	0.0684175	0.0404838	0.00989538				165.848	0.752392	6.56819e-06
cg22451412	Open_sea	EHD4	EH-domain containing 4	Body	0.454229	0.0440677	0.47673	0.0437986	-0.0225008	0.0389291	-0.0194	-0.0138367		225.799	1.10708	0.0013747
cg19375854	Open_sea	EHD4	EH-domain containing 4	Body	0.655153	0.0758952	0.6295	0.0656818	0.0256531	0.042793		0.0190948		225.799	1.10708	0.0013747
cg09938408	S_Shore	EHD4	EH-domain containing 4	Body	0.548101	0.0725676	0.520913	0.0629788	0.0271878	0.0249075		0.0181519		225.799	1.10708	0.0013747
cg25032096	Island	EIF1	eukaryotic translation initiation factor 1	Body	0.0488434	0.0488076	0.0626898	0.035106	-0.0138464	0.0268048				321.36	0.940891	0.000928801
cg11089071	Island	EIF2C3	eukaryotic translation initiation factor 2C, 3	5'UTR	0.0758454	0.059529	0.0882257	0.0373371	-0.0123803	0.0142876				191.206	0.93024	0.00392277
cg12686915	S_Shore	EIF3H	eukaryotic translation initiation factor 3, subunit H	TSS1500	0.0555175	0.0616939	0.0628861	0.0353213	-0.00736861	0.0352261				153.462	0.934654	0.00178902
cg15536663	Open_sea	EPB41L4A	erythrocyte membrane protein band 4.1 like 4A	Body	0.307146	0.0795151	0.349888	0.092913	-0.042742	0.0398169				154.403	0.889709	0.000496897
cg26872780	Open_sea	EPC2	enhancer of polycomb homolog 2 (Drosophila)	Body	0.385031	0.0875674	0.356121	0.0546214	0.0289096	0.0374567				162.954	0.927039	0.00253511
cg24701772	Open_sea	EPS15	epidermal growth factor receptor pathway substrate 15	TSS1500	0.648242	0.0681371	0.617198	0.0601653	0.0310441	0.0379514				497.699	0.918556	0.00545063
cg10027723	Open_sea	EPS15	epidermal growth factor receptor pathway substrate 15	TSS1500	0.590008	0.0867367	0.555365	0.0618826	0.0346437	0.0240691				497.699	0.918556	0.00545063
cg26717476	N_Shore	EYA2	eyes absent homolog 2 (Drosophila)	TSS1500	0.805128	0.0406178	0.78427	0.0504285	0.0208587	0.0492832				68.8246	1.08228	0.00365834
cg17547898	Open_sea	FGF2	fibroblast growth factor 2 (basic)	Body	0.880424	0.0679703	0.90135	0.0306852	-0.020926	0.0361149				523.311	0.907068	0.00108097
cg19408398	N_Shore	FIP1L1	FIP1 like 1 (S. cerevisiae)	TSS1500	0.52375	0.089172	0.497424	0.0642894	0.0263265	0.00490113				158.144	0.941871	0.00323528
cg02987906	N_Shore	FIP1L1	FIP1 like 1 (S. cerevisiae)	TSS1500	0.321657	0.124039	0.286234	0.0583329	0.0354234	0.00322879		0.0167229		158.144	0.941871	0.00323528
cg10826733	Island	FLNC	filamin C, gamma	Body	0.657735	0.0699895	0.629255	0.0482302	0.02848	0.00994859				131	1.11479	0.00156134
cg00734629	Island	FLNC	filamin C, gamma	Body	0.354012	0.104783	0.323325	0.0488889	0.0306866	0.0447503				131	1.11479	0.00156134
cg21408763	S_Shore	FLNC	filamin C, gamma	Body	0.167477	0.0755138	0.136169	0.0350939	0.0313082	0.0133395				131	1.11479	0.00156134
cg01940964	S_Shore	FLNC	filamin C, gamma	Body	0.2635	0.0707642	0.227018	0.0619976	0.0364825	0.0203055				131	1.11479	0.00156134
cg15194531	Island	FMNL1	formin-like 1	Body	0.506917	0.082584	0.466411	0.0623467	0.0405061	0.004797		0.0184835		164.683	1.09056	0.000531768
cg09199317	S_Shore	FRAT2	frequently rearranged in advanced T-cell lymphomas 2	TSS1500	0.0898245	0.0460487	0.109109	0.0302302	-0.0192845	0.0194301				116.521	1.07269	0.00148258
cg08145262	Open_sea	FRS2	fibroblast growth factor receptor substrate 2	5'UTR	0.688769	0.0766518	0.657922	0.063553	0.0308469	0.0203431		0.0201838		155.387	0.927033	0.00164096
cg19563525	Open_sea	FRS2	fibroblast growth factor receptor substrate 2	5'UTR	0.416802	0.0998359	0.38215	0.0722859	0.0346526	0.00567235		0.0167132		155.387	0.927033	0.00164096
cg10227830	Open_sea	GAB1	GRB2-associated binding protein 1	Body	0.311024	0.10504	0.271707	0.077367	0.0393167	0.0161109				141.361	0.886271	0.000152556
cg25911551	Open_sea	GAB1	GRB2-associated binding protein 1	Body	0.540416	0.0898794	0.493973	0.0989599	0.0464428	0.0493931		0.0186586		141.361	0.886271	0.000152556
cg08202226	S_Shore	GATAD2B	GATA zinc finger domain containing 2B	TSS1500	0.736033	0.140144	0.792675	0.0593154	-0.0566421	0.0176745		-0.0288974		281.672	0.942036	0.00396567
cg19740353	Open_sea	GCLC	glutamate-cysteine ligase, catalytic subunit	Body	0.738351	0.0465128	0.728734	0.0433574	0.00961678	0.0326048		0.01356		130.014	0.884037	0.000987312
cg19144949	Open_sea	GCLC	glutamate-cysteine ligase, catalytic subunit	Body	0.907686	0.062053	0.897791	0.0372574	0.00989453	0.0329065				130.014	0.884037	0.000987312
cg18760587	Island	GNAI1	guanine nucleotide binding protein (G protein), alpha inhibiting activity polypeptide 1	Body	0.0509846	0.0537891	0.060193	0.0270057	-0.00920838	0.0498927				309.736	0.850601	1.03808e-05
cg17298543	Open_sea	GNAI1	guanine nucleotide binding protein (G protein), alpha inhibiting activity polypeptide 1	Body	0.803214	0.0422135	0.786688	0.0373222	0.0165264	0.0468811				309.736	0.850601	1.03808e-05
cg02116437	Open_sea	GPBAR1	G protein-coupled bile acid receptor 1	5'UTR	0.594522	0.0615537	0.612273	0.0394577	-0.0177509	0.0336729				124.348	1.09753	0.00204525
cg18581950	Open_sea	GPBAR1	G protein-coupled bile acid receptor 1	TSS1500	0.320289	0.130744	0.28579	0.073651	0.0344987	0.0344022				124.348	1.09753	0.00204525
cg02653521	N_Shore	GPC1	glypican 1	TSS1500	0.654392	0.11873	0.716604	0.0736865	-0.0622119	0.011173				156.557	1.10244	6.1074e-05
cg14526579	N_Shelf	HELZ	helicase with zinc finger	5'UTR	0.66669	0.0788905	0.642461	0.0719175	0.0242287	0.0444251	0.0443	0.0132024		390.536	0.910649	0.00147913
cg01868782	Island	HEY2	hairy/enhancer-of-split related with YRPW motif 2	Body	0.067656	0.0707465	0.0796763	0.0425194	-0.0120203	0.0314706				82.3253	0.92023	0.00156152
cg26400421	Open_sea	HIPK3	homeodomain interacting protein kinase 3	Body	0.711101	0.0514768	0.686795	0.0463232	0.0243063	0.0410481				668.212	0.922315	0.00216291
cg06748146	Open_sea	HK1	hexokinase 1	Body	0.734346	0.0471812	0.708819	0.0439932	0.0255273	0.00709088				169.508	1.09129	0.00307221
cg02025827	Open_sea	HSD3B7	hydroxy-delta-5-steroid dehydrogenase, 3 beta- and steroid delta-isomerase 7	5'UTR	0.047961	0.0539453	0.0488223	0.0268148	-0.000861281	0.0118996				173.398	1.09997	0.00291287
cg19532954	S_Shore	ID3	inhibitor of DNA binding 3, dominant negative helix-loop-helix protein	TSS200	0.052515	0.0648455	0.0604561	0.0342452	-0.00794109	0.00747974				91.3237	0.90862	0.000767153
cg03715143	Island	ID4	inhibitor of DNA binding 4, dominant negative helix-loop-helix protein	1stExon	0.0550188	0.0759132	0.0646859	0.0374237	-0.00966712	0.0357494				359.616	0.805185	0.000771915
cg04597312	S_Shore	IRF8	interferon regulatory factor 8	5'UTR	0.498636	0.0938594	0.477198	0.0582551	0.0214383	0.017679				204.725	1.28847	0.000116443
cg10334323	Open_sea	IRF8	interferon regulatory factor 8	Body	0.704217	0.0717458	0.676028	0.0551274	0.0281883	0.0051441				204.725	1.28847	0.000116443
cg05514401	Island	IRS2	insulin receptor substrate 2	1stExon	0.823084	0.0652706	0.792228	0.0481089	0.030857	0.0020955		0.0276701		241.78	0.846742	0.00124166
cg05135397	Island	ISCU	iron-sulfur cluster scaffold homolog (E. coli)	Body	0.0369879	0.0587029	0.0415185	0.0221	-0.00453066	0.0385067				173.205	0.93038	0.000237364
cg01800345	Island	KCNAB1	potassium voltage-gated channel, shaker-related subfamily, beta member 1	Body	0.288624	0.0458475	0.272332	0.0484433	0.0162919	0.0318581				62.6795	0.926743	0.000780571
cg11624345	Island	KCNN4	potassium intermediate/small conductance calcium-activated channel, subfamily N, member 4	Body	0.415162	0.0954363	0.390647	0.0479547	0.0245151	0.0248534		0.0140332		87.1554	1.06277	0.00410626
cg03731131	Island	KCNN4	potassium intermediate/small conductance calcium-activated channel, subfamily N, member 4	Body	0.409185	0.101085	0.377559	0.0706245	0.0316263	0.0392587				87.1554	1.06277	0.00410626
cg22904711	Island	KCNN4	potassium intermediate/small conductance calcium-activated channel, subfamily N, member 4	Body	0.3726	0.103692	0.313054	0.0744597	0.059546	0.00154006	0.0472	0.0146536		87.1554	1.06277	0.00410626
cg03030002	Island	KLHL24	kelch-like 24 (Drosophila)	5'UTR	0.0299381	0.0553894	0.0449982	0.0298693	-0.0150601	0.0393837				249.598	0.898892	0.000299823
cg11687746	N_Shore	KRCC1	lysine-rich coiled-coil 1	5'UTR	0.0499822	0.0508991	0.0529166	0.0219366	-0.00293437	0.0483234				214.462	0.897539	0.00499835
cg21170029	Island	LAMB3	laminin, beta 3	Body	0.757174	0.0484313	0.737538	0.0443344	0.0196362	0.0157623		0.018981		135.266	1.1763	0.00356211
cg20148334	Open_sea	LAMB3	laminin, beta 3	Body	0.342402	0.060018	0.314947	0.0690108	0.0274546	0.0164202		0.0211521		135.266	1.1763	0.00356211
cg21381949	Open_sea	LEPREL1	leprecan-like 1	Body	0.602918	0.0883103	0.575175	0.0751739	0.0277434	0.0262967	0.0605	0.0240976		42.5904	0.920713	0.00086869
cg09856241	Island	LETMD1	LETM1 domain containing 1	TSS200	0.0339779	0.0492941	0.0495844	0.0296573	-0.0156065	0.00402872				221.687	0.933531	0.00174915
cg03001484	S_Shore	LMBRD1	LMBR1 domain containing 1	TSS200	0.193735	0.0595672	0.17899	0.0447607	0.0147445	0.0457589				260.157	0.922357	0.00520613
cg07062388	S_Shore	LMBRD1	LMBR1 domain containing 1	TSS1500	0.856303	0.0399054	0.82836	0.0385933	0.0279434	0.00558866				260.157	0.922357	0.00520613
cg13531748	S_Shore	LOXL2	lysyl oxidase-like 2	TSS1500	0.211814	0.0604989	0.1858	0.0505331	0.0260136	0.020851				236.687	1.14931	0.00111859
cg19190699	Island	LRRK1	leucine-rich repeat kinase 1	Body	0.50481	0.0848213	0.471577	0.0401442	0.0332325	0.0134865				103.425	1.09059	3.1789e-05
cg09335829	N_Shelf	MAOB	monoamine oxidase B	Body	0.71827	0.0703656	0.678166	0.0728397	0.040104	0.0349748				309.816	0.874551	0.00299815
cg18932526	Open_sea	MAPK8	mitogen-activated protein kinase 8	TSS1500	0.906706	0.0987818	0.928713	0.0195013	-0.022008	0.0201933				73.3861	0.943847	0.00347335
cg19612574	Open_sea	MAPK8	mitogen-activated protein kinase 8	TSS1500	0.934888	0.0736147	0.95018	0.0185305	-0.0152921	0.0219297				73.3861	0.943847	0.00347335
cg16630369	Open_sea	MAST4	microtubule associated serine/threonine kinase family member 4	Body	0.669299	0.0686634	0.691925	0.037261	-0.0226266	0.0322678				237.979	0.917716	0.00133464
cg23752923	Island	MCOLN3	mucolipin 3	5'UTR	0.0458818	0.0470135	0.0592128	0.0278471	-0.013331	0.0276725				111.367	0.799492	0.00319301
cg03985727	Open_sea	MEOX2	mesenchyme homeobox 2	TSS1500	0.106759	0.120037	0.0823052	0.0498393	0.0244541	0.0334555				191.278	0.894636	0.00280464
cg10443040	Open_sea	MLL5	myeloid/lymphoid or mixed-lineage leukemia 5 (trithorax homolog, Drosophila)	Body	0.588924	0.0624859	0.568109	0.0501223	0.0208152	0.041384				412.175	0.916562	0.00458428
cg13825876	S_Shore	MOCS1	molybdenum cofactor synthesis 1	TSS200	0.0132048	0.0508897	0.0281753	0.027693	-0.0149705	0.0160692				190.36	0.861997	1.41613e-05
cg16161425	S_Shore	MSH3	mutS homolog 3 (E. coli)	Body	0.0433221	0.0511614	0.050897	0.0233407	-0.00757486	0.0415053				175.474	0.903957	0.00242741
cg07842130	N_Shore	MXRA5	matrix-remodelling associated 5	Body	0.925446	0.066639	0.939089	0.0145275	-0.013643	0.0220875				323.349	1.49984	0.000182465
cg14616541	Open_sea	MYH10	myosin, heavy chain 10, non-muscle	Body	0.858085	0.0411201	0.834024	0.0406564	0.0240607	0.00988236				291.543	0.868946	0.00163925
cg22588546	S_Shelf	MYH10	myosin, heavy chain 10, non-muscle	Body	0.543145	0.0837185	0.495714	0.0868092	0.0474318	0.00844691	0.0394			291.543	0.868946	0.00163925
cg05486872	N_Shore	MYOM1	myomesin 1, 185kDa	3'UTR	0.909821	0.0607706	0.893364	0.0410843	0.0164573	0.029442				151.496	0.813983	0.00187565
cg09464509	Open_sea	N4BP2L2	NEDD4 binding protein 2-like 2	TSS1500	0.0625029	0.0608142	0.0652274	0.0364064	-0.00272445	0.011666				156.736	0.918394	0.00190875
cg07084161	Island	NBN	nibrin	Body	0.0501197	0.048298	0.0613431	0.0294542	-0.0112234	0.0262428				174.019	0.931213	0.00387879
cg11037134	N_Shore	NCLN	nicalin	TSS200	0.0409003	0.0775141	0.0504888	0.0330397	-0.00958854	0.0432623				155.603	1.06433	0.00404005
cg05994672	Island	NDRG1	N-myc downstream regulated 1	1stExon	0.0264688	0.0647394	0.0405845	0.0305434	-0.0141157	0.0147705				505.591	0.920204	0.00458904
cg00940812	Open_sea	NECAB1	N-terminal EF-hand calcium binding protein 1	Body	0.0287307	0.0502714	0.0395698	0.025588	-0.010839	0.0437138				89.4308	0.785852	0.00111676
cg23133255	Island	NECAB1	N-terminal EF-hand calcium binding protein 1	TSS1500	0.282105	0.0657741	0.259692	0.0354361	0.0224127	0.0409667				89.4308	0.785852	0.00111676
cg13009302	S_Shore	NEDD4L	neural precursor cell expressed, developmentally down-regulated 4-like, E3 ubiquitin protein ligase	5'UTR	0.76451	0.122698	0.791478	0.0426677	-0.0269684	0.0496031				185.009	0.80014	9.87477e-05
cg13410877	S_Shore	NEDD4L	neural precursor cell expressed, developmentally down-regulated 4-like, E3 ubiquitin protein ligase	Body	0.0458479	0.0481019	0.0518699	0.0281492	-0.00602199	0.0480984				185.009	0.80014	9.87477e-05
cg26938118	Open_sea	NEDD4L	neural precursor cell expressed, developmentally down-regulated 4-like, E3 ubiquitin protein ligase	Body	0.777788	0.0643455	0.730685	0.067765	0.0471029	0.00695122		0.0186054		185.009	0.80014	9.87477e-05
cg04162566	N_Shore	NEK7	NIMA (never in mitosis gene a)-related kinase 7	TSS1500	0.0223077	0.0562064	0.0355099	0.0283303	-0.0132021	0.0448607				441.892	0.896183	0.00454733
cg24680681	S_Shore	NFIA	nuclear factor I/A	1stExon	0.0385424	0.0546696	0.0506471	0.0312342	-0.0121047	0.04272				639.06	0.917109	0.00258172
cg12262372	N_Shore	NFIA	nuclear factor I/A	TSS1500	0.551107	0.0902962	0.524114	0.0541214	0.0269933	0.0100975				639.06	0.917109	0.00258172
cg13888748	N_Shore	NIPSNAP3B	nipsnap homolog 3B (C. elegans)	TSS1500	0.717176	0.0687445	0.672133	0.0802821	0.0450433	0.00509231				96.1412	0.767967	5.93145e-05
cg16335926	Island	NR3C1	nuclear receptor subfamily 3, group C, member 1 (glucocorticoid receptor)	TSS1500	0.0368055	0.061188	0.041404	0.0234837	-0.0045985	0.00253492				247.555	0.914844	0.00397695
cg22522509	N_Shore	NRIP1	nuclear receptor interacting protein 1	5'UTR	0.0544674	0.0592131	0.0645708	0.0343836	-0.0101034	0.0101238				518.264	0.908691	0.00205236
cg14231974	Open_sea	ODZ3	odz, odd Oz/ten-m homolog 3 (Drosophila)	Body	0.591923	0.0755783	0.575222	0.0513648	0.0167006	0.0441331				137.27	0.891553	0.000171264
cg00476430	Open_sea	PAG1	phosphoprotein associated with glycosphingolipid microdomains 1	5'UTR	0.937954	0.0747431	0.949774	0.010504	-0.011819	0.0460887				70.4224	1.10291	0.00334613
cg14640659	N_Shelf	PCDHB13	protocadherin beta 13	TSS1500	0.667299	0.122645	0.703124	0.0508443	-0.0358246	0.0378302				46.9023	0.925199	0.000977586
cg06008158	S_Shore	PCM1	pericentriolar material 1	5'UTR	0.024111	0.0505261	0.0363575	0.0284708	-0.0122465	0.021839				255.895	0.893198	0.00205651
cg00836007	Open_sea	PCMTD1	protein-L-isoaspartate (D-aspartate) O-methyltransferase domain containing 1	5'UTR	0.427718	0.102894	0.404799	0.077546	0.0229191	0.0330553				259.231	0.901453	0.00012238
cg20994699	Open_sea	PDE3A	phosphodiesterase 3A, cGMP-inhibited	Body	0.572066	0.0921405	0.543711	0.0859096	0.0283548	0.047587		0.0196999		99.9293	0.81722	0.000448063
cg02892367	N_Shore	PDIA4	protein disulfide isomerase family A, member 4	Body	0.719865	0.0500507	0.757719	0.0405312	-0.0378535	0.00193839		-0.0216395		173.714	1.1281	0.00304717
cg02668984	N_Shore	PDK2	pyruvate dehydrogenase kinase, isozyme 2	TSS1500	0.0195467	0.0490656	0.033444	0.0266982	-0.0138973	0.0229777				234.96	0.939782	0.00542743
cg15067870	Island	PDK2	pyruvate dehydrogenase kinase, isozyme 2	Body	0.807175	0.0503231	0.787545	0.0469449	0.0196305	0.0444438				234.96	0.939782	0.00542743
cg21542094	Island	PFKFB3	6-phosphofructo-2-kinase/fructose-2,6-biphosphatase 3	TSS1500	0.0800379	0.0717862	0.0806697	0.0316307	-0.000631782	0.0253282		-0.0125553		541.511	0.795227	5.52753e-05
cg00902516	Open_sea	PFKFB3	6-phosphofructo-2-kinase/fructose-2,6-biphosphatase 3	Body	0.758928	0.0568841	0.739143	0.0422258	0.0197854	0.0185771		0.0157654		541.511	0.795227	5.52753e-05
cg03261682	Open_sea	PFKFB3	6-phosphofructo-2-kinase/fructose-2,6-biphosphatase 3	Body	0.808728	0.0546634	0.780434	0.0529619	0.0282939	0.00565148		0.0255235		541.511	0.795227	5.52753e-05
cg05686026	Open_sea	PFKFB3	6-phosphofructo-2-kinase/fructose-2,6-biphosphatase 3	Body	0.728055	0.0629617	0.682902	0.0608815	0.045153	0.00140434		0.0334642		541.511	0.795227	5.52753e-05
cg03465562	N_Shore	PHKA2	phosphorylase kinase, alpha 2 (liver)	Body	0.928565	0.0919338	0.952659	0.0185997	-0.0240945	0.0209649				167.109	0.914206	0.000980463
cg25087341	Open_sea	PHLDB2	pleckstrin homology-like domain, family B, member 2	5'UTR	0.452222	0.103312	0.494775	0.0759126	-0.0425534	0.0193441				240.621	0.853403	0.000184841
cg05957736	S_Shore	PHLDB2	pleckstrin homology-like domain, family B, member 2	5'UTR	0.0514371	0.0573692	0.0657992	0.0370438	-0.0143621	0.0153212				240.621	0.853403	0.000184841
cg16396948	Open_sea	PHLDB2	pleckstrin homology-like domain, family B, member 2	Body	0.703769	0.068978	0.67692	0.0572543	0.026849	0.0295497				240.621	0.853403	0.000184841
cg13381110	Open_sea	PHLPP1	PH domain and leucine rich repeat protein phosphatase 1	Body	0.801827	0.113644	0.831271	0.0310058	-0.0294439	0.0229081	-0.0302			104.832	0.886719	0.000393861
cg21140028	Open_sea	PLEKHA5	pleckstrin homology domain containing, family A member 5	5'UTR	0.690143	0.0625924	0.646041	0.0865696	0.0441019	0.00556168				118.212	0.909155	0.00542499
cg04964845	Open_sea	PPM1A	protein phosphatase, Mg2+/Mn2+ dependent, 1A	3'UTR	0.850018	0.105735	0.875641	0.0318147	-0.0256226	0.0370727				155.685	0.940316	0.00463655
cg03478610	Open_sea	PPP2R3A	protein phosphatase 2, regulatory subunit B'', alpha	5'UTR	0.840319	0.134272	0.870836	0.0325612	-0.0305177	0.0344248		-0.0139593		91.1777	0.931265	0.00149009
cg00369142	Open_sea	PPP2R3A	protein phosphatase 2, regulatory subunit B'', alpha	3'UTR	0.422362	0.0882769	0.377929	0.0974609	0.0444331	0.0129006	0.06	0.025492		91.1777	0.931265	0.00149009
cg23639922	Island	PPRC1	peroxisome proliferator-activated receptor gamma, coactivator-related 1	TSS200	0.0414279	0.0529884	0.0438412	0.0255708	-0.00241326	0.00886468				66.3768	1.06781	0.00324857
cg21247948	Open_sea	PRKD3	protein kinase D3	TSS1500	0.575186	0.0759554	0.548415	0.0792532	0.0267711	0.0391703				154.261	0.926243	0.00116117
cg21784396	Island	PRRT4	proline-rich transmembrane protein 4	Body	0.431356	0.0795358	0.410064	0.0419755	0.021292	0.018908				162.95	1.06113	0.00540336
cg16823292	Open_sea	PTGER3	prostaglandin E receptor 3 (subtype EP3)	Body	0.916336	0.147132	0.94533	0.0227782	-0.0289931	0.0190453				181.817	0.877547	0.000290146
cg17888090	Open_sea	PTGER3	prostaglandin E receptor 3 (subtype EP3)	Body	0.9189	0.0596554	0.935511	0.0147937	-0.0166108	0.00959132				181.817	0.877547	0.000290146
cg22162757	Open_sea	PTPN14	protein tyrosine phosphatase, non-receptor type 14	5'UTR	0.765772	0.134926	0.796763	0.0562735	-0.0309912	0.0474301				281.2	0.933734	0.00553185
cg11468953	Open_sea	PTPRJ	protein tyrosine phosphatase, receptor type, J	Body	0.480092	0.0728332	0.519061	0.0725282	-0.0389694	0.0268136		-0.0203194		139.254	1.18428	0.00307299
cg05265306	N_Shore	PTRH2	peptidyl-tRNA hydrolase 2	5'UTR	0.0371004	0.0731799	0.0516141	0.0330034	-0.0145137	0.0164679				64.9684	1.06611	0.00191742
cg09387687	Island	PVRL3	poliovirus receptor-related 3	Body	0.0496619	0.0664659	0.0573087	0.0300653	-0.00764687	0.0246539				132.772	0.932895	0.00437443
cg06643156	Open_sea	PXK	PX domain containing serine/threonine kinase	Body	0.745559	0.0627923	0.693675	0.0571944	0.0518842	1.32389e-05				141.282	0.911044	0.00190688
cg12124589	S_Shelf	QSOX1	quiescin Q6 sulfhydryl oxidase 1	Body	0.743277	0.0678111	0.774859	0.0545766	-0.0315827	0.026938		-0.0199366		174.701	1.08272	0.00170418
cg09505809	N_Shore	QSOX1	quiescin Q6 sulfhydryl oxidase 1	TSS1500	0.217653	0.131304	0.178898	0.0507449	0.0387553	0.031261				174.701	1.08272	0.00170418
cg04824390	Island	RANBP9	RAN binding protein 9	Body	0.0383902	0.0504974	0.0473793	0.026564	-0.00898905	0.0104083				321.224	0.89106	8.86073e-06
cg05351078	N_Shore	RASSF4	Ras association (RalGDS/AF-6) domain family member 4	TSS200	0.0428288	0.0443733	0.0571167	0.0322772	-0.0142879	0.0233162				152.815	1.11768	0.00143226
cg03943270	N_Shore	RBL2	retinoblastoma-like 2 (p130)	TSS200	0.0553053	0.0511157	0.0760545	0.0376084	-0.0207492	0.00657294				307.193	0.919158	0.00347748
cg00971364	Open_sea	RBMS3	RNA binding motif, single stranded interacting protein 3	TSS200	0.0250797	0.050942	0.0431523	0.0291157	-0.0180725	0.0339997				380.985	0.90451	0.000513506
cg23537305	Open_sea	RBMS3	RNA binding motif, single stranded interacting protein 3	Body	0.834492	0.0512194	0.818734	0.0418273	0.0157578	0.0445888		0.0172792		380.985	0.90451	0.000513506
cg20299414	Open_sea	RBMS3	RNA binding motif, single stranded interacting protein 3	Body	0.76351	0.050506	0.728821	0.0569804	0.034689	0.0175089		0.0131876		380.985	0.90451	0.000513506
cg27569887	Open_sea	RBMS3	RNA binding motif, single stranded interacting protein 3	3'UTR	0.741406	0.0876614	0.698181	0.0891427	0.0432248	0.0257741				380.985	0.90451	0.000513506
cg06674117	Open_sea	RHOT1	ras homolog family member T1	Body	0.843314	0.14321	0.877768	0.0448492	-0.0344535	0.0438623		-0.0249978		179.029	0.886741	0.00045907
cg23008153	N_Shore	RNF180	ring finger protein 180	TSS1500	0.266115	0.0574311	0.245319	0.0532144	0.0207958	0.0372659				125.226	0.945889	0.00502085
cg18196453	Open_sea	RNF217	ring finger protein 217	Body	0.835258	0.142616	0.872491	0.0443622	-0.0372331	0.0212				76.9195	0.926282	0.000274966
cg24052817	Open_sea	ROR1	receptor tyrosine kinase-like orphan receptor 1	Body	0.911585	0.0661971	0.931486	0.0282883	-0.0199007	0.027365				135.588	1.13551	0.000608661
cg03225664	Open_sea	ROR1	receptor tyrosine kinase-like orphan receptor 1	Body	0.884451	0.0579888	0.898067	0.0213789	-0.0136162	0.0306339				135.588	1.13551	0.000608661
cg25196611	Open_sea	ROR1	receptor tyrosine kinase-like orphan receptor 1	Body	0.789646	0.0599188	0.763177	0.0537861	0.0264688	0.00629324				135.588	1.13551	0.000608661
cg08468904	S_Shore	RPRD2	regulation of nuclear pre-mRNA domain containing 2	1stExon	0.0271622	0.0468272	0.0419672	0.0270196	-0.014805	0.0483559				304.517	0.912884	0.00109021
cg05852052	S_Shore	RSL1D1	ribosomal L1 domain containing 1	TSS1500	0.413898	0.0909451	0.381995	0.0728999	0.0319029	0.0271597				594.341	0.923564	0.00112931
cg08197956	N_Shore	RTN4RL1	reticulon 4 receptor-like 1	3'UTR	0.793977	0.0659066	0.811047	0.0367016	-0.0170691	0.041393				51.1584	1.09787	0.00308322
cg11251135	Open_sea	RTN4RL1	reticulon 4 receptor-like 1	Body	0.631633	0.0736053	0.605523	0.0635584	0.0261107	0.0297607		0.0151798		51.1584	1.09787	0.00308322
cg14666397	Open_sea	RUNX1T1	runt-related transcription factor 1; translocated to, 1 (cyclin D-related)	Body	0.85572	0.125829	0.888731	0.0320233	-0.033011	0.027688				156.576	0.928515	0.00316602
cg26306869	Open_sea	S100A3	S100 calcium binding protein A3	TSS1500	0.545631	0.0681869	0.529093	0.0389418	0.0165375	0.0372749		0.0159966		41.9039	1.11667	0.000335929
cg06615154	Open_sea	S100A3	S100 calcium binding protein A3	TSS1500	0.349626	0.108011	0.32287	0.0654666	0.0267553	0.0337791	0.0449			41.9039	1.11667	0.000335929
cg06633081	Open_sea	SAMD4A	sterile alpha motif domain containing 4A	Body	0.358259	0.0670968	0.391403	0.0507481	-0.0331441	0.0184864				141.816	1.09574	0.00332885
cg26437697	Open_sea	SAMD4A	sterile alpha motif domain containing 4A	Body	0.447159	0.102325	0.422509	0.0676151	0.0246494	0.048935				141.816	1.09574	0.00332885
cg23901920	Open_sea	SAMD4A	sterile alpha motif domain containing 4A	Body	0.758817	0.0821385	0.729506	0.0930061	0.0293114	0.0326166				141.816	1.09574	0.00332885
cg07357683	Open_sea	SEMA3G	sema domain, immunoglobulin domain (Ig), short basic domain, secreted, (semaphorin) 3G	TSS1500	0.433132	0.0372585	0.450729	0.039316	-0.0175969	0.0426443				336.484	1.19671	0.00227429
cg13364558	N_Shelf	SEMA6A	sema domain, transmembrane domain (TM), and cytoplasmic domain, (semaphorin) 6A	5'UTR	0.776946	0.135925	0.822088	0.0521179	-0.0451417	0.0167768				124.778	0.904036	0.000871003
cg21578050	Open_sea	SEMA6A	sema domain, transmembrane domain (TM), and cytoplasmic domain, (semaphorin) 6A	5'UTR	0.942027	0.0750218	0.956626	0.0104388	-0.0145986	0.029975				124.778	0.904036	0.000871003
cg18280758	N_Shore	SERINC2	serine incorporator 2	TSS1500	0.695109	0.073521	0.719679	0.0472385	-0.0245701	0.0355096				123.648	1.06978	0.00493752
cg22885052	Open_sea	SETD2	SET domain containing 2	Body	0.581984	0.0489143	0.551448	0.0563126	0.0305364	0.0160068		0.0205293		225.574	0.9342	0.00301446
cg12556802	Open_sea	SH3D19	SH3 domain containing 19	5'UTR	0.69359	0.0587125	0.678408	0.0519425	0.015182	0.0335424				666.781	0.871385	0.00189
cg20778600	Open_sea	SH3D19	SH3 domain containing 19	Body	0.815163	0.0521926	0.798847	0.0492434	0.0163161	0.0334604				666.781	0.871385	0.00189
cg16572224	Open_sea	SH3PXD2B	SH3 and PX domains 2B	Body	0.766329	0.115167	0.81577	0.0662683	-0.0494413	0.00200689	-0.0389	-0.0194725		145.317	1.13386	0.00475551
cg05223396	Open_sea	SH3PXD2B	SH3 and PX domains 2B	Body	0.428959	0.0836322	0.403866	0.059635	0.0250932	0.0485229				145.317	1.13386	0.00475551
cg24777399	Open_sea	SH3RF3	SH3 domain containing ring finger 3	Body	0.667486	0.0845325	0.703679	0.0590513	-0.0361937	0.0156083		-0.018294		127.141	1.06675	0.00242075
cg17297613	Open_sea	SH3RF3	SH3 domain containing ring finger 3	Body	0.807753	0.0878006	0.832211	0.039034	-0.0244584	0.0262155				127.141	1.06675	0.00242075
cg17837492	Open_sea	SH3RF3	SH3 domain containing ring finger 3	Body	0.626868	0.0634762	0.605147	0.0621946	0.0217206	0.0276876		0.0121195		127.141	1.06675	0.00242075
cg11310082	Island	SIN3A	SIN3 transcription regulator homolog A (yeast)	TSS1500	0.0407154	0.0529017	0.0436615	0.0200413	-0.00294609	0.018237				250.782	0.938498	0.00132585
cg22327576	Island	SLC3A2	solute carrier family 3 (activators of dibasic and neutral amino acid transport), member 2	Body	0.0363908	0.0585407	0.0394811	0.0203337	-0.00309029	0.0311838				198.029	1.07014	0.00312221
cg07991704	Open_sea	SLC4A4	solute carrier family 4, sodium bicarbonate cotransporter, member 4	5'UTR	0.554827	0.0786925	0.515917	0.0955836	0.0389101	0.0388764				116.898	0.797012	0.000367218
cg03754180	Island	SMAD9	SMAD family member 9	5'UTR	0.0469877	0.060201	0.0571538	0.0292534	-0.0101661	0.0356647				104.411	0.936402	0.000748396
cg01034396	S_Shore	SMAD9	SMAD family member 9	TSS1500	0.598933	0.0972571	0.557015	0.0847315	0.0419182	0.0122201		0.0206635		104.411	0.936402	0.000748396
cg02779729	Open_sea	SMARCA1	SWI/SNF related, matrix associated, actin dependent regulator of chromatin, subfamily a, member 1	Body	0.604701	0.0859665	0.590791	0.0695606	0.0139103	0.0303475				258.891	0.908442	0.00052317
cg07640412	N_Shore	SNRK	SNF related kinase	TSS1500	0.550038	0.0573151	0.533778	0.0455658	0.0162594	0.0259595				166.128	0.927345	0.00335839
cg04008913	N_Shore	SNRK	SNF related kinase	TSS1500	0.444254	0.0803571	0.418947	0.0523055	0.0253072	0.0224941				166.128	0.927345	0.00335839
cg26266041	S_Shore	SPATA7	spermatogenesis associated 7	Body	0.316335	0.0784462	0.345885	0.053084	-0.0295503	0.0317678				87.4183	0.929764	0.00211203
cg23114881	N_Shore	SPATA7	spermatogenesis associated 7	TSS1500	0.0570181	0.0462712	0.0637306	0.0330769	-0.00671241	0.0358724				87.4183	0.929764	0.00211203
cg07111988	S_Shore	SRRM1	serine/arginine repetitive matrix 1	Body	0.889806	0.132991	0.913075	0.0363588	-0.0232692	0.0177659		0.0125135		271.268	0.941218	0.00321576
cg23378706	Island	SSBP2	single-stranded DNA binding protein 2	TSS1500	0.0456991	0.0738213	0.0475415	0.0255299	-0.00184241	0.0188018				276.553	0.940392	0.00274012
cg23641560	N_Shore	SSFA2	sperm specific antigen 2	TSS1500	0.914539	0.0452646	0.901253	0.0307224	0.0132859	0.0141705				160.503	0.921564	0.000878767
cg12273506	Open_sea	STOX1	storkhead box 1	5'UTR	0.909097	0.0488362	0.925867	0.0244791	-0.0167699	0.042594				90.7782	0.829955	0.00195479
cg09744420	Island	STX11	syntaxin 11	Body	0.694487	0.0636307	0.653521	0.0511251	0.0409664	0.00175714		0.019563		355.534	0.888653	0.00297734
cg19841369	Open_sea	SYNE2	spectrin repeat containing, nuclear envelope 2	Body	0.187276	0.128792	0.158982	0.053689	0.0282946	0.0435112		0.0163679		235.931	0.892159	0.00217985
cg16725974	Open_sea	SYNE2	spectrin repeat containing, nuclear envelope 2	5'UTR	0.578018	0.0887008	0.532133	0.0832316	0.0458849	0.0272684	0.0572	0.0217625		235.931	0.892159	0.00217985
cg23250157	Open_sea	SYNE2	spectrin repeat containing, nuclear envelope 2	Body	0.816273	0.0820797	0.755755	0.0929286	0.0605179	0.0177628				235.931	0.892159	0.00217985
cg14482322	N_Shore	TARSL2	threonyl-tRNA synthetase-like 2	Body	0.0176428	0.0574589	0.0368281	0.0317696	-0.0191854	0.00674277				83.0039	0.93905	0.0031011
cg12645876	S_Shore	TARSL2	threonyl-tRNA synthetase-like 2	3'UTR	0.727104	0.0608129	0.70376	0.0521368	0.0233442	0.0242819		0.0181439		83.0039	0.93905	0.0031011
cg09226275	Open_sea	TBL1XR1	transducin (beta)-like 1 X-linked receptor 1	Body	0.744446	0.0545037	0.722334	0.0518006	0.0221121	0.0140792		0.0164082		379.313	0.935588	0.00486104
cg21593986	Open_sea	TFDP2	transcription factor Dp-2 (E2F dimerization partner 2)	TSS1500	0.897874	0.0482748	0.889179	0.0335515	0.00869493	0.0446675				152.031	0.927113	0.00144796
cg17671280	Open_sea	TLR3	toll-like receptor 3	TSS200	0.0511592	0.0527023	0.0594234	0.0320256	-0.00826419	0.0325306				102.33	0.880114	0.00477687
cg07471203	S_Shore	TM7SF2	transmembrane 7 superfamily member 2	Body	0.602901	0.045713	0.575569	0.056105	0.0273313	0.0319514				264.279	0.852854	0.000161039
cg23206017	Open_sea	TMEM47	transmembrane protein 47	3'UTR	0.432493	0.0767325	0.402754	0.0606965	0.0297394	0.0282759				265.846	0.900253	0.0040887
cg06209210	Island	TNFRSF12A	tumor necrosis factor receptor superfamily, member 12A	Body	0.0421688	0.0572608	0.0473614	0.0268269	-0.00519264	0.0221884				317.81	1.10993	0.00082526
cg12004641	Open_sea	TNS1	tensin 1	Body	0.602959	0.10141	0.647922	0.0432695	-0.0449622	0.0103547				1127.28	0.915587	0.00531409
cg21023831	Open_sea	TNS1	tensin 1	5'UTR	0.765856	0.106145	0.792757	0.0653771	-0.0269012	0.0424643		-0.0268848		1127.28	0.915587	0.00531409
cg18328334	Open_sea	TNS1	tensin 1	1stExon	0.215213	0.0499484	0.186525	0.0555187	0.0286879	0.00895781				1127.28	0.915587	0.00531409
cg13935558	N_Shore	TRIM24	tripartite motif containing 24	TSS1500	0.718478	0.0789414	0.697363	0.0714599	0.0211154	0.0161769				145.622	0.916734	0.000167789
cg20992663	S_Shore	TRIM33	tripartite motif containing 33	TSS1500	0.571935	0.0768165	0.548501	0.0631595	0.0234335	0.036604				256.44	0.913508	0.000396436
cg22170936	Island	TSPYL2	TSPY-like 2	TSS200	0.52738	0.0792156	0.492661	0.0722909	0.0347188	0.0368093				114.1	0.903646	0.000349903
cg03649796	Open_sea	UBE4B	ubiquitination factor E4B	Body	0.416485	0.0990271	0.382788	0.0679924	0.0336965	0.0219728			0.134	244.307	0.93993	0.00545795
cg26959655	Open_sea	UBR5	ubiquitin protein ligase E3 component n-recognin 5	Body	0.742255	0.0351159	0.726928	0.0406727	0.0153275	0.0129004		0.0182471		254.815	0.930023	0.00257447
cg08678930	S_Shore	UBXN7	UBX domain protein 7	TSS1500	0.0290987	0.0534938	0.0398391	0.026958	-0.0107404	0.0284902				236.021	0.929083	0.00144394
cg02387639	Open_sea	USP13	ubiquitin specific peptidase 13 (isopeptidase T-3)	Body	0.864971	0.0429772	0.844216	0.0531706	0.020754	0.0219274		0.0292377		117.058	0.954437	0.00538138
cg19552565	N_Shore	USP30	ubiquitin specific peptidase 30	TSS1500	0.0469164	0.0531768	0.0630638	0.0330348	-0.0161474	0.0223005				127.889	0.91154	9.72588e-05
cg18800739	Open_sea	UTRN	utrophin	Body	0.739688	0.104708	0.762088	0.0390322	-0.0223999	0.0488331				851.476	0.910463	0.000894505
cg22598885	Open_sea	WHSC1L1	Wolf-Hirschhorn syndrome candidate 1-like 1	Body	0.582372	0.0868938	0.565014	0.0490269	0.0173586	0.0255089				218.29	0.900116	3.97943e-05
cg04477010	Open_sea	WHSC1L1	Wolf-Hirschhorn syndrome candidate 1-like 1	Body	0.664325	0.0706797	0.640992	0.0519238	0.0233333	0.0215869				218.29	0.900116	3.97943e-05
cg23910413	Open_sea	VTRNA1-3	vault RNA 1-3	TSS1500	0.560348	0.119973	0.59812	0.0796881	-0.0377718	0.0436451				58.6128	1.1809	0.00197276
cg25264554	Island	XRN1	5'-3' exoribonuclease 1	5'UTR	0.0430785	0.0632054	0.0468995	0.0250492	-0.00382104	0.0405224				224.651	0.919161	0.00187109
cg02917972	Island	ZCCHC11	zinc finger, CCHC domain containing 11	5'UTR	0.0385327	0.0586016	0.0451525	0.0256434	-0.0066198	0.0104928				85.7557	0.925748	0.00550877
cg18837713	S_Shore	ZDHHC17	zinc finger, DHHC-type containing 17	Body	0.661885	0.0723587	0.616391	0.0738692	0.0454937	0.00961002		0.0268437		160.627	0.936383	0.00514816
cg23712359	Island	ZEB1	zinc finger E-box binding homeobox 1	TSS200	0.0158165	0.0463545	0.0362655	0.0290261	-0.0204491	0.00626719				379.985	0.912909	0.00115764
cg14631462	Island	ZEB1	zinc finger E-box binding homeobox 1	Body	0.0223797	0.0487067	0.038911	0.0298854	-0.0165312	0.0337699				379.985	0.912909	0.00115764
cg14582298	Island	ZEB1	zinc finger E-box binding homeobox 1	1stExon	0.0251217	0.0511492	0.037307	0.027667	-0.0121852	0.0200393				379.985	0.912909	0.00115764
cg07095783	Island	ZEB1	zinc finger E-box binding homeobox 1	1stExon	0.0344179	0.0575514	0.0443763	0.0318397	-0.00995843	0.0226333				379.985	0.912909	0.00115764
cg18798264	Island	ZEB1	zinc finger E-box binding homeobox 1	TSS200	0.0444217	0.0570771	0.053133	0.0278856	-0.00871132	0.00821708				379.985	0.912909	0.00115764
cg13617198	Island	ZFHX4	zinc finger homeobox 4	5'UTR	0.0228624	0.065601	0.0370807	0.0314306	-0.0142183	0.00632332				175.761	0.890909	0.00191454
cg03605366	Open_sea	ZFHX4	zinc finger homeobox 4	Body	0.948319	0.0521025	0.937473	0.0292926	0.0108462	0.014503				175.761	0.890909	0.00191454
cg00937330	Open_sea	ZFHX4	zinc finger homeobox 4	Body	0.763545	0.0487753	0.736406	0.046266	0.027139	0.034091				175.761	0.890909	0.00191454
cg01803948	Open_sea	ZFHX4	zinc finger homeobox 4	Body	0.795153	0.0507871	0.763364	0.0544092	0.0317884	0.0275391				175.761	0.890909	0.00191454
cg18227944	S_Shore	ZMYM5	zinc finger, MYM-type 5	TSS1500	0.0685248	0.0784315	0.0763785	0.0486094	-0.0078537	0.0294261				95.4495	0.907084	0.000271854
cg23254047	N_Shore	ZNF25	zinc finger protein 25	5'UTR	0.0722187	0.050329	0.078283	0.0382196	-0.00606432	0.0252292				166.869	0.934442	0.00346675
cg01890417	S_Shore	ZNF644	zinc finger protein 644	TSS1500	0.428397	0.115359	0.401112	0.0724752	0.0272854	0.0291514	0.0444	0.0213626		167.048	0.932094	0.00497251
a. differentially expressed genes (10% FDR) accompanied by DMS (p <0.05) in SAT between insulin resistant and sensitive women. Groups were compared using Limma and adjusting for BMI (gene expression, DMS) and age (DMS).
b. comparison with published transcriptome profiles on SAT; see references in main manuscript for details.
c. Type 2 diabetes versus control
d. regression coefficient
e. after versus before bariatric (GBP) surgery and weight loss
