# Supplementary material for: The epigenetic signature of systemic insulin resistance in obese women
Source: Diabetologia. 2016 Aug 18;59(11):2393–405. doi: 10.1007/s00125-016-4074-5 (PMC5506095; doi:10.1007/s00125-016-4074-5)
Supplement: Supplementary file 6 — (XLSX 16 kb) [file 125_2016_4074_MOESM6_ESM.xlsx]

## Sheet: Blad1
ESM Table 7. Over-represented pathways among 223 differentially expressed genes with DMS in SAT between insulin resistant and sensitive womena
Pathway Commons pathway
Beta1 integrin cell surface interactions	O=43;E=17.13;adjp=1.0x10-06
ACTA1	actin, alpha 1, skeletal muscle
ADAM12	ADAM metallopeptidase domain 12
ADCY7	adenylate cyclase 7
ADRB2	adrenoceptor beta 2, surface
AKT3	v-akt murine thymoma viral oncogene homolog 3 (protein kinase B, gamma)
ARHGAP26	Rho GTPase activating protein 26
BCL2L1	BCL2-like 1
BMP6	bone morphogenetic protein 6
BMPR2	bone morphogenetic protein receptor, type II (serine/threonine kinase)
BNIP3L	BCL2/adenovirus E1B 19kDa interacting protein 3-like
BRAF	v-raf murine sarcoma viral oncogene homolog B1
CCND2	cyclin D2
CITED2	Cbp/p300-interacting transactivator, with Glu/Asp-rich carboxy-terminal domain, 2
COL4A1	collagen, type IV, alpha 1
COL5A1	collagen, type V, alpha 1
COL5A2	collagen, type V, alpha 2
COL6A2	collagen, type VI, alpha 2
CSK	c-src tyrosine kinase
CYTH1	cytohesin 1
EPS15	epidermal growth factor receptor pathway substrate 15
FRS2	fibroblast growth factor receptor substrate 2
GAB1	GRB2-associated binding protein 1
GNAI1	guanine nucleotide binding protein (G protein), alpha inhibiting activity polypeptide 1
HK1	hexokinase 1
IRF8	interferon regulatory factor 8
IRS2	insulin receptor substrate 2
LAMB3	laminin, beta 3
MAPK8	mitogen-activated protein kinase 8
NBN	nibrin
NDRG1	N-myc downstream regulated 1
NEDD4L	neural precursor cell expressed, developmentally down-regulated 4-like, E3 ubiquitin protein ligase
NR3C1	nuclear receptor subfamily 3, group C, member 1 (glucocorticoid receptor)
NRIP1	nuclear receptor interacting protein 1
PAG1	phosphoprotein associated with glycosphingolipid microdomains 1
PFKFB3	6-phosphofructo-2-kinase/fructose-2,6-biphosphatase 3
PPM1A	protein phosphatase, Mg2+/Mn2+ dependent, 1A
PTPRJ	protein tyrosine phosphatase, receptor type, J
RANBP9	RAN binding protein 9
RBL2	retinoblastoma-like 2 (p130)
SIN3A	SIN3 transcription regulator homolog A (yeast)
SLC3A2	solute carrier family 3 (activators of dibasic and neutral amino acid transport), member 2
SMAD9	SMAD family member 9
TBL1XR1	transducin (beta)-like 1 X-linked receptor 1
PDGFR-beta signaling pathway	O=37;E=16.19;adjP=4.4x10-06
ACTA1	actin, alpha 1, skeletal muscle
ADCY7	adenylate cyclase 7
ADRB2	adrenoceptor beta 2, surface
AKT3	v-akt murine thymoma viral oncogene homolog 3 (protein kinase B, gamma)
ARHGAP26	Rho GTPase activating protein 26
BCL2L1	BCL2-like 1
BMP6	bone morphogenetic protein 6
BMPR2	bone morphogenetic protein receptor, type II (serine/threonine kinase)
BNIP3L	BCL2/adenovirus E1B 19kDa interacting protein 3-like
BRAF	v-raf murine sarcoma viral oncogene homolog B1
CCND2	cyclin D2
CITED2	Cbp/p300-interacting transactivator, with Glu/Asp-rich carboxy-terminal domain, 2
CSK	c-src tyrosine kinase
CYTH1	cytohesin 1
EPS15	epidermal growth factor receptor pathway substrate 15
FRS2	fibroblast growth factor receptor substrate 2
GAB1	GRB2-associated binding protein 1
GNAI1	guanine nucleotide binding protein (G protein), alpha inhibiting activity polypeptide 1
HK1	hexokinase 1
IRF8	interferon regulatory factor 8
IRS2	insulin receptor substrate 2
MAPK8	mitogen-activated protein kinase 8
NBN	nibrin
NDRG1	N-myc downstream regulated 1
NEDD4L	neural precursor cell expressed, developmentally down-regulated 4-like, E3 ubiquitin protein ligase
NR3C1	nuclear receptor subfamily 3, group C, member 1 (glucocorticoid receptor)
NRIP1	nuclear receptor interacting protein 1
PAG1	phosphoprotein associated with glycosphingolipid microdomains 1
PFKFB3	6-phosphofructo-2-kinase/fructose-2,6-biphosphatase 3
PPM1A	protein phosphatase, Mg2+/Mn2+ dependent, 1A
PTPRJ	protein tyrosine phosphatase, receptor type, J
RANBP9	RAN binding protein 9
RBL2	retinoblastoma-like 2 (p130)
SIN3A	SIN3 transcription regulator homolog A (yeast)
SLC3A2	solute carrier family 3 (activators of dibasic and neutral amino acid transport), member 2
SMAD9	SMAD family member 9
TBL1XR1	transducin (beta)-like 1 X-linked receptor 1
GMCSF-mediated signaling events	O=37;E=16.28;adjP=4.4x10-06
ACTA1	actin, alpha 1, skeletal muscle
ADCY7	adenylate cyclase 7
ADRB2	adrenoceptor beta 2, surface
AKT3	v-akt murine thymoma viral oncogene homolog 3 (protein kinase B, gamma)
ARHGAP26	Rho GTPase activating protein 26
BCL2L1	BCL2-like 1
BMP6	bone morphogenetic protein 6
BMPR2	bone morphogenetic protein receptor, type II (serine/threonine kinase)
BNIP3L	BCL2/adenovirus E1B 19kDa interacting protein 3-like
BRAF	v-raf murine sarcoma viral oncogene homolog B1
CCND2	cyclin D2
CITED2	Cbp/p300-interacting transactivator, with Glu/Asp-rich carboxy-terminal domain, 2
CSK	c-src tyrosine kinase
CYTH1	cytohesin 1
EPS15	epidermal growth factor receptor pathway substrate 15
FRS2	fibroblast growth factor receptor substrate 2
GAB1	GRB2-associated binding protein 1
GNAI1	guanine nucleotide binding protein (G protein), alpha inhibiting activity polypeptide 1
HK1	hexokinase 1
IRF8	interferon regulatory factor 8
IRS2	insulin receptor substrate 2
MAPK8	mitogen-activated protein kinase 8
NBN	nibrin
NDRG1	N-myc downstream regulated 1
NEDD4L	neural precursor cell expressed, developmentally down-regulated 4-like, E3 ubiquitin protein ligase
NR3C1	nuclear receptor subfamily 3, group C, member 1 (glucocorticoid receptor)
NRIP1	nuclear receptor interacting protein 1
PAG1	phosphoprotein associated with glycosphingolipid microdomains 1
PFKFB3	6-phosphofructo-2-kinase/fructose-2,6-biphosphatase 3
PPM1A	protein phosphatase, Mg2+/Mn2+ dependent, 1A
PTPRJ	protein tyrosine phosphatase, receptor type, J
RANBP9	RAN binding protein 9
RBL2	retinoblastoma-like 2 (p130)
SIN3A	SIN3 transcription regulator homolog A (yeast)
SLC3A2	solute carrier family 3 (activators of dibasic and neutral amino acid transport), member 2
SMAD9	SMAD family member 9
TBL1XR1	transducin (beta)-like 1 X-linked receptor 1
Plasma membrane estrogen receptor signaling	O=37;E=16.38;adjP=4.4x10-06
ACTA1	actin, alpha 1, skeletal muscle
ADCY7	adenylate cyclase 7
ADRB2	adrenoceptor beta 2, surface
AKT3	v-akt murine thymoma viral oncogene homolog 3 (protein kinase B, gamma)
ARHGAP26	Rho GTPase activating protein 26
BCL2L1	BCL2-like 1
BMP6	bone morphogenetic protein 6
BMPR2	bone morphogenetic protein receptor, type II (serine/threonine kinase)
BNIP3L	BCL2/adenovirus E1B 19kDa interacting protein 3-like
BRAF	v-raf murine sarcoma viral oncogene homolog B1
CCND2	cyclin D2
CITED2	Cbp/p300-interacting transactivator, with Glu/Asp-rich carboxy-terminal domain, 2
CSK	c-src tyrosine kinase
CYTH1	cytohesin 1
EPS15	epidermal growth factor receptor pathway substrate 15
FRS2	fibroblast growth factor receptor substrate 2
GAB1	GRB2-associated binding protein 1
GNAI1	guanine nucleotide binding protein (G protein), alpha inhibiting activity polypeptide 1
HK1	hexokinase 1
IRF8	interferon regulatory factor 8
IRS2	insulin receptor substrate 2
MAPK8	mitogen-activated protein kinase 8
NBN	nibrin
NDRG1	N-myc downstream regulated 1
NEDD4L	neural precursor cell expressed, developmentally down-regulated 4-like, E3 ubiquitin protein ligase
NR3C1	nuclear receptor subfamily 3, group C, member 1 (glucocorticoid receptor)
NRIP1	nuclear receptor interacting protein 1
PAG1	phosphoprotein associated with glycosphingolipid microdomains 1
PFKFB3	6-phosphofructo-2-kinase/fructose-2,6-biphosphatase 3
PPM1A	protein phosphatase, Mg2+/Mn2+ dependent, 1A
PTPRJ	protein tyrosine phosphatase, receptor type, J
RANBP9	RAN binding protein 9
RBL2	retinoblastoma-like 2 (p130)
SIN3A	SIN3 transcription regulator homolog A (yeast)
SLC3A2	solute carrier family 3 (activators of dibasic and neutral amino acid transport), member 2
SMAD9	SMAD family member 9
TBL1XR1	transducin (beta)-like 1 X-linked receptor 1
Glypican 1 network	O=39;E=16.32;adjP=4.4x10-06
ACTA1	actin, alpha 1, skeletal muscle
ADCY7	adenylate cyclase 7
ADRB2	adrenoceptor beta 2, surface
AKT3	v-akt murine thymoma viral oncogene homolog 3 (protein kinase B, gamma)
ARHGAP26	Rho GTPase activating protein 26
BCL2L1	BCL2-like 1
BMP6	bone morphogenetic protein 6
BMPR2	bone morphogenetic protein receptor, type II (serine/threonine kinase)
BNIP3L	BCL2/adenovirus E1B 19kDa interacting protein 3-like
BRAF	v-raf murine sarcoma viral oncogene homolog B1
CCND2	cyclin D2
CITED2	Cbp/p300-interacting transactivator, with Glu/Asp-rich carboxy-terminal domain, 2
CSK	c-src tyrosine kinase
CYTH1	cytohesin 1
EPS15	epidermal growth factor receptor pathway substrate 15
FGF2	fibroblast growth factor 2 (basic)
FRS2	fibroblast growth factor receptor substrate 2
GAB1	GRB2-associated binding protein 1
GNAI1	guanine nucleotide binding protein (G protein), alpha inhibiting activity polypeptide 1
GPC1	glypican 1
HK1	hexokinase 1
IRF8	interferon regulatory factor 8
IRS2	insulin receptor substrate 2
MAPK8	mitogen-activated protein kinase 8
NBN	nibrin
NDRG1	N-myc downstream regulated 1
NEDD4L	neural precursor cell expressed, developmentally down-regulated 4-like, E3 ubiquitin protein ligase
NR3C1	nuclear receptor subfamily 3, group C, member 1 (glucocorticoid receptor)
NRIP1	nuclear receptor interacting protein 1
PAG1	phosphoprotein associated with glycosphingolipid microdomains 1
PFKFB3	6-phosphofructo-2-kinase/fructose-2,6-biphosphatase 3
PPM1A	protein phosphatase, Mg2+/Mn2+ dependent, 1A
PTPRJ	protein tyrosine phosphatase, receptor type, J
RANBP9	RAN binding protein 9
RBL2	retinoblastoma-like 2 (p130)
SIN3A	SIN3 transcription regulator homolog A (yeast)
SLC3A2	solute carrier family 3 (activators of dibasic and neutral amino acid transport), member 2
SMAD9	SMAD family member 9
TBL1XR1	transducin (beta)-like 1 X-linked receptor 1
EGF receptor signaling pathway	O=37;E=16.19;adjP=4.4x10-06
ACTA1	actin, alpha 1, skeletal muscle
ADCY7	adenylate cyclase 7
ADRB2	adrenoceptor beta 2, surface
AKT3	v-akt murine thymoma viral oncogene homolog 3 (protein kinase B, gamma)
ARHGAP26	Rho GTPase activating protein 26
BCL2L1	BCL2-like 1
BMP6	bone morphogenetic protein 6
BMPR2	bone morphogenetic protein receptor, type II (serine/threonine kinase)
BNIP3L	BCL2/adenovirus E1B 19kDa interacting protein 3-like
BRAF	v-raf murine sarcoma viral oncogene homolog B1
CCND2	cyclin D2
CITED2	Cbp/p300-interacting transactivator, with Glu/Asp-rich carboxy-terminal domain, 2
CSK	c-src tyrosine kinase
CYTH1	cytohesin 1
EPS15	epidermal growth factor receptor pathway substrate 15
FRS2	fibroblast growth factor receptor substrate 2
GAB1	GRB2-associated binding protein 1
GNAI1	guanine nucleotide binding protein (G protein), alpha inhibiting activity polypeptide 1
HK1	hexokinase 1
IRF8	interferon regulatory factor 8
IRS2	insulin receptor substrate 2
MAPK8	mitogen-activated protein kinase 8
NBN	nibrin
NDRG1	N-myc downstream regulated 1
NEDD4L	neural precursor cell expressed, developmentally down-regulated 4-like, E3 ubiquitin protein ligase
NR3C1	nuclear receptor subfamily 3, group C, member 1 (glucocorticoid receptor)
NRIP1	nuclear receptor interacting protein 1
PAG1	phosphoprotein associated with glycosphingolipid microdomains 1
PFKFB3	6-phosphofructo-2-kinase/fructose-2,6-biphosphatase 3
PPM1A	protein phosphatase, Mg2+/Mn2+ dependent, 1A
PTPRJ	protein tyrosine phosphatase, receptor type, J
RANBP9	RAN binding protein 9
RBL2	retinoblastoma-like 2 (p130)
SIN3A	SIN3 transcription regulator homolog A (yeast)
SLC3A2	solute carrier family 3 (activators of dibasic and neutral amino acid transport), member 2
SMAD9	SMAD family member 9
TBL1XR1	transducin (beta)-like 1 X-linked receptor 1
Signaling events mediated by focal adhesion kinase	O=37;E=16.19;adjP=4.4x10-06
ACTA1	actin, alpha 1, skeletal muscle
ADCY7	adenylate cyclase 7
ADRB2	adrenoceptor beta 2, surface
AKT3	v-akt murine thymoma viral oncogene homolog 3 (protein kinase B, gamma)
ARHGAP26	Rho GTPase activating protein 26
BCL2L1	BCL2-like 1
BMP6	bone morphogenetic protein 6
BMPR2	bone morphogenetic protein receptor, type II (serine/threonine kinase)
BNIP3L	BCL2/adenovirus E1B 19kDa interacting protein 3-like
BRAF	v-raf murine sarcoma viral oncogene homolog B1
CCND2	cyclin D2
CITED2	Cbp/p300-interacting transactivator, with Glu/Asp-rich carboxy-terminal domain, 2
CSK	c-src tyrosine kinase
CYTH1	cytohesin 1
EPS15	epidermal growth factor receptor pathway substrate 15
FRS2	fibroblast growth factor receptor substrate 2
GAB1	GRB2-associated binding protein 1
GNAI1	guanine nucleotide binding protein (G protein), alpha inhibiting activity polypeptide 1
HK1	hexokinase 1
IRF8	interferon regulatory factor 8
IRS2	insulin receptor substrate 2
MAPK8	mitogen-activated protein kinase 8
NBN	nibrin
NDRG1	N-myc downstream regulated 1
NEDD4L	neural precursor cell expressed, developmentally down-regulated 4-like, E3 ubiquitin protein ligase
NR3C1	nuclear receptor subfamily 3, group C, member 1 (glucocorticoid receptor)
NRIP1	nuclear receptor interacting protein 1
PAG1	phosphoprotein associated with glycosphingolipid microdomains 1
PFKFB3	6-phosphofructo-2-kinase/fructose-2,6-biphosphatase 3
PPM1A	protein phosphatase, Mg2+/Mn2+ dependent, 1A
PTPRJ	protein tyrosine phosphatase, receptor type, J
RANBP9	RAN binding protein 9
RBL2	retinoblastoma-like 2 (p130)
SIN3A	SIN3 transcription regulator homolog A (yeast)
SLC3A2	solute carrier family 3 (activators of dibasic and neutral amino acid transport), member 2
SMAD9	SMAD family member 9
TBL1XR1	transducin (beta)-like 1 X-linked receptor 1
LKB1 signaling events	O=37;E=16.36;adjP=4.4x10-06
ACTA1	actin, alpha 1, skeletal muscle
ADCY7	adenylate cyclase 7
ADRB2	adrenoceptor beta 2, surface
AKT3	v-akt murine thymoma viral oncogene homolog 3 (protein kinase B, gamma)
ARHGAP26	Rho GTPase activating protein 26
BCL2L1	BCL2-like 1
BMP6	bone morphogenetic protein 6
BMPR2	bone morphogenetic protein receptor, type II (serine/threonine kinase)
BNIP3L	BCL2/adenovirus E1B 19kDa interacting protein 3-like
BRAF	v-raf murine sarcoma viral oncogene homolog B1
CCND2	cyclin D2
CITED2	Cbp/p300-interacting transactivator, with Glu/Asp-rich carboxy-terminal domain, 2
CSK	c-src tyrosine kinase
CYTH1	cytohesin 1
EPS15	epidermal growth factor receptor pathway substrate 15
FRS2	fibroblast growth factor receptor substrate 2
GAB1	GRB2-associated binding protein 1
GNAI1	guanine nucleotide binding protein (G protein), alpha inhibiting activity polypeptide 1
HK1	hexokinase 1
IRF8	interferon regulatory factor 8
IRS2	insulin receptor substrate 2
MAPK8	mitogen-activated protein kinase 8
NBN	nibrin
NDRG1	N-myc downstream regulated 1
NEDD4L	neural precursor cell expressed, developmentally down-regulated 4-like, E3 ubiquitin protein ligase
NR3C1	nuclear receptor subfamily 3, group C, member 1 (glucocorticoid receptor)
NRIP1	nuclear receptor interacting protein 1
PAG1	phosphoprotein associated with glycosphingolipid microdomains 1
PFKFB3	6-phosphofructo-2-kinase/fructose-2,6-biphosphatase 3
PPM1A	protein phosphatase, Mg2+/Mn2+ dependent, 1A
PTPRJ	protein tyrosine phosphatase, receptor type, J
RANBP9	RAN binding protein 9
RBL2	retinoblastoma-like 2 (p130)
SIN3A	SIN3 transcription regulator homolog A (yeast)
SLC3A2	solute carrier family 3 (activators of dibasic and neutral amino acid transport), member 2
SMAD9	SMAD family member 9
TBL1XR1	transducin (beta)-like 1 X-linked receptor 1
KEGG
Focal adhesion	O=11;E=3.01;adjP=0.0015
AKT3	v-akt murine thymoma viral oncogene homolog 3 (protein kinase B, gamma)
BRAF	v-raf murine sarcoma viral oncogene homolog B1
CCND2	cyclin D2
COL4A1	collagen, type IV, alpha 1
COL4A2	collagen, type IV, alpha 2
COL5A1	collagen, type V, alpha 1
COL5A2	collagen, type V, alpha 2
COL6A2	collagen, type VI, alpha 2
FLNC	filamin C, gamma
LAMB3	laminin, beta 3
MAPK8	mitogen-activated protein kinase 8
Protein digestion and absorption	O=7;E=1.16;adjP=0.0015
COL4A1	collagen, type IV, alpha 1
SLC3A2	solute carrier family 3 (activators of dibasic and neutral amino acid transport), member 2
COL6A2	collagen, type VI, alpha 2
COL5A2	collagen, type V, alpha 2
COL4A2	collagen, type IV, alpha 2
KCNN4	potassium intermediate/small conductance calcium-activated channel, subfamily N, member 4
COL5A1	collagen, type V, alpha 1
TGF-beta signaling pathway	O=6;E=1.29;adjP=0.0047
ID3	inhibitor of DNA binding 3, dominant negative helix-loop-helix protein
ID4	inhibitor of DNA binding 4, dominant negative helix-loop-helix protein
BMPR2	bone morphogenetic protein receptor, type II (serine/threonine kinase)
SMAD9	SMAD family member 9
RBL2	retinoblastoma-like 2 (p130)
BMP6	bone morphogenetic protein 6
Neurotrophin signaling pathway	O=7;E=1.66;adjP=0.0047
IRS2	insulin receptor substrate 2
MAPK8	mitogen-activated protein kinase 8
BRAF	v-raf murine sarcoma viral oncogene homolog B1
CSK	c-src tyrosine kinase
AKT3	v-akt murine thymoma viral oncogene homolog 3 (protein kinase B, gamma)
GAB1	GRB2-associated binding protein 1
FRS2	fibroblast growth factor receptor substrate 2
Insulin signaling pathway	O=7;E=1.87;adjP=0.0056
IRS2	insulin receptor substrate 2
MAPK8	mitogen-activated protein kinase 8
HK1	hexokinase 1
BRAF	v-raf murine sarcoma viral oncogene homolog B1
PHKA2	phosphorylase kinase, alpha 2 (liver)
AKT3	v-akt murine thymoma viral oncogene homolog 3 (protein kinase B, gamma)
PDE3A	phosphodiesterase 3A, cGMP-inhibited
a. Webgestalt was used to idenfity over-represented gene-sets (Pathway commons) among 223 genes differentially expressed genes as compared to all 11,722 analyzed genes using default settings.
b. O=observed number of genes; E=expected number of genes; adjP=adjusted P
