# Supplementary material for: The epigenetic signature of systemic insulin resistance in obese women
Source: Diabetologia. 2016 Aug 18;59(11):2393–405. doi: 10.1007/s00125-016-4074-5 (PMC5506095; doi:10.1007/s00125-016-4074-5)
Supplement: Supplementary file 7 — (XLSX 973 kb) [file 125_2016_4074_MOESM7_ESM.xlsx]

## Sheet: Blad1
ESM Table 8. DMS in VAT between insulin resistant and sensitive womena
	Relation to		Relation to	IR		IS					GBPb
Probe	CpG Island	Gene	gene region	average	SD	average	SD	IR-IS	p	adjp	Benton
cg04798314	N_Shore	SMYD3	Body	0.577	0.304	0.682	0.231	-0.105	0.00350135	0.577013
cg22920501	N_Shore	FAM59B	Body	0.259	0.111	0.339	0.09	-0.08	0.000144064	0.577013
cg09993145	Open_sea	RUNX3	TSS1500	0.591	0.102	0.667	0.104	-0.076	0.00260372	0.577013
cg00758881	N_Shore	NDRG4	Body	0.276	0.109	0.348	0.119	-0.072	0.00528582	0.577013
cg14671357	Open_sea	TTTY12	Body	0.341	0.132	0.411	0.142	-0.07	0.0316792	0.589465
cg08548559	N_Shore	PIK3IP1	Body	0.482	0.095	0.551	0.11	-0.069	0.0149905	0.577013
cg19622623	Open_sea	RASSF9	TSS1500	0.65	0.075	0.718	0.076	-0.068	0.000182184	0.577013
cg25503999	S_Shelf	MBP	Body	0.506	0.108	0.573	0.13	-0.067	0.00917374	0.577013
cg01579765	N_Shore	HSF2BP	Body	0.477	0.112	0.541	0.139	-0.064	0.0160745	0.577013
cg04484415	N_Shore	NDRG4	Body	0.477	0.097	0.541	0.096	-0.064	0.0122036	0.577013
cg08134678	S_Shelf	ARHGAP9	Body	0.39	0.072	0.455	0.091	-0.064	0.00287007	0.577013
cg22324567	Island	EBF2	Body	0.305	0.095	0.369	0.101	-0.064	0.0024336	0.577013
cg27113419	N_Shore	NDRG4	Body	0.303	0.078	0.364	0.091	-0.061	0.00349668	0.577013
cg22732644	S_Shore	KCNN3	Body	0.545	0.115	0.604	0.144	-0.059	0.038078	0.599329
cg06340447	N_Shore	CABLES1	TSS1500	0.419	0.088	0.477	0.071	-0.058	0.00491365	0.577013
cg00446123	N_Shore	LIME1	TSS200	0.638	0.123	0.694	0.132	-0.057	0.0479	0.604568
cg19978674	S_Shore	HOPX	5'UTR	0.702	0.094	0.758	0.094	-0.056	0.00873432	0.577013
cg19301114	Open_sea	PARK2	Body	0.355	0.124	0.41	0.132	-0.056	0.0398883	0.599982
cg21201401	N_Shore	LIME1	TSS200	0.589	0.121	0.645	0.143	-0.056	0.0410354	0.599982
cg14855519	N_Shore	EBF2	Body	0.41	0.089	0.464	0.09	-0.055	0.014834	0.577013
cg05130485	Open_sea	CASP8	5'UTR	0.501	0.102	0.553	0.128	-0.053	0.0206514	0.585239
cg23367392	N_Shore	GLI3	5'UTR	0.606	0.11	0.658	0.107	-0.053	0.03499	0.593351
cg16399664	Open_sea	OAS2	Body	0.362	0.091	0.415	0.11	-0.053	0.0410488	0.599982
cg10500147	N_Shore	LAG3	TSS200	0.372	0.104	0.424	0.118	-0.052	0.0124581	0.577013
cg16186435	N_Shore	PSMB8	Body	0.624	0.071	0.676	0.091	-0.052	0.00813524	0.577013
cg05725404	N_Shore	NDRG4	Body	0.416	0.092	0.468	0.099	-0.052	0.020595	0.585239
cg23807071	S_Shore	MAD1L1	Body	0.456	0.108	0.507	0.116	-0.052	0.0227553	0.585239
cg13446906	N_Shore	MIR548F5	Body	0.675	0.115	0.727	0.093	-0.052	0.0422544	0.599982
cg07625783	Open_sea	SLAMF8	5'UTR	0.508	0.081	0.559	0.079	-0.051	0.0126973	0.577013
cg08640361	N_Shore	SGK1	Body	0.585	0.068	0.636	0.065	-0.051	0.00226084	0.577013
cg25581222	Open_sea	CSNK1G1	Body	0.61	0.102	0.661	0.096	-0.051	0.0273992	0.589465
cg08251901	Open_sea	ARHGDIB	TSS1500	0.552	0.113	0.604	0.136	-0.051	0.0487343	0.605103
cg03623568	Open_sea	A2BP1	5'UTR	0.711	0.115	0.761	0.094	-0.05	0.0235287	0.586476
cg05427639	Open_sea	NT5C3	1stExon	0.45	0.091	0.499	0.094	-0.049	0.00548159	0.577013
cg07427475	N_Shore	PLEC1	Body	0.365	0.075	0.414	0.104	-0.049	0.0164011	0.577013
cg24229701	N_Shore	PIWIL1	TSS1500	0.631	0.099	0.681	0.082	-0.049	0.0290689	0.589465
cg03771282	Open_sea	ANKRD44	5'UTR	0.795	0.067	0.843	0.05	-0.048	0.000783593	0.577013
cg15616358	N_Shore	CPT1A	TSS1500	0.272	0.082	0.319	0.088	-0.048	0.0170184	0.577013
cg23433370	N_Shore	STK38L	TSS200	0.663	0.074	0.712	0.076	-0.048	0.00516142	0.577013
cg21871883	S_Shore	C21orf49	Body	0.18	0.114	0.228	0.098	-0.048	0.0209124	0.585239
cg08551532	Island	DLL3	Body	0.252	0.103	0.301	0.109	-0.048	0.0408757	0.599982
cg10075506	Open_sea	MYT1L	Body	0.64	0.166	0.688	0.163	-0.048	0.0407441	0.599982
cg08400424	Open_sea	ARHGAP26	Body	0.55	0.1	0.597	0.103	-0.047	0.02753	0.589465
cg26188685	Open_sea	HDC	Body	0.68	0.081	0.727	0.078	-0.047	0.0253489	0.589465
cg02331830	N_Shore	PLEC1	Body	0.21	0.058	0.256	0.095	-0.046	0.00515742	0.577013
cg15986919	N_Shore	TMEM190	TSS1500	0.456	0.071	0.502	0.09	-0.046	0.0110566	0.577013
cg26328335	Island	AQP5	TSS1500	0.417	0.105	0.463	0.095	-0.046	0.0190156	0.577013
cg25666233	N_Shore	ISLR2	5'UTR	0.61	0.077	0.656	0.072	-0.046	0.0277208	0.589465
cg21188037	Open_sea	MYO1G	5'UTR	0.671	0.111	0.717	0.114	-0.046	0.0468134	0.604145
cg05817709	Open_sea	RARRES3	TSS200	0.475	0.074	0.52	0.067	-0.045	0.00499415	0.577013
cg18119407	N_Shore	CFLAR	TSS1500	0.609	0.066	0.654	0.069	-0.045	0.00604569	0.577013
cg25143652	Island	PTK6	1stExon	0.675	0.057	0.719	0.053	-0.045	0.00216136	0.577013
cg19242688	Island	GNG8	TSS1500	0.45	0.084	0.495	0.093	-0.045	0.0301962	0.589465
cg24497361	N_Shelf	RHOG	5'UTR	0.346	0.073	0.391	0.084	-0.045	0.0342114	0.593219
cg21052656	N_Shore	AIP	TSS1500	0.472	0.092	0.517	0.087	-0.045	0.0438629	0.600207
cg01910727	Open_sea	ITPKB	Body	0.561	0.053	0.605	0.064	-0.044	0.00479687	0.577013
cg03517226	Island	ANKRD11	5'UTR	0.796	0.057	0.84	0.049	-0.044	0.00052216	0.577013
cg16154857	Open_sea	FRMD4B	Body	0.448	0.084	0.492	0.082	-0.044	0.0113441	0.577013
cg17607231	Open_sea	SP140	TSS200	0.707	0.041	0.751	0.048	-0.044	7.49e-05	0.577013
cg21507807	Open_sea	RASA3	Body	0.697	0.093	0.741	0.095	-0.044	0.0160285	0.577013
cg21545720	S_Shore	PTP4A2	TSS1500	0.75	0.081	0.794	0.071	-0.044	0.00942394	0.577013
cg21726551	Open_sea	GPR133	Body	0.779	0.06	0.824	0.047	-0.044	0.000519101	0.577013
cg22073152	Open_sea	PTPRC	Body	0.754	0.087	0.798	0.071	-0.044	0.0123341	0.577013
cg23384708	N_Shelf	TNF	Body	0.778	0.075	0.822	0.052	-0.044	0.00503566	0.577013
cg03992114	N_Shore	ATP11A	TSS1500	0.671	0.094	0.714	0.107	-0.044	0.0242004	0.588404
cg00027081	S_Shelf	TSSC1	Body	0.579	0.076	0.623	0.074	-0.044	0.0263982	0.589465
cg18376497	Open_sea	INPP4B	5'UTR	0.58	0.089	0.624	0.095	-0.044	0.0343149	0.593219
cg06038367	S_Shelf	CORO1A	Body	0.661	0.083	0.703	0.058	-0.043	0.012693	0.577013
cg06473288	N_Shore	TAP1	Body	0.72	0.071	0.763	0.08	-0.043	0.0151082	0.577013
cg14977069	N_Shore	LIME1	TSS1500	0.73	0.075	0.773	0.078	-0.043	0.00877815	0.577013
cg15320998	N_Shore	ZNF212	TSS1500	0.519	0.077	0.562	0.089	-0.043	0.0178113	0.577013
cg08586426	Open_sea	LMO2	TSS1500	0.552	0.087	0.594	0.118	-0.043	0.0224977	0.585239
cg20013533	S_Shore	AHCYL2	Body	0.445	0.099	0.489	0.101	-0.043	0.0242718	0.589176
cg10928544	Open_sea	CCDC88C	Body	0.574	0.094	0.618	0.102	-0.043	0.0266363	0.589465
cg16421871	N_Shore	MCF2L	Body	0.286	0.092	0.329	0.114	-0.043	0.0316356	0.589465
cg06602545	Open_sea	KIAA0513	Body	0.584	0.11	0.626	0.099	-0.043	0.0386996	0.599582
cg26744079	Island	C10orf41	Body	0.563	0.085	0.606	0.093	-0.043	0.0440935	0.600437
cg01191920	N_Shore	PTPRN2	Body	0.807	0.068	0.848	0.075	-0.042	0.0176575	0.577013
cg10380221	Island	ZNF668	Body	0.569	0.083	0.612	0.08	-0.042	0.0111811	0.577013
cg12459932	Open_sea	RUNX3	TSS1500	0.788	0.049	0.829	0.051	-0.042	0.000570503	0.577013
cg17394978	N_Shore	IRF1	Body	0.596	0.08	0.637	0.064	-0.042	0.0150389	0.577013
cg18808777	Open_sea	HCP5	3'UTR	0.668	0.095	0.709	0.088	-0.042	0.0189571	0.577013
cg00876332	Island	BCORL2	Body	0.331	0.071	0.373	0.083	-0.042	0.0214114	0.585239
cg11850468	S_Shore	MGAT1	TSS1500	0.706	0.093	0.748	0.089	-0.042	0.0213099	0.585239
cg10464462	S_Shore	RFFL	TSS1500	0.436	0.085	0.478	0.126	-0.042	0.028198	0.589465
cg10657228	Open_sea	T-SP1	Body	0.572	0.077	0.614	0.097	-0.042	0.0251409	0.589465
cg15129183	Open_sea	LOC257358	Body	0.694	0.109	0.737	0.104	-0.042	0.041723	0.599982
cg04340595	N_Shore	CLSTN1	3'UTR	0.795	0.057	0.836	0.052	-0.041	0.000493992	0.577013
cg05748163	N_Shore	EBF2	Body	0.374	0.062	0.415	0.067	-0.041	0.00253322	0.577013
cg22610434	Open_sea	CD1C	1stExon	0.674	0.063	0.715	0.052	-0.041	0.00353944	0.577013
cg01338139	Open_sea	C15orf53	TSS1500	0.386	0.098	0.427	0.094	-0.041	0.0242197	0.588602
cg02026498	Island	GNG8	TSS1500	0.583	0.08	0.625	0.085	-0.041	0.0299867	0.589465
cg07244095	N_Shelf	RASA3	Body	0.584	0.096	0.625	0.097	-0.041	0.0295756	0.589465
cg11366178	Open_sea	LNX1	TSS200	0.659	0.1	0.699	0.092	-0.041	0.0293351	0.589465
cg08979895	Island	PITX2	Body	0.522	0.087	0.564	0.106	-0.041	0.0332012	0.591767
cg06879394	Open_sea	PHACTR1	Body	0.67	0.105	0.711	0.119	-0.041	0.0365667	0.596586
cg12232308	Island	IER3	3'UTR	0.17	0.068	0.212	0.071	-0.041	0.0365273	0.596586
cg08842032	N_Shore	EPN3	5'UTR	0.731	0.077	0.772	0.068	-0.041	0.0392789	0.599582
cg11594821	S_Shore	HLA-E	Body	0.52	0.085	0.561	0.11	-0.041	0.0438117	0.600169
cg02390801	Open_sea	CCDC33	TSS200	0.688	0.099	0.729	0.113	-0.041	0.0454606	0.602343
cg00291478	N_Shore	RGS10	Body	0.8	0.059	0.84	0.057	-0.04	0.000875922	0.577013
cg03050022	Open_sea	RAB27A	5'UTR	0.571	0.103	0.611	0.106	-0.04	0.0183481	0.577013
cg05359207	N_Shore	ZNF217	Body	0.268	0.085	0.308	0.093	-0.04	0.0154802	0.577013
cg16895719	N_Shore	EBF2	Body	0.323	0.067	0.363	0.065	-0.04	0.00403823	0.577013
cg23728189	Open_sea	HPCAL1	5'UTR	0.778	0.045	0.818	0.038	-0.04	0.000357894	0.577013
cg26100986	Island	PCOLCE	Body	0.266	0.056	0.306	0.077	-0.04	0.0121656	0.577013
cg21270243	N_Shore	ATIC	TSS1500	0.29	0.065	0.33	0.086	-0.04	0.0199082	0.582845
cg11113589	Island	COL18A1	Body	0.705	0.092	0.745	0.085	-0.04	0.0213536	0.585239
cg14963724	S_Shelf	CNDP2	TSS1500	0.628	0.102	0.668	0.087	-0.04	0.0226282	0.585239
cg12044599	S_Shelf	CORO1B	Body	0.778	0.075	0.818	0.069	-0.04	0.0454079	0.602198
cg02532700	Open_sea	NCF4	Body	0.612	0.074	0.651	0.082	-0.039	0.0100177	0.577013
cg07398791	Open_sea	TNFAIP8	Body	0.741	0.077	0.779	0.076	-0.039	0.0125047	0.577013
cg08450017	Open_sea	CXCR6	TSS200	0.83	0.059	0.869	0.055	-0.039	0.000486303	0.577013
cg16474725	N_Shelf	CLIC5	Body	0.437	0.079	0.476	0.097	-0.039	0.0189875	0.577013
cg24723883	S_Shore	GNG7	5'UTR	0.75	0.046	0.788	0.046	-0.039	0.000201645	0.577013
cg23746600	Open_sea	IGF2R	Body	0.328	0.078	0.368	0.087	-0.039	0.0252595	0.589465
cg05099288	N_Shelf	CD164	Body	0.367	0.083	0.406	0.099	-0.039	0.0358161	0.596461
cg18527651	Open_sea	IRAK2	3'UTR	0.696	0.096	0.735	0.095	-0.039	0.0380236	0.599286
cg17315454	Open_sea	CCL24	TSS200	0.451	0.076	0.49	0.084	-0.039	0.0382372	0.599582
cg10045909	S_Shore	ZNF668	5'UTR	0.679	0.103	0.718	0.097	-0.039	0.0462399	0.60315
cg04757345	Open_sea	C4orf29	Body	0.748	0.084	0.787	0.073	-0.039	0.0476033	0.604568
cg03300649	S_Shore	APOB48R	TSS1500	0.77	0.047	0.808	0.041	-0.038	0.00357728	0.577013
cg08315613	S_Shore	SMARCA4	5'UTR	0.827	0.046	0.865	0.038	-0.038	0.000126019	0.577013
cg15316716	Island	DOK2	Body	0.744	0.049	0.782	0.049	-0.038	0.00216337	0.577013
cg19190163	N_Shore	PSMB8	Body	0.803	0.058	0.841	0.052	-0.038	0.00230671	0.577013
cg26418147	N_Shore	RAB7L1	Body	0.434	0.07	0.471	0.068	-0.038	0.0155993	0.577013
cg13368983	Open_sea	CFLAR	Body	0.641	0.093	0.679	0.092	-0.038	0.0238909	0.587492
cg03531211	Open_sea	HLA-DMA	Body	0.725	0.078	0.763	0.086	-0.038	0.0282648	0.589465
cg05185926	Open_sea	ARHGAP26	3'UTR	0.712	0.101	0.75	0.121	-0.038	0.0250394	0.589465
cg17117459	N_Shore	PARP4	5'UTR	0.669	0.095	0.708	0.108	-0.038	0.0266472	0.589465
cg27297326	Open_sea	C2	TSS1500	0.648	0.061	0.685	0.072	-0.038	0.0306467	0.589465
cg24024661	N_Shore	HMHA1	Body	0.575	0.081	0.613	0.075	-0.038	0.0411024	0.599982
cg03665078	N_Shore	TNFAIP8	Body	0.592	0.05	0.629	0.062	-0.037	0.011801	0.577013
cg05926586	Open_sea	CCDC33	Body	0.805	0.069	0.841	0.063	-0.037	0.00515665	0.577013
cg10384569	S_Shore	RPS11	Body	0.232	0.058	0.269	0.067	-0.037	0.0166308	0.577013
cg10587183	N_Shore	MAB21L1	1stExon	0.761	0.072	0.798	0.083	-0.037	0.0150265	0.577013
cg12524168	Open_sea	F2R	Body	0.778	0.048	0.815	0.039	-0.037	0.000177813	0.577013
cg14732540	Island	BRDT	TSS1500	0.804	0.059	0.84	0.056	-0.037	0.0032388	0.577013
cg21057323	Open_sea	CDC42BPB	Body	0.79	0.065	0.827	0.075	-0.037	0.00383275	0.577013
cg23570245	Open_sea	GRN	5'UTR	0.708	0.074	0.745	0.067	-0.037	0.0137244	0.577013
cg24931346	Open_sea	C1QB	TSS200	0.666	0.054	0.702	0.056	-0.037	0.012647	0.577013
cg04813876	Open_sea	PDGFD	Body	0.805	0.063	0.842	0.056	-0.037	0.0240082	0.588088
cg02491754	N_Shore	SP1	TSS1500	0.22	0.066	0.257	0.074	-0.037	0.0241431	0.588237
cg04098585	Open_sea	CD28	5'UTR	0.662	0.109	0.699	0.112	-0.037	0.0284861	0.589465
cg26158194	Open_sea	LSP1	5'UTR	0.693	0.087	0.73	0.103	-0.037	0.0256492	0.589465
cg26234900	N_Shore	TAP1	Body	0.6	0.06	0.636	0.06	-0.037	0.0256039	0.589465
cg03807316	Island	DLL3	Body	0.307	0.089	0.344	0.089	-0.037	0.0337002	0.591952
cg26501657	Open_sea	SH2B3	Body	0.64	0.075	0.677	0.074	-0.037	0.035395	0.594335
cg07274406	Open_sea	ITGB2	5'UTR	0.631	0.079	0.668	0.094	-0.037	0.0379331	0.599286
cg03915752	Open_sea	PDE4B	Body	0.622	0.107	0.659	0.1	-0.037	0.040425	0.599982
cg13108304	N_Shore	MCF2L	Body	0.678	0.097	0.716	0.09	-0.037	0.0437798	0.600169
cg16927606	S_Shore	TMEM149	1stExon	0.639	0.083	0.676	0.099	-0.037	0.0424084	0.600169
cg24718756	Open_sea	MARCH3	5'UTR	0.386	0.103	0.422	0.129	-0.037	0.0431886	0.600169
cg12547218	S_Shore	HDAC4	Body	0.671	0.084	0.708	0.073	-0.037	0.0475014	0.604568
cg03783907	Open_sea	BTN3A3	Body	0.612	0.08	0.648	0.077	-0.036	0.00847891	0.577013
cg09115713	Open_sea	FAM38A	Body	0.838	0.055	0.874	0.056	-0.036	0.00457895	0.577013
cg14826417	N_Shore	CLDN4	TSS1500	0.598	0.048	0.634	0.046	-0.036	0.00602809	0.577013
cg01016119	N_Shore	ARHGEF3	Body	0.449	0.072	0.485	0.095	-0.036	0.026586	0.589465
cg11724055	N_Shelf	HNRNPR	Body	0.519	0.088	0.555	0.097	-0.036	0.0314981	0.589465
cg13790426	S_Shore	CLCC1	TSS1500	0.283	0.056	0.319	0.059	-0.036	0.0259673	0.589465
cg03972665	Island	PITX2	Body	0.382	0.072	0.418	0.082	-0.036	0.0355368	0.595011
cg07450210	Open_sea	UBAC2	Body	0.614	0.085	0.65	0.1	-0.036	0.0380032	0.599286
cg08422803	Open_sea	ITGB2	TSS200	0.661	0.075	0.697	0.096	-0.036	0.0412294	0.599982
cg16589299	Island	EBF3	Body	0.204	0.101	0.24	0.103	-0.036	0.0451244	0.601697
cg09247619	Open_sea	PTPRC	Body	0.818	0.043	0.853	0.039	-0.035	3.36e-05	0.4753
cg02268192	S_Shore	RIN3	Body	0.665	0.059	0.7	0.06	-0.035	0.00454115	0.577013
cg02374486	S_Shelf	PRF1	TSS1500	0.768	0.061	0.803	0.05	-0.035	0.00875646	0.577013
cg06560379	N_Shore	NFKBIE	Body	0.177	0.044	0.212	0.061	-0.035	0.00659201	0.577013
cg08099136	N_Shore	PSMB8	Body	0.537	0.071	0.572	0.069	-0.035	0.00754226	0.577013
cg12609063	Open_sea	SLC22A15	Body	0.797	0.069	0.832	0.062	-0.035	0.00558967	0.577013
cg13925011	Island	KCNA3	1stExon	0.73	0.061	0.765	0.054	-0.035	0.00406176	0.577013
cg20732076	Open_sea	TRERF1	5'UTR	0.421	0.087	0.456	0.093	-0.035	0.0187712	0.577013
cg22994830	Open_sea	PRKAR1B	Body	0.711	0.078	0.746	0.087	-0.035	0.0169152	0.577013
cg23280720	Open_sea	HECA	Body	0.718	0.044	0.753	0.052	-0.035	0.00258808	0.577013
cg00118342	Open_sea	UXS1	Body	0.652	0.112	0.686	0.142	-0.035	0.0199781	0.582919
cg01777121	N_Shore	WNT5A	Body	0.637	0.078	0.672	0.095	-0.035	0.022791	0.585239
cg02691506	Open_sea	C3orf32	5'UTR	0.55	0.092	0.585	0.096	-0.035	0.0302955	0.589465
cg10311132	Open_sea	GABRB3	Body	0.25	0.06	0.285	0.074	-0.035	0.0311013	0.589465
cg17839611	Open_sea	ABI3	TSS1500	0.771	0.07	0.806	0.049	-0.035	0.034685	0.593316
cg06638568	Open_sea	PACRG	Body	0.536	0.055	0.571	0.063	-0.035	0.0356161	0.595899
cg19693031	Open_sea	TXNIP	3'UTR	0.473	0.092	0.508	0.1	-0.035	0.0364243	0.596586
cg01007345	N_Shore	TEC	5'UTR	0.436	0.093	0.471	0.1	-0.035	0.0383983	0.599582
cg24631526	N_Shore	LIME1	TSS200	0.303	0.063	0.338	0.093	-0.035	0.0449731	0.601697
cg00442389	N_Shelf	GPSM3	Body	0.718	0.103	0.753	0.1	-0.035	0.0462584	0.603224
cg05546044	S_Shore	MAPK1	TSS1500	0.413	0.079	0.448	0.069	-0.035	0.0468142	0.604145
cg25564800	S_Shore	KPNA1	TSS1500	0.241	0.056	0.276	0.082	-0.035	0.0466396	0.604145
cg18454299	S_Shelf	PATL2	Body	0.532	0.082	0.567	0.074	-0.035	0.049757	0.606511
cg00945209	S_Shelf	USP36	Body	0.663	0.05	0.697	0.054	-0.034	0.00318109	0.577013
cg04813697	Open_sea	PIP4K2A	Body	0.823	0.05	0.857	0.045	-0.034	0.000957649	0.577013
cg14041069	S_Shelf	FAM129C	TSS200	0.216	0.067	0.251	0.063	-0.034	0.000996949	0.577013
cg15059548	Open_sea	TNS3	Body	0.687	0.075	0.721	0.067	-0.034	0.00769107	0.577013
cg16797972	Open_sea	EPHA3	TSS1500	0.582	0.061	0.617	0.07	-0.034	0.00811608	0.577013
cg17320707	N_Shelf	EMX2	3'UTR	0.271	0.073	0.305	0.091	-0.034	0.00786751	0.577013
cg23497683	Open_sea	AFF3	TSS200	0.598	0.101	0.632	0.098	-0.034	0.0190226	0.577013
cg25059899	Open_sea	BCL2	Body	0.778	0.079	0.811	0.086	-0.034	0.00606061	0.577013
cg25765104	S_Shore	RCSD1	Body	0.694	0.091	0.728	0.09	-0.034	0.0221892	0.585239
cg19554257	Open_sea	MAP1LC3B2	TSS1500	0.714	0.104	0.748	0.111	-0.034	0.0315597	0.589465
cg10642548	Island	C10orf41	Body	0.647	0.054	0.681	0.061	-0.034	0.0415779	0.599982
cg22663489	N_Shelf	CCDC88B	1stExon	0.598	0.092	0.632	0.104	-0.034	0.0472475	0.604405
cg06398474	Open_sea	HDAC4	5'UTR	0.613	0.079	0.646	0.071	-0.033	0.0129943	0.577013
cg07438246	S_Shelf	SLC6A6	5'UTR	0.763	0.065	0.796	0.061	-0.033	0.0133027	0.577013
cg27519392	Open_sea	CHD7	Body	0.761	0.057	0.794	0.056	-0.033	0.00220444	0.577013
cg11104416	N_Shore	LOC100130872	TSS200	0.448	0.067	0.481	0.078	-0.033	0.0207887	0.585239
cg13099417	N_Shore	DIRAS3	TSS1500	0.615	0.06	0.648	0.068	-0.033	0.0221807	0.585239
cg17694848	Open_sea	WISP3	TSS200	0.669	0.057	0.702	0.05	-0.033	0.0221683	0.585239
cg24585453	N_Shore	PGM1	TSS1500	0.251	0.07	0.284	0.07	-0.033	0.0234282	0.585804
cg12513352	N_Shelf	CUGBP2	Body	0.779	0.087	0.812	0.078	-0.033	0.0265499	0.589465
cg21477985	Open_sea	IL23A	TSS1500	0.334	0.083	0.367	0.088	-0.033	0.0268599	0.589465
cg21470947	Open_sea	HLA-DMB	TSS1500	0.64	0.091	0.673	0.103	-0.033	0.034104	0.593219
cg17626301	N_Shore	TAP1	Body	0.695	0.064	0.728	0.055	-0.033	0.036006	0.596586
cg04410989	N_Shore	SAMHD1	Body	0.758	0.081	0.791	0.098	-0.033	0.0376209	0.598483
cg16886414	S_Shore	RPTOR	Body	0.715	0.067	0.747	0.058	-0.033	0.0422111	0.599982
cg01309328	N_Shore	PSMB8	Body	0.566	0.067	0.598	0.076	-0.032	0.0135505	0.577013
cg10696787	S_Shore	HELZ	TSS1500	0.273	0.083	0.305	0.075	-0.032	0.01336	0.577013
cg13583414	S_Shelf	LZTS1	Body	0.78	0.045	0.811	0.044	-0.032	0.00240446	0.577013
cg27004182	Open_sea	LYN	5'UTR	0.703	0.072	0.736	0.063	-0.032	0.0121502	0.577013
cg11992736	Open_sea	IL12RB1	Body	0.616	0.087	0.648	0.096	-0.032	0.0220051	0.585239
cg22309950	Open_sea	CD28	5'UTR	0.705	0.09	0.736	0.104	-0.032	0.0223393	0.585239
cg25294185	Island	RNASEH2C	Body	0.205	0.1	0.237	0.1	-0.032	0.0240896	0.588232
cg11251006	Island	DOT1L	Body	0.722	0.048	0.754	0.051	-0.032	0.0290881	0.589465
cg15683970	N_Shore	FAM165B	TSS1500	0.736	0.079	0.768	0.085	-0.032	0.0271215	0.589465
cg18652327	Open_sea	GPC6	Body	0.72	0.058	0.752	0.054	-0.032	0.0273584	0.589465
cg23059461	S_Shelf	PRF1	TSS200	0.694	0.08	0.726	0.066	-0.032	0.0263773	0.589465
cg16900255	Open_sea	C15orf59	Body	0.375	0.076	0.407	0.073	-0.032	0.0326556	0.590758
cg09177567	S_Shore	MIR596	TSS200	0.166	0.068	0.197	0.086	-0.032	0.0342206	0.593219
cg10161121	Open_sea	FASLG	TSS200	0.754	0.072	0.786	0.063	-0.032	0.0430534	0.600169
cg17822325	Open_sea	SERINC2	Body	0.62	0.068	0.652	0.078	-0.032	0.0425235	0.600169
cg24688655	N_Shore	FLJ32063	TSS1500	0.25	0.059	0.282	0.079	-0.032	0.044239	0.600437
cg05799811	Open_sea	CD247	Body	0.742	0.078	0.774	0.078	-0.032	0.0467976	0.604145
cg02902617	Open_sea	RIN3	Body	0.685	0.049	0.715	0.059	-0.031	0.00517249	0.577013
cg07464217	S_Shore	CTSZ	TSS1500	0.718	0.047	0.749	0.043	-0.031	0.00273015	0.577013
cg10787442	N_Shelf	PARP10	TSS1500	0.835	0.036	0.866	0.034	-0.031	0.00132453	0.577013
cg06206957	Open_sea	NT5C3	TSS200	0.382	0.082	0.413	0.092	-0.031	0.0265814	0.589465
cg14531564	S_Shore	SDF4	Body	0.813	0.059	0.844	0.056	-0.031	0.0266734	0.589465
cg15849098	Open_sea	GIMAP7	TSS200	0.645	0.085	0.677	0.094	-0.031	0.0294393	0.589465
cg10838410	S_Shore	IFFO1	Body	0.703	0.068	0.734	0.078	-0.031	0.0340638	0.593219
cg16372051	N_Shore	HSPA1B	TSS1500	0.569	0.084	0.6	0.077	-0.031	0.0341658	0.593219
cg13492245	S_Shore	FPGS	Body	0.287	0.063	0.319	0.069	-0.031	0.0346382	0.593316
cg27431877	S_Shore	NCOR2	Body	0.626	0.045	0.657	0.062	-0.031	0.0346123	0.593316
cg18310639	S_Shelf	CAPN2	Body	0.36	0.064	0.391	0.09	-0.031	0.0380118	0.599286
cg06786153	Open_sea	TBC1D2B	Body	0.189	0.068	0.22	0.079	-0.031	0.0409624	0.599982
cg05568549	N_Shore	CCND3	Body	0.478	0.097	0.509	0.106	-0.031	0.0441549	0.600437
cg04398451	Island	MYO15A	Body	0.83	0.104	0.862	0.099	-0.031	0.0444312	0.600707
cg00071250	Open_sea	FASLG	1stExon	0.735	0.035	0.765	0.037	-0.03	0.00400367	0.577013
cg04100956	Open_sea	ABCA4	Body	0.695	0.055	0.725	0.049	-0.03	0.0157906	0.577013
cg05287437	Open_sea	GALNTL2	TSS1500	0.723	0.039	0.754	0.041	-0.03	0.00294182	0.577013
cg10241347	Island	LOC399815	Body	0.125	0.069	0.155	0.067	-0.03	0.00604867	0.577013
cg10317164	N_Shore	IRAK2	Body	0.763	0.048	0.793	0.051	-0.03	0.00174707	0.577013
cg11484872	Open_sea	TNF	TSS200	0.775	0.063	0.805	0.059	-0.03	0.012256	0.577013
cg13408655	Open_sea	COL15A1	Body	0.8	0.056	0.83	0.053	-0.03	0.0137968	0.577013
cg17900199	Open_sea	WDR37	Body	0.734	0.045	0.763	0.041	-0.03	0.00545337	0.577013
cg24973755	Island	MAEA	Body	0.704	0.046	0.733	0.055	-0.03	0.0215522	0.585239
cg03680790	Open_sea	STX2	Body	0.823	0.063	0.852	0.043	-0.03	0.0299445	0.589465
cg05596756	Open_sea	FAM113B	5'UTR	0.77	0.102	0.8	0.099	-0.03	0.0302957	0.589465
cg17810878	Open_sea	ANO6	Body	0.685	0.054	0.715	0.06	-0.03	0.0255479	0.589465
cg03197992	N_Shelf	PAX8	Body	0.678	0.06	0.708	0.061	-0.03	0.040331	0.599982
cg08427717	Island	ICAM1	TSS200	0.138	0.056	0.167	0.078	-0.03	0.0394532	0.599982
cg13018120	Open_sea	CD300E	TSS200	0.439	0.097	0.469	0.085	-0.03	0.0419391	0.599982
cg21413492	N_Shore	COL9A1	Body	0.392	0.055	0.422	0.054	-0.03	0.0396119	0.599982
cg09076123	Open_sea	NCF2	5'UTR	0.667	0.069	0.697	0.066	-0.03	0.0438212	0.600169
cg19585100	N_Shore	PAPLN	TSS1500	0.676	0.07	0.705	0.064	-0.03	0.0434273	0.600169
cg03753191	S_Shore	EPSTI1	TSS1500	0.307	0.066	0.337	0.063	-0.03	0.0447192	0.601552
cg01077185	S_Shelf	ZNF862	3'UTR	0.518	0.068	0.548	0.074	-0.03	0.0485933	0.604959
cg03776194	N_Shore	RNF166	Body	0.776	0.072	0.806	0.064	-0.03	0.0491203	0.60584
cg07285276	Open_sea	RAPGEF1	TSS200	0.842	0.049	0.87	0.054	-0.029	0.00346046	0.577013
cg08462501	Open_sea	TBC1D1	Body	0.811	0.037	0.84	0.035	-0.029	0.00172857	0.577013
cg10133462	Island	MAEA	Body	0.741	0.044	0.77	0.041	-0.029	0.00507376	0.577013
cg17478992	Open_sea	SLC12A8	Body	0.821	0.039	0.85	0.044	-0.029	0.00800111	0.577013
cg23354510	Open_sea	LOC257358	TSS1500	0.693	0.061	0.722	0.057	-0.029	0.0106734	0.577013
cg24718773	Open_sea	HNMT	Body	0.865	0.046	0.894	0.041	-0.029	0.00133758	0.577013
cg24788483	Open_sea	TCF7L2	Body	0.755	0.045	0.784	0.046	-0.029	0.004259	0.577013
cg27353361	Open_sea	SCML4	1stExon	0.19	0.057	0.22	0.057	-0.029	0.00974291	0.577013
cg18505752	N_Shelf	PSMB8	Body	0.816	0.05	0.845	0.044	-0.029	0.0212924	0.585239
cg07615493	N_Shelf	ANKRD24	Body	0.57	0.075	0.598	0.088	-0.029	0.027224	0.589465
cg14264795	N_Shore	TBX5	TSS1500	0.553	0.072	0.582	0.086	-0.029	0.0271758	0.589465
cg15797314	Open_sea	PITPNC1	Body	0.647	0.054	0.676	0.067	-0.029	0.0276621	0.589465
cg17076443	Open_sea	FYN	5'UTR	0.433	0.075	0.462	0.076	-0.029	0.0248445	0.589465
cg17588003	Open_sea	C17orf87	TSS1500	0.761	0.053	0.79	0.055	-0.029	0.0269373	0.589465
cg24361391	Open_sea	KRT15	TSS200	0.713	0.057	0.742	0.068	-0.029	0.0328392	0.591461
cg15858970	Open_sea	LOC100287718	TSS1500	0.672	0.087	0.702	0.087	-0.029	0.0342494	0.593219
cg12894055	S_Shore	SLC47A1	Body	0.146	0.052	0.175	0.065	-0.029	0.0392675	0.599582
cg08796342	Open_sea	TC2N	TSS200	0.802	0.068	0.831	0.062	-0.029	0.0394149	0.599982
cg13647382	S_Shore	COL12A1	5'UTR	0.533	0.042	0.563	0.066	-0.029	0.0395679	0.599982
cg14787267	Island	TBC1D16	Body	0.764	0.051	0.793	0.05	-0.029	0.0420679	0.599982
cg15084269	S_Shore	STX6	TSS1500	0.593	0.078	0.622	0.085	-0.029	0.0420932	0.599982
cg21096345	N_Shore	CMTM7	TSS1500	0.343	0.078	0.372	0.083	-0.029	0.0410339	0.599982
cg02890365	Open_sea	TUFT1	Body	0.603	0.048	0.633	0.062	-0.029	0.0430719	0.600169
cg00539174	S_Shore	CTSZ	TSS1500	0.878	0.042	0.906	0.037	-0.028	0.00593206	0.577013
cg02481000	Island	PRKCZ	Body	0.773	0.049	0.801	0.053	-0.028	0.0188164	0.577013
cg03000848	Open_sea	AXIN1	Body	0.822	0.037	0.85	0.038	-0.028	0.00176967	0.577013
cg06407137	Open_sea	CD300LB	1stExon	0.795	0.049	0.823	0.04	-0.028	0.0160184	0.577013
cg06983746	Open_sea	FASLG	TSS200	0.788	0.043	0.815	0.037	-0.028	0.00566872	0.577013
cg15458504	N_Shore	RCAN3	TSS1500	0.291	0.066	0.319	0.062	-0.028	0.00903729	0.577013
cg18854666	Open_sea	SLC11A1	1stExon	0.739	0.039	0.767	0.05	-0.028	0.0201035	0.5834
cg24354612	S_Shelf	ICAM1	Body	0.635	0.038	0.663	0.042	-0.028	0.0209226	0.585239
cg17100158	Open_sea	ZNF385B	3'UTR	0.809	0.054	0.837	0.053	-0.028	0.0274114	0.589465
cg00232996	N_Shelf	ATF6B	Body	0.726	0.044	0.755	0.065	-0.028	0.0337833	0.592444
cg14827056	Open_sea	EIF2C2	Body	0.664	0.048	0.692	0.059	-0.028	0.0346572	0.593316
cg17433678	Open_sea	PFKP	Body	0.781	0.077	0.808	0.064	-0.028	0.0362411	0.596586
cg00549561	Open_sea	EEF2K	3'UTR	0.657	0.052	0.685	0.056	-0.028	0.0427384	0.600169
cg14109551	Open_sea	C6orf204	Body	0.623	0.056	0.651	0.071	-0.028	0.0431222	0.600169
cg15465743	S_Shore	BRSK2	Body	0.795	0.07	0.823	0.053	-0.028	0.0497094	0.60629
cg01062937	Island	ZFPM1	Body	0.634	0.059	0.661	0.057	-0.027	0.014465	0.577013
cg02084118	N_Shelf	ADAP1	Body	0.747	0.049	0.774	0.046	-0.027	0.0190606	0.577013
cg04035353	S_Shore	ANKRD11	Body	0.779	0.051	0.806	0.047	-0.027	0.0181118	0.577013
cg08680129	Open_sea	PRX	TSS1500	0.83	0.041	0.856	0.046	-0.027	0.0112848	0.577013
cg10798745	S_Shore	CD160	TSS200	0.835	0.04	0.862	0.036	-0.027	0.000896639	0.577013
cg13810673	Open_sea	GPR65	5'UTR	0.762	0.059	0.789	0.063	-0.027	0.00285091	0.577013
cg15224348	S_Shore	SFRS16	Body	0.81	0.057	0.836	0.049	-0.027	0.0158726	0.577013
cg17662034	Island	RDH10	1stExon	0.11	0.083	0.138	0.082	-0.027	0.0116811	0.577013
cg20683765	N_Shore	GDNF	5'UTR	0.157	0.053	0.184	0.061	-0.027	0.0122074	0.577013
cg21904489	Open_sea	CDGAP	Body	0.662	0.05	0.689	0.057	-0.027	0.0125889	0.577013
cg24457403	Open_sea	KRT16	TSS1500	0.821	0.038	0.849	0.034	-0.027	0.0038605	0.577013
cg24708145	Open_sea	C5orf20	3'UTR	0.732	0.036	0.759	0.039	-0.027	0.00149125	0.577013
cg01613294	Open_sea	APOL3	5'UTR	0.854	0.059	0.881	0.042	-0.027	0.0202835	0.585075
cg04125341	S_Shore	CLSTN2	Body	0.703	0.081	0.73	0.108	-0.027	0.022685	0.585239
cg08698159	Open_sea	SEZ6	Body	0.344	0.068	0.371	0.064	-0.027	0.0217498	0.585239
cg10950593	S_Shelf	CYTH3	Body	0.656	0.037	0.683	0.061	-0.027	0.0316221	0.589465
cg19411729	Open_sea	CCL5	TSS1500	0.678	0.07	0.705	0.069	-0.027	0.0322776	0.589465
cg24353392	Island	CRHR1	Body	0.092	0.049	0.119	0.048	-0.027	0.0287127	0.589465
cg27540367	Open_sea	TGFB1	Body	0.598	0.068	0.625	0.064	-0.027	0.0370883	0.597238
cg10077239	S_Shore	PRKD1	TSS1500	0.644	0.072	0.671	0.082	-0.027	0.0375867	0.598483
cg17658002	S_Shore	ACP5	TSS1500	0.763	0.058	0.79	0.05	-0.027	0.0387366	0.599582
cg09255910	Island	HLX	Body	0.539	0.057	0.565	0.076	-0.027	0.0408483	0.599982
cg09890775	Island	EBF3	Body	0.345	0.067	0.372	0.068	-0.027	0.0413944	0.599982
cg17741993	N_Shelf	TNF	Body	0.752	0.066	0.779	0.059	-0.027	0.0402896	0.599982
cg01957585	Open_sea	PSD3	Body	0.738	0.055	0.765	0.063	-0.027	0.0435915	0.600169
cg18618334	Island	CXCL12	TSS1500	0.282	0.078	0.309	0.086	-0.027	0.0448974	0.601697
cg19533977	Open_sea	CLTC	Body	0.635	0.091	0.662	0.097	-0.027	0.0453021	0.602198
cg08871244	N_Shore	FAM38A	Body	0.614	0.089	0.641	0.077	-0.027	0.0470368	0.604145
cg26385126	S_Shore	NCOR2	Body	0.554	0.04	0.581	0.066	-0.027	0.0485305	0.604959
cg00753676	N_Shore	FLJ13197	Body	0.742	0.048	0.767	0.041	-0.026	0.0104056	0.577013
cg00830621	N_Shelf	RPS15A	Body	0.844	0.045	0.87	0.037	-0.026	0.00469849	0.577013
cg01249544	Open_sea	CTNNA3	Body	0.726	0.05	0.752	0.051	-0.026	0.00807646	0.577013
cg02255098	S_Shore	BCAM	Body	0.716	0.04	0.742	0.043	-0.026	0.00716622	0.577013
cg02359160	Island	C1orf228	Body	0.725	0.061	0.751	0.08	-0.026	0.0088443	0.577013
cg04256697	Open_sea	PXN	Body	0.841	0.049	0.867	0.045	-0.026	0.00823735	0.577013
cg05564251	Open_sea	SP140	Body	0.859	0.039	0.885	0.033	-0.026	0.00185338	0.577013
cg06958535	Open_sea	LAX1	1stExon	0.873	0.051	0.899	0.048	-0.026	0.0116846	0.577013
cg07499142	N_Shore	PIK3CD	3'UTR	0.841	0.039	0.868	0.036	-0.026	0.00124781	0.577013
cg10625266	N_Shore	SH3GLB1	TSS1500	0.114	0.056	0.14	0.054	-0.026	0.00979699	0.577013
cg14518276	N_Shelf	TRAF1	Body	0.82	0.041	0.846	0.04	-0.026	0.0116241	0.577013
cg16529592	Open_sea	RUNX3	TSS1500	0.871	0.049	0.897	0.04	-0.026	0.00558049	0.577013
cg16711522	Open_sea	MYO5A	Body	0.807	0.041	0.833	0.042	-0.026	0.00339103	0.577013
cg23344395	N_Shore	C3orf59	Body	0.722	0.051	0.747	0.055	-0.026	0.0189856	0.577013
cg23878241	N_Shore	PPTC7	Body	0.313	0.071	0.339	0.064	-0.026	0.0101042	0.577013
cg26076905	Open_sea	PIK3R1	TSS200	0.816	0.047	0.842	0.038	-0.026	0.00501986	0.577013
cg04202892	Island	ACOXL	3'UTR	0.177	0.07	0.202	0.062	-0.026	0.023528	0.586476
cg06524165	Open_sea	LOC100188949	TSS200	0.741	0.079	0.766	0.065	-0.026	0.0270795	0.589465
cg11953913	Open_sea	C5orf32	5'UTR	0.687	0.051	0.713	0.056	-0.026	0.0280985	0.589465
cg17039369	Open_sea	ITGB2	TSS200	0.316	0.09	0.342	0.077	-0.026	0.0274047	0.589465
cg27619367	N_Shelf	HEBP1	Body	0.724	0.053	0.75	0.052	-0.026	0.0322297	0.589465
cg16941122	Open_sea	UBAC2	Body	0.552	0.042	0.578	0.061	-0.026	0.0354543	0.594686
cg05322931	Open_sea	NXN	Body	0.707	0.052	0.733	0.05	-0.026	0.042123	0.599982
cg02435538	N_Shore	RHBDD2	TSS1500	0.708	0.05	0.734	0.056	-0.026	0.0465389	0.603648
cg11642324	N_Shore	GOLGA3	3'UTR	0.647	0.085	0.673	0.073	-0.026	0.0465855	0.603797
cg01398148	Open_sea	CXorf27	1stExon	0.807	0.044	0.833	0.047	-0.026	0.0474791	0.604568
cg15141195	S_Shore	FOXF2	Body	0.454	0.074	0.48	0.071	-0.026	0.0476269	0.604568
cg17067993	Open_sea	CCR7	5'UTR	0.656	0.085	0.682	0.102	-0.026	0.049573	0.605876
cg06942450	S_Shore	CTSZ	TSS1500	0.882	0.038	0.907	0.03	-0.025	2.69e-05	0.4753
cg03433699	N_Shore	RNASEK	Body	0.19	0.062	0.215	0.058	-0.025	0.0154516	0.577013
cg05007997	Open_sea	SLC11A1	1stExon	0.764	0.038	0.789	0.039	-0.025	0.00875479	0.577013
cg06642177	Island	SGK1	Body	0.148	0.079	0.172	0.083	-0.025	0.0167168	0.577013
cg11511443	Open_sea	LMO3	TSS1500	0.81	0.061	0.835	0.054	-0.025	0.0118407	0.577013
cg17813891	Open_sea	EVL	Body	0.881	0.034	0.906	0.037	-0.025	0.00112819	0.577013
cg19302979	Open_sea	SLC8A1	Body	0.767	0.059	0.793	0.048	-0.025	0.0120488	0.577013
cg19517476	Island	GIPC1	Body	0.89	0.047	0.915	0.037	-0.025	0.0168371	0.577013
cg20497631	Open_sea	MFHAS1	Body	0.791	0.04	0.816	0.039	-0.025	0.00758103	0.577013
cg21773646	Island	CCDC57	Body	0.769	0.041	0.794	0.038	-0.025	0.00355343	0.577013
cg01782024	Open_sea	CDC7	Body	0.73	0.046	0.755	0.048	-0.025	0.019831	0.582369
cg01485548	N_Shore	IFI30	TSS1500	0.284	0.053	0.309	0.06	-0.025	0.0214336	0.585239
cg15756507	Open_sea	PITPNC1	Body	0.758	0.06	0.784	0.073	-0.025	0.0238462	0.587105
cg18991321	Open_sea	AGFG2	Body	0.714	0.04	0.739	0.043	-0.025	0.0245723	0.589465
cg19268652	Open_sea	HIVEP1	Body	0.803	0.049	0.828	0.048	-0.025	0.0318498	0.589465
cg19942256	Island	KCNA3	1stExon	0.721	0.052	0.746	0.055	-0.025	0.0260144	0.589465
cg26260369	Island	VTI1B	TSS200	0.113	0.084	0.138	0.077	-0.025	0.0296693	0.589465
cg26407558	Open_sea	C4BPB	1stExon	0.789	0.073	0.814	0.089	-0.025	0.0258852	0.589465
cg21650436	Open_sea	ADCY6	Body	0.795	0.058	0.82	0.043	-0.025	0.0346833	0.593316
cg25256924	S_Shelf	CORO1B	3'UTR	0.757	0.057	0.781	0.052	-0.025	0.0348149	0.593316
cg13718960	Open_sea	RNASE1	TSS1500	0.686	0.055	0.712	0.059	-0.025	0.0355545	0.59508
cg00488514	N_Shore	HPS4	Body	0.743	0.054	0.768	0.057	-0.025	0.0358907	0.596586
cg06961473	Island	LOC390594	1stExon	0.566	0.062	0.591	0.064	-0.025	0.0408394	0.599982
cg16389078	S_Shelf	IL17RA	Body	0.782	0.1	0.807	0.083	-0.025	0.0398879	0.599982
cg15602548	S_Shore	SPTBN1	Body	0.392	0.065	0.416	0.077	-0.025	0.0441558	0.600437
cg16792842	Island	EBF2	Body	0.169	0.06	0.195	0.053	-0.025	0.044702	0.601552
cg19240569	Open_sea	HRASLS2	TSS1500	0.72	0.046	0.744	0.046	-0.025	0.0451765	0.601815
cg12190048	N_Shore	GRAMD1C	TSS1500	0.243	0.064	0.268	0.073	-0.025	0.047528	0.604568
cg19397991	Open_sea	PASK	Body	0.635	0.059	0.66	0.068	-0.025	0.0492571	0.60584
cg25954134	S_Shelf	PDE11A	Body	0.696	0.076	0.721	0.077	-0.025	0.0497698	0.606549
cg04387658	Open_sea	CD86	Body	0.794	0.044	0.818	0.037	-0.024	0.0118547	0.577013
cg04759756	Open_sea	SLA2	5'UTR	0.888	0.042	0.912	0.035	-0.024	0.00955699	0.577013
cg05300158	Island	SETD7	TSS200	0.08	0.078	0.104	0.07	-0.024	0.00712483	0.577013
cg09464206	Open_sea	CASP8	5'UTR	0.145	0.056	0.168	0.051	-0.024	0.00861933	0.577013
cg14266248	Open_sea	ASPH	Body	0.842	0.041	0.865	0.034	-0.024	0.0101869	0.577013
cg15785860	Open_sea	ADH1C	TSS1500	0.796	0.053	0.82	0.045	-0.024	0.00537181	0.577013
cg17298516	Open_sea	BCAR3	Body	0.789	0.04	0.813	0.038	-0.024	0.014176	0.577013
cg18257485	N_Shore	NOP14	Body	0.843	0.05	0.867	0.049	-0.024	0.00881971	0.577013
cg19360308	Open_sea	PARVA	Body	0.702	0.036	0.726	0.034	-0.024	0.00232701	0.577013
cg19419993	Island	PITPNC1	5'UTR	0.11	0.049	0.134	0.055	-0.024	0.00234734	0.577013
cg21625146	N_Shore	SLC9A3	Body	0.493	0.042	0.517	0.037	-0.024	0.0141661	0.577013
cg25627693	S_Shore	GRK5	Body	0.141	0.053	0.165	0.059	-0.024	0.00299129	0.577013
cg27321913	Open_sea	DEF6	TSS1500	0.213	0.055	0.238	0.057	-0.024	0.00756264	0.577013
cg16409562	Open_sea	NDRG2	Body	0.697	0.047	0.721	0.057	-0.024	0.0203331	0.585136
cg10533990	Open_sea	FOLR3	TSS200	0.689	0.037	0.714	0.044	-0.024	0.0216429	0.585239
cg16858415	N_Shore	SIK3	Body	0.133	0.051	0.157	0.047	-0.024	0.0233244	0.585671
cg01034251	S_Shore	MGC23284	Body	0.132	0.05	0.156	0.057	-0.024	0.0280442	0.589465
cg23352695	Open_sea	NF1	Body	0.785	0.081	0.809	0.106	-0.024	0.0324011	0.589792
cg14424631	Open_sea	CYP19A1	Body	0.685	0.089	0.709	0.088	-0.024	0.0330876	0.591767
cg09706586	Island	PIK3CD	Body	0.772	0.066	0.796	0.049	-0.024	0.0343785	0.593219
cg18625627	Open_sea	TSHR	Body	0.564	0.079	0.588	0.093	-0.024	0.0351182	0.593865
cg03052794	N_Shelf	C19orf22	Body	0.572	0.073	0.596	0.065	-0.024	0.0352112	0.594034
cg17814047	Island	PDGFA	TSS1500	0.321	0.068	0.345	0.077	-0.024	0.035476	0.594869
cg06949933	S_Shore	AHSA2	5'UTR	0.706	0.055	0.731	0.055	-0.024	0.036864	0.596693
cg04195855	N_Shore	LRRK1	Body	0.277	0.068	0.301	0.06	-0.024	0.0370639	0.597224
cg00434461	N_Shore	FLJ42709	Body	0.818	0.076	0.842	0.084	-0.024	0.0409035	0.599982
cg06517940	S_Shelf	LCK	5'UTR	0.801	0.041	0.825	0.039	-0.024	0.0413546	0.599982
cg20748065	Open_sea	POR	Body	0.68	0.051	0.704	0.081	-0.024	0.0427578	0.600169
cg00355656	N_Shore	ABCB10	Body	0.798	0.042	0.822	0.047	-0.023	0.00603197	0.577013
cg02538772	Open_sea	SND1	Body	0.857	0.045	0.881	0.036	-0.023	0.0147995	0.577013
cg06280059	Open_sea	CCR2	TSS1500	0.746	0.034	0.769	0.038	-0.023	0.00634249	0.577013
cg08204023	Island	GDNF	5'UTR	0.114	0.046	0.137	0.057	-0.023	0.018413	0.577013
cg11293176	N_Shore	WNT5A	Body	0.181	0.069	0.203	0.071	-0.023	0.0171503	0.577013
cg11904429	S_Shore	CD70	TSS1500	0.855	0.036	0.878	0.038	-0.023	0.00563486	0.577013
cg12566152	S_Shore	FLJ41350	Body	0.318	0.04	0.341	0.04	-0.023	0.00759578	0.577013
cg15286847	Island	KLHL36	Body	0.857	0.038	0.88	0.037	-0.023	0.00565005	0.577013
cg18555433	Open_sea	RFPL2	1stExon	0.251	0.062	0.274	0.054	-0.023	0.00780266	0.577013
cg21931656	N_Shore	ARAP1	5'UTR	0.164	0.057	0.187	0.047	-0.023	0.00279616	0.577013
cg26732252	Open_sea	TMEM72	Body	0.334	0.049	0.357	0.039	-0.023	0.0152742	0.577013
cg11257888	N_Shore	RCAN3	TSS1500	0.827	0.048	0.85	0.052	-0.023	0.0192451	0.579075
cg19774846	Open_sea	RUNX3	TSS1500	0.827	0.053	0.849	0.043	-0.023	0.0196187	0.581709
cg06365567	N_Shore	NDUFAF3	TSS200	0.103	0.052	0.127	0.046	-0.023	0.0204302	0.585239
cg19380303	S_Shore	KIF7	Body	0.805	0.047	0.828	0.045	-0.023	0.0226318	0.585239
cg11502198	Island	ABT1	1stExon	0.148	0.103	0.171	0.09	-0.023	0.0239395	0.588012
cg20518096	Open_sea	AKR1D1	TSS1500	0.638	0.057	0.662	0.062	-0.023	0.0240406	0.588159
cg07252792	S_Shelf	CCDC116	TSS200	0.801	0.058	0.824	0.059	-0.023	0.0295267	0.589465
cg13064679	S_Shelf	TNXB	Body	0.651	0.041	0.675	0.039	-0.023	0.0301341	0.589465
cg14036868	Island	ATL2	TSS200	0.164	0.113	0.187	0.109	-0.023	0.0322221	0.589465
cg17474524	S_Shore	PTK6	TSS200	0.479	0.062	0.502	0.047	-0.023	0.0312878	0.589465
cg23836747	N_Shore	SORBS2	Body	0.793	0.069	0.816	0.081	-0.023	0.0301933	0.589465
cg27340723	Open_sea	ADCY9	Body	0.583	0.038	0.606	0.056	-0.023	0.0324717	0.590003
cg26118759	Open_sea	CD58	Body	0.799	0.097	0.822	0.109	-0.023	0.0332916	0.591767
cg05928537	Open_sea	COTL1	Body	0.625	0.059	0.649	0.057	-0.023	0.0353491	0.594287
cg16552271	Open_sea	KIAA1026	Body	0.722	0.055	0.746	0.053	-0.023	0.0357646	0.596439
cg21910543	Island	TBX1	TSS200	0.338	0.077	0.362	0.071	-0.023	0.036357	0.596586
cg05906777	S_Shore	MIF4GD	TSS1500	0.314	0.052	0.338	0.044	-0.023	0.0370323	0.597024
cg03078690	N_Shelf	VPS52	Body	0.717	0.052	0.74	0.05	-0.023	0.0404914	0.599982
cg26595256	Open_sea	TRIO	Body	0.77	0.057	0.793	0.066	-0.023	0.0407489	0.599982
cg15108958	S_Shelf	MTRR	Body	0.875	0.044	0.898	0.037	-0.023	0.0429475	0.600169
cg12527995	S_Shelf	FAM159A	Body	0.759	0.088	0.782	0.08	-0.023	0.0443544	0.600666
cg02319067	Open_sea	C16orf54	TSS200	0.47	0.069	0.493	0.082	-0.023	0.0447708	0.601697
cg06207778	Open_sea	FHAD1	Body	0.699	0.07	0.723	0.066	-0.023	0.0458694	0.60265
cg18894781	Open_sea	FRMD6	TSS200	0.752	0.052	0.775	0.047	-0.023	0.0463468	0.603343
cg08859278	Open_sea	ZAP70	TSS1500	0.772	0.052	0.795	0.043	-0.023	0.0468082	0.604145
cg10899547	Island	RASGEF1C	Body	0.093	0.056	0.116	0.077	-0.023	0.0483463	0.604959
cg00305629	N_Shore	DFNB31	Body	0.71	0.04	0.732	0.04	-0.022	0.0173678	0.577013
cg00636124	Island	JMJD5	5'UTR	0.133	0.081	0.156	0.079	-0.022	0.0187465	0.577013
cg04638265	Open_sea	FAM107B	Body	0.704	0.05	0.726	0.044	-0.022	0.00715901	0.577013
cg05106269	Island	ICAM1	TSS200	0.159	0.058	0.181	0.057	-0.022	0.0173582	0.577013
cg05603784	S_Shore	ZNF469	Body	0.782	0.037	0.804	0.047	-0.022	0.0140308	0.577013
cg12198934	Open_sea	PRKCA	Body	0.836	0.053	0.857	0.042	-0.022	0.00920516	0.577013
cg14614581	N_Shelf	SPOCK2	Body	0.88	0.043	0.903	0.037	-0.022	0.0129548	0.577013
cg15556990	N_Shelf	SEMA3C	Body	0.749	0.038	0.77	0.045	-0.022	0.0118107	0.577013
cg20086579	Open_sea	ELOF1	Body	0.844	0.04	0.866	0.033	-0.022	0.0112646	0.577013
cg25562834	S_Shore	PRKCH	Body	0.196	0.052	0.217	0.05	-0.022	0.0176328	0.577013
cg00544901	Island	RPS11	TSS1500	0.075	0.072	0.098	0.075	-0.022	0.0274933	0.589465
cg00850996	N_Shelf	PEAR1	Body	0.72	0.033	0.742	0.04	-0.022	0.0252345	0.589465
cg01099220	Island	LRRC14	3'UTR	0.139	0.058	0.161	0.057	-0.022	0.0259013	0.589465
cg03051880	Open_sea	MAN1A1	Body	0.648	0.071	0.67	0.078	-0.022	0.0322083	0.589465
cg07236781	Open_sea	RUNX3	1stExon	0.883	0.038	0.904	0.031	-0.022	0.0249782	0.589465
cg17809945	Open_sea	SDPR	TSS1500	0.68	0.042	0.702	0.053	-0.022	0.0249037	0.589465
cg20025658	Open_sea	CXCR1	1stExon	0.756	0.062	0.777	0.067	-0.022	0.032213	0.589465
cg12038696	Island	TFAP2E	Body	0.115	0.06	0.137	0.057	-0.022	0.0332289	0.591767
cg07728874	Open_sea	CD3D	1stExon	0.787	0.042	0.809	0.039	-0.022	0.034383	0.593219
cg26890181	Open_sea	KCNN4	TSS1500	0.803	0.045	0.825	0.05	-0.022	0.0368193	0.596693
cg22550299	Open_sea	THBS2	TSS1500	0.488	0.071	0.509	0.066	-0.022	0.0387072	0.599582
cg19646897	Open_sea	HAVCR2	TSS1500	0.797	0.069	0.82	0.063	-0.022	0.0413514	0.599982
cg26402422	N_Shore	GRAMD1C	TSS1500	0.159	0.061	0.182	0.069	-0.022	0.0404519	0.599982
cg09604569	Open_sea	ARMC9	Body	0.68	0.08	0.702	0.064	-0.022	0.0437354	0.600169
cg14785679	S_Shore	ADCYAP1R1	5'UTR	0.278	0.067	0.3	0.075	-0.022	0.0428566	0.600169
cg02244028	Open_sea	SCN11A	TSS200	0.808	0.041	0.828	0.044	-0.021	0.013931	0.577013
cg02948624	Island	TBX1	TSS1500	0.104	0.054	0.125	0.047	-0.021	0.0098077	0.577013
cg03337218	Open_sea	PRTFDC1	Body	0.891	0.037	0.913	0.039	-0.021	0.00215515	0.577013
cg05677133	N_Shore	EIF4G1	Body	0.836	0.039	0.857	0.039	-0.021	0.00726964	0.577013
cg10213928	Island	NUAK2	TSS200	0.079	0.048	0.1	0.059	-0.021	0.00415271	0.577013
cg11810961	Island	SIDT1	Body	0.066	0.036	0.087	0.038	-0.021	0.0033495	0.577013
cg12060786	S_Shore	C6orf48	5'UTR	0.075	0.058	0.097	0.052	-0.021	0.0137389	0.577013
cg26207239	Open_sea	BIRC2	Body	0.826	0.036	0.847	0.042	-0.021	0.0142626	0.577013
cg26473844	Island	GDNF	5'UTR	0.148	0.057	0.169	0.057	-0.021	0.00940386	0.577013
cg24641125	Island	HMGN1	TSS200	0.025	0.052	0.046	0.042	-0.021	0.0191493	0.577284
cg05228361	Open_sea	EPHB2	Body	0.814	0.037	0.836	0.042	-0.021	0.0198169	0.582369
cg13031167	Open_sea	HLA-DPA1	TSS200	0.164	0.055	0.185	0.056	-0.021	0.0231188	0.585651
cg02007288	N_Shore	GTF2E2	5'UTR	0.886	0.044	0.907	0.04	-0.021	0.0269704	0.589465
cg05656688	N_Shore	RUNX3	Body	0.601	0.036	0.623	0.058	-0.021	0.0321763	0.589465
cg11941929	N_Shelf	SLMO1	Body	0.753	0.043	0.774	0.045	-0.021	0.0316981	0.589465
cg13339825	Open_sea	ARHGAP25	Body	0.153	0.067	0.174	0.07	-0.021	0.0299331	0.589465
cg15387943	N_Shore	MRPS36	TSS1500	0.046	0.044	0.067	0.051	-0.021	0.0277393	0.589465
cg16118839	N_Shore	CTSC	Body	0.812	0.057	0.833	0.056	-0.021	0.0265177	0.589465
cg18100008	N_Shelf	GLI3	3'UTR	0.658	0.053	0.679	0.066	-0.021	0.0304532	0.589465
cg08655589	Island	SLC6A6	5'UTR	0.113	0.078	0.134	0.078	-0.021	0.0332813	0.591767
cg25466805	Island	ARAP1	TSS1500	0.182	0.054	0.203	0.061	-0.021	0.033913	0.592917
cg27376024	Open_sea	LGALS12	5'UTR	0.215	0.065	0.237	0.067	-0.021	0.0351915	0.59399
cg25298754	Open_sea	ZBED2	5'UTR	0.741	0.053	0.762	0.061	-0.021	0.0390938	0.599582
cg17553881	S_Shore	EXOC3	5'UTR	0.324	0.097	0.345	0.075	-0.021	0.0437556	0.600169
cg09821211	Open_sea	OSTalpha	Body	0.779	0.041	0.801	0.039	-0.021	0.0456527	0.602602
cg06363968	Open_sea	COTL1	Body	0.847	0.049	0.869	0.05	-0.021	0.047254	0.604405
cg05637296	S_Shore	TMC8	Body	0.834	0.052	0.855	0.042	-0.021	0.0478323	0.604568
cg19695335	Island	NANP	TSS200	0.064	0.053	0.085	0.058	-0.021	0.0484875	0.604959
cg09760057	S_Shore	PLK5P	Body	0.765	0.046	0.786	0.052	-0.021	0.0488322	0.605315
cg04945753	Open_sea	SPATS2L	Body	0.832	0.057	0.853	0.052	-0.021	0.0489622	0.605509
cg03468671	S_Shore	CTAGE5	Body	0.108	0.037	0.128	0.04	-0.02	0.00333437	0.577013
cg05098417	Island	C11orf20	TSS200	0.096	0.046	0.116	0.048	-0.02	0.0187393	0.577013
cg18961281	Open_sea	CARD11	TSS200	0.2	0.053	0.22	0.059	-0.02	0.0101998	0.577013
cg20380468	Open_sea	FYB	Body	0.904	0.037	0.924	0.033	-0.02	0.00997133	0.577013
cg22704520	Island	C2orf60	Body	0.124	0.077	0.144	0.072	-0.02	0.0116861	0.577013
cg22786826	Island	ATP6V0C	Body	0.042	0.047	0.062	0.048	-0.02	0.00462185	0.577013
cg23229984	N_Shore	ABLIM3	TSS1500	0.833	0.037	0.852	0.035	-0.02	0.0106334	0.577013
cg23916689	Open_sea	RUNX3	TSS1500	0.862	0.038	0.882	0.03	-0.02	0.00991429	0.577013
cg26733301	S_Shore	SLC17A9	Body	0.105	0.047	0.125	0.048	-0.02	0.0133056	0.577013
cg15926099	S_Shore	C6orf48	5'UTR	0.015	0.045	0.036	0.031	-0.02	0.0200235	0.58336
cg12109968	Island	ATP9A	Body	0.248	0.06	0.267	0.063	-0.02	0.0212014	0.585239
cg13525276	Open_sea	TSHR	Body	0.681	0.082	0.7	0.088	-0.02	0.0224622	0.585239
cg19293468	Open_sea	SMG6	Body	0.757	0.038	0.777	0.04	-0.02	0.0227862	0.585239
cg24803138	Open_sea	PC	Body	0.22	0.071	0.241	0.056	-0.02	0.0218991	0.585239
cg03517466	S_Shore	RGS16	TSS1500	0.296	0.057	0.316	0.054	-0.02	0.0276588	0.589465
cg05995220	Island	RBM38	TSS1500	0.177	0.046	0.197	0.057	-0.02	0.0246871	0.589465
cg07450021	Open_sea	KIAA0513	5'UTR	0.721	0.035	0.741	0.04	-0.02	0.0297298	0.589465
cg14310606	N_Shore	KIAA1984	Body	0.312	0.049	0.332	0.053	-0.02	0.0294482	0.589465
cg19862782	Island	SDF4	Body	0.773	0.042	0.793	0.044	-0.02	0.0272858	0.589465
cg23098018	Island	PIK3CD	Body	0.82	0.046	0.84	0.041	-0.02	0.0263257	0.589465
cg25471071	Open_sea	CNTN6	Body	0.754	0.055	0.774	0.059	-0.02	0.029446	0.589465
cg08798862	Open_sea	FAM38A	Body	0.869	0.047	0.889	0.041	-0.02	0.0335728	0.591834
cg02320003	N_Shore	ELOVL7	5'UTR	0.105	0.082	0.125	0.083	-0.02	0.0362954	0.596586
cg05952498	N_Shelf	TNF	Body	0.888	0.044	0.908	0.047	-0.02	0.0373296	0.598131
cg05923857	Open_sea	TCF7L2	Body	0.763	0.043	0.783	0.044	-0.02	0.0391789	0.599582
cg21026460	Open_sea	HDAC11	Body	0.834	0.035	0.854	0.036	-0.02	0.0384725	0.599582
cg14029206	S_Shelf	LRWD1	Body	0.883	0.04	0.903	0.059	-0.02	0.0403249	0.599982
cg22312494	N_Shore	WNT11	TSS1500	0.088	0.047	0.108	0.062	-0.02	0.0403969	0.599982
cg03198066	N_Shelf	CCDC148	5'UTR	0.667	0.064	0.687	0.062	-0.02	0.0427989	0.600169
cg04342202	Open_sea	MAD1L1	Body	0.778	0.052	0.798	0.056	-0.02	0.0448087	0.601697
cg16779811	S_Shore	ERICH1	Body	0.819	0.046	0.839	0.042	-0.02	0.0456918	0.602602
cg09109724	S_Shelf	TUBGCP2	3'UTR	0.43	0.079	0.451	0.072	-0.02	0.0478508	0.604568
cg01458961	Island	PPP3CA	TSS1500	0.155	0.067	0.174	0.057	-0.019	0.00629983	0.577013
cg02994863	Island	PGM1	1stExon	0.115	0.071	0.134	0.072	-0.019	0.0102404	0.577013
cg03140624	Open_sea	LYST	Body	0.855	0.037	0.874	0.036	-0.019	0.00225194	0.577013
cg03903296	Island	PDCD1	Body	0.786	0.041	0.805	0.041	-0.019	0.0160152	0.577013
cg08458637	Open_sea	TSNAX-DISC1	Body	0.855	0.041	0.875	0.031	-0.019	0.00685992	0.577013
cg13530377	Open_sea	SH3BP4	5'UTR	0.817	0.039	0.837	0.036	-0.019	0.0170046	0.577013
cg13796218	N_Shore	MAD2L2	5'UTR	0.093	0.043	0.112	0.038	-0.019	0.00979176	0.577013
cg15070897	Open_sea	SLC7A7	5'UTR	0.797	0.034	0.817	0.038	-0.019	0.0199504	0.582845
cg13603599	S_Shore	AIP	Body	0.897	0.044	0.916	0.033	-0.019	0.0225447	0.585239
cg10082589	Open_sea	SDPR	TSS1500	0.823	0.037	0.842	0.038	-0.019	0.0230546	0.585651
cg09856274	Open_sea	ERMAP	Body	0.854	0.041	0.874	0.034	-0.019	0.0236927	0.586508
cg02916409	Island	C16orf59	TSS200	0.187	0.044	0.207	0.044	-0.019	0.0305675	0.589465
cg03429643	Open_sea	MGAT4A	TSS1500	0.718	0.066	0.737	0.073	-0.019	0.0321658	0.589465
cg04044418	S_Shore	ZNF276	Body	0.272	0.051	0.29	0.051	-0.019	0.029311	0.589465
cg18835472	Open_sea	HMGN4	3'UTR	0.852	0.049	0.871	0.044	-0.019	0.0273652	0.589465
cg20345915	Open_sea	RGS10	5'UTR	0.734	0.046	0.753	0.052	-0.019	0.0312071	0.589465
cg04069927	Open_sea	TMEM154	TSS200	0.198	0.049	0.217	0.058	-0.019	0.0323518	0.589739
cg14278300	Open_sea	CD247	Body	0.787	0.057	0.806	0.052	-0.019	0.0323578	0.589739
cg25064552	N_Shore	SLC39A1	5'UTR	0.854	0.052	0.873	0.038	-0.019	0.037706	0.598555
cg08081407	S_Shore	ARF4	TSS1500	0.259	0.052	0.278	0.057	-0.019	0.0416362	0.599982
cg21233722	Island	DOCK2	Body	0.188	0.08	0.207	0.074	-0.019	0.0415651	0.599982
cg18297960	Island	C7orf50	Body	0.806	0.057	0.826	0.052	-0.019	0.0498952	0.606658
cg04267467	Island	PARP12	Body	0.077	0.048	0.095	0.042	-0.018	0.00878036	0.577013
cg04513669	Island	SH3GLB1	TSS1500	0.045	0.04	0.063	0.035	-0.018	0.0133853	0.577013
cg06024289	N_Shore	KRT18	TSS200	0.138	0.054	0.156	0.049	-0.018	0.0132915	0.577013
cg08458400	Open_sea	CNR1	Body	0.83	0.035	0.848	0.034	-0.018	0.0107256	0.577013
cg09461395	Island	OTOP2	5'UTR	0.037	0.038	0.055	0.035	-0.018	0.00480789	0.577013
cg10330169	S_Shelf	DIS3L2	5'UTR	0.872	0.046	0.891	0.043	-0.018	0.0178909	0.577013
cg15927357	Island	C18orf32	TSS1500	0.128	0.063	0.146	0.059	-0.018	0.0141386	0.577013
cg17381847	N_Shore	CCNG1	TSS1500	0.039	0.038	0.057	0.036	-0.018	0.0116182	0.577013
cg20739510	N_Shore	PEX14	TSS200	0.05	0.041	0.069	0.039	-0.018	0.00980642	0.577013
cg21851142	Island	ENPP1	TSS200	0.034	0.038	0.052	0.04	-0.018	0.000630844	0.577013
cg23366234	Island	AIRE	Body	0.926	0.041	0.943	0.03	-0.018	0.0153704	0.577013
cg01349853	Island	TRANK1	TSS200	0.063	0.058	0.08	0.066	-0.018	0.0265427	0.589465
cg09514401	Island	TRPA1	TSS1500	0.095	0.049	0.114	0.05	-0.018	0.0294174	0.589465
cg21593149	N_Shelf	MAEA	Body	0.869	0.034	0.887	0.044	-0.018	0.0320731	0.589465
cg24885794	Island	SGCE	TSS1500	0.39	0.059	0.408	0.062	-0.018	0.0321938	0.589465
cg25151688	N_Shore	DIS3L	TSS200	0.048	0.031	0.066	0.039	-0.018	0.0309758	0.589465
cg20276750	N_Shore	PPM1M	TSS1500	0.112	0.057	0.13	0.058	-0.018	0.0348006	0.593316
cg04102510	Open_sea	ITPKB	Body	0.108	0.061	0.126	0.051	-0.018	0.0436825	0.600169
cg21572480	N_Shelf	C1orf163	Body	0.83	0.047	0.848	0.052	-0.018	0.0433089	0.600169
cg27129984	S_Shore	C16orf38	TSS1500	0.497	0.056	0.515	0.052	-0.018	0.0437761	0.600169
cg02130107	S_Shore	C16orf53	Body	0.359	0.053	0.377	0.053	-0.018	0.0444186	0.600707
cg03410790	N_Shelf	ALDH3B1	Body	0.789	0.044	0.807	0.05	-0.018	0.0455747	0.602534
cg16289449	N_Shore	FERMT3	1stExon	0.412	0.067	0.43	0.064	-0.018	0.0455158	0.602534
cg22203219	Island	IFFO1	TSS200	0.099	0.049	0.117	0.051	-0.018	0.0460006	0.602906
cg04887807	Island	CYTL1	TSS200	0.054	0.032	0.072	0.038	-0.018	0.0476449	0.604568
cg05714496	N_Shore	INPP5A	Body	0.841	0.041	0.86	0.04	-0.018	0.0479794	0.604568
cg13992008	N_Shelf	FAM102A	Body	0.88	0.039	0.898	0.036	-0.018	0.0478806	0.604568
cg06816161	Island	EZH2	TSS1500	0.053	0.049	0.07	0.053	-0.017	0.00269887	0.577013
cg11414540	N_Shore	NR2C2AP	5'UTR	0.05	0.037	0.068	0.034	-0.017	0.00521142	0.577013
cg12744634	N_Shore	CCDC21	TSS1500	0.228	0.066	0.245	0.044	-0.017	0.0137089	0.577013
cg13032018	N_Shore	PEBP1	TSS1500	0.056	0.045	0.072	0.052	-0.017	0.0182457	0.577013
cg13151135	N_Shore	CCDC21	TSS1500	0.14	0.05	0.157	0.044	-0.017	0.00651423	0.577013
cg21386140	Island	KCNN3	Body	0.144	0.046	0.16	0.043	-0.017	0.0136039	0.577013
cg23542284	Island	NR2C2AP	TSS200	0.068	0.052	0.085	0.052	-0.017	0.0175676	0.577013
cg27227786	Island	DGKE	TSS200	0.071	0.064	0.089	0.056	-0.017	0.0133088	0.577013
cg26601317	Island	KCNQ1DN	TSS1500	0.248	0.075	0.265	0.075	-0.017	0.020127	0.583674
cg10062290	N_Shore	SNORD55	TSS1500	0.046	0.041	0.063	0.035	-0.017	0.0205943	0.585239
cg11545360	Island	CDK17	5'UTR	0.147	0.037	0.163	0.042	-0.017	0.0212122	0.585239
cg03243965	Open_sea	HSH2D	5'UTR	0.219	0.059	0.237	0.059	-0.017	0.029604	0.589465
cg08569786	Open_sea	KLHL29	5'UTR	0.738	0.046	0.754	0.045	-0.017	0.0281784	0.589465
cg14473974	Island	NOTCH1	Body	0.169	0.075	0.186	0.072	-0.017	0.0300599	0.589465
cg23937993	Open_sea	AMPD3	1stExon	0.157	0.043	0.173	0.051	-0.017	0.0321173	0.589465
cg26288249	Island	AKAP2	TSS200	0.066	0.039	0.083	0.042	-0.017	0.0317022	0.589465
cg26988253	Open_sea	LAT	3'UTR	0.86	0.043	0.877	0.043	-0.017	0.029998	0.589465
cg08726863	N_Shore	SFT2D3	TSS200	0.794	0.048	0.811	0.037	-0.017	0.0324531	0.590003
cg06742778	Open_sea	C1QTNF7	TSS1500	0.814	0.044	0.83	0.04	-0.017	0.0328057	0.591329
cg22959054	Open_sea	LMO3	TSS200	0.784	0.052	0.801	0.043	-0.017	0.0336057	0.591834
cg21618713	Island	ARFIP1	1stExon	0.076	0.044	0.093	0.049	-0.017	0.0339532	0.593219
cg24397318	Island	DDA1	Body	0.218	0.039	0.235	0.049	-0.017	0.0344577	0.593219
cg07573342	S_Shelf	C1QTNF6	Body	0.864	0.039	0.881	0.043	-0.017	0.0388076	0.599582
cg27343684	Open_sea	GSTA3	TSS1500	0.758	0.078	0.774	0.074	-0.017	0.0391663	0.599582
cg00364026	N_Shelf	HERC1	5'UTR	0.875	0.054	0.892	0.043	-0.017	0.0397119	0.599982
cg27527798	Open_sea	ELFN1	5'UTR	0.759	0.043	0.776	0.033	-0.017	0.0399253	0.599982
cg00619207	N_Shelf	DENND2D	TSS200	0.629	0.053	0.646	0.054	-0.017	0.0438244	0.600169
cg19961480	Island	CNR1	TSS1500	0.195	0.077	0.212	0.077	-0.017	0.0437293	0.600169
cg12005811	Open_sea	GPR125	Body	0.811	0.041	0.829	0.044	-0.017	0.0440561	0.600437
cg00188378	Island	ANKRD16	TSS200	0.081	0.038	0.098	0.044	-0.016	0.00182343	0.577013
cg01288067	N_Shore	MELK	TSS1500	0.029	0.04	0.045	0.031	-0.016	0.000130975	0.577013
cg02508567	Island	TCF7L1	Body	0.07	0.049	0.086	0.045	-0.016	0.00373314	0.577013
cg02633838	N_Shore	MRPS5	Body	0.021	0.042	0.037	0.035	-0.016	0.0112493	0.577013
cg05180859	Island	ZNF518A	5'UTR	0.031	0.046	0.047	0.045	-0.016	0.0158613	0.577013
cg06367459	S_Shore	RPL28	3'UTR	0.104	0.049	0.12	0.046	-0.016	0.016253	0.577013
cg09800500	Open_sea	BCAT1	Body	0.884	0.039	0.9	0.036	-0.016	0.011488	0.577013
cg12810096	Island	ACCN1	TSS1500	0.083	0.064	0.099	0.071	-0.016	0.0126915	0.577013
cg13390975	Island	BRIX1	1stExon	0.113	0.078	0.129	0.067	-0.016	0.00497664	0.577013
cg13713283	Island	PODXL	Body	0.159	0.064	0.175	0.05	-0.016	0.0175486	0.577013
cg15801573	Island	MYC	Body	0.064	0.037	0.08	0.042	-0.016	0.0179807	0.577013
cg16769442	Island	MAGI3	Body	0.06	0.039	0.076	0.038	-0.016	0.00516598	0.577013
cg27024860	Island	TRAK2	TSS200	0.104	0.062	0.12	0.049	-0.016	0.0126888	0.577013
cg16551732	Island	PALLD	Body	0.071	0.044	0.087	0.043	-0.016	0.0191623	0.577284
cg07733993	Open_sea	LEKR1	Body	0.769	0.048	0.785	0.045	-0.016	0.0193063	0.579714
cg01779903	N_Shore	ADRB2	TSS1500	0.174	0.045	0.19	0.045	-0.016	0.0217958	0.585239
cg02219997	N_Shore	WFDC1	TSS1500	0.079	0.042	0.095	0.044	-0.016	0.021347	0.585239
cg14356946	S_Shore	EIF2S2	TSS1500	0.069	0.046	0.086	0.035	-0.016	0.0204099	0.585239
cg06432462	Island	GNAQ	TSS1500	0.069	0.038	0.085	0.041	-0.016	0.0230425	0.585651
cg06725957	N_Shore	ESPNL	Body	0.801	0.035	0.817	0.043	-0.016	0.0232471	0.585651
cg04097388	N_Shore	AGAP1	Body	0.831	0.151	0.848	0.094	-0.016	0.0284193	0.589465
cg08139234	N_Shore	EPB41	5'UTR	0.142	0.06	0.158	0.051	-0.016	0.0277318	0.589465
cg11819201	Open_sea	FMO6P	TSS1500	0.82	0.061	0.836	0.059	-0.016	0.0284492	0.589465
cg11855555	Open_sea	GNG12	5'UTR	0.108	0.04	0.124	0.036	-0.016	0.0284201	0.589465
cg15580043	S_Shore	PSMA7	TSS1500	0.053	0.037	0.069	0.033	-0.016	0.0244388	0.589465
cg27300494	Island	HRNBP3	Body	0.073	0.052	0.089	0.061	-0.016	0.031034	0.589465
cg21979724	Island	AMIGO2	5'UTR	0.034	0.039	0.05	0.036	-0.016	0.0339377	0.59314
cg14913925	N_Shore	C7orf38	5'UTR	0.033	0.077	0.05	0.045	-0.016	0.0344314	0.593219
cg23449588	Open_sea	ODAM	Body	0.667	0.072	0.683	0.071	-0.016	0.0376978	0.598538
cg02938429	N_Shore	RHOB	TSS1500	0.227	0.048	0.243	0.058	-0.016	0.0385499	0.599582
cg04166500	Open_sea	EVL	Body	0.79	0.032	0.806	0.037	-0.016	0.039321	0.599582
cg17322667	Island	TMEM216	TSS200	0.062	0.042	0.078	0.036	-0.016	0.0391482	0.599582
cg10901569	Open_sea	P2RX7	Body	0.84	0.042	0.856	0.041	-0.016	0.0411462	0.599982
cg16898498	Open_sea	RTP2	TSS1500	0.694	0.037	0.71	0.044	-0.016	0.0405426	0.599982
cg04210544	Island	ARHGEF7	Body	0.093	0.046	0.109	0.038	-0.016	0.043416	0.600169
cg10777000	N_Shelf	NUFIP1	Body	0.824	0.041	0.839	0.04	-0.016	0.0427202	0.600169
cg04472685	N_Shelf	TNF	3'UTR	0.864	0.034	0.88	0.042	-0.016	0.0463476	0.603343
cg13661397	Island	NET1	TSS200	0.105	0.075	0.121	0.088	-0.016	0.0482311	0.604959
cg00387156	Island	LENG9	TSS200	0.09	0.036	0.105	0.037	-0.015	0.013053	0.577013
cg01182555	Island	HIF1A	TSS200	0.042	0.047	0.057	0.049	-0.015	0.00434899	0.577013
cg01373262	Island	DBNDD2	TSS1500	0.057	0.038	0.072	0.034	-0.015	0.0137679	0.577013
cg01653422	N_Shore	UBE2V2	TSS200	0.068	0.04	0.083	0.042	-0.015	0.0102338	0.577013
cg02461011	S_Shore	C15orf58	5'UTR	0.121	0.05	0.135	0.046	-0.015	0.0166055	0.577013
cg02887248	Island	FDFT1	TSS1500	0.067	0.037	0.081	0.041	-0.015	0.013348	0.577013
cg04855748	Island	C11orf20	TSS200	0.086	0.061	0.101	0.057	-0.015	0.0109708	0.577013
cg04903759	Open_sea	WDR49	Body	0.84	0.036	0.855	0.041	-0.015	0.016457	0.577013
cg04962159	Island	FLJ42709	Body	0.033	0.055	0.048	0.044	-0.015	0.0064528	0.577013
cg05602479	N_Shore	RNU5E	Body	0.041	0.039	0.057	0.038	-0.015	0.010255	0.577013
cg05969567	Open_sea	THBS2	TSS1500	0.803	0.031	0.819	0.038	-0.015	0.0116157	0.577013
cg05992977	Island	CIZ1	TSS200	0.063	0.037	0.078	0.038	-0.015	0.00286736	0.577013
cg07581460	S_Shore	MNS1	TSS200	0.059	0.041	0.074	0.041	-0.015	0.0154528	0.577013
cg07959982	Island	MTRF1L	TSS200	0.043	0.052	0.058	0.046	-0.015	0.01181	0.577013
cg08062023	N_Shore	PLCXD2	TSS1500	0.122	0.052	0.137	0.042	-0.015	0.0155386	0.577013
cg08997021	Island	CKAP2	1stExon	0.101	0.046	0.116	0.041	-0.015	0.000671249	0.577013
cg09450063	Open_sea	TNFSF13B	1stExon	0.109	0.042	0.125	0.049	-0.015	0.0162819	0.577013
cg09686773	S_Shore	FOXRED2	TSS1500	0.06	0.049	0.075	0.037	-0.015	0.00737975	0.577013
cg10887757	Island	MNT	TSS1500	0.06	0.039	0.075	0.039	-0.015	0.0157105	0.577013
cg15685268	Island	IGSF9B	TSS1500	0.045	0.042	0.06	0.039	-0.015	0.00107508	0.577013
cg16075268	N_Shore	LTB4R2	1stExon	0.281	0.069	0.296	0.058	-0.015	0.00972717	0.577013
cg17338424	Island	ARHGAP1	TSS1500	0.072	0.039	0.086	0.041	-0.015	0.0109004	0.577013
cg17876200	N_Shore	KLHDC9	TSS1500	0.021	0.04	0.036	0.029	-0.015	0.016069	0.577013
cg19126582	Island	PDCD6IP	TSS200	0.039	0.039	0.054	0.036	-0.015	0.00619298	0.577013
cg21437481	N_Shore	KLHDC9	TSS200	0.087	0.058	0.103	0.046	-0.015	0.0149335	0.577013
cg21581873	Open_sea	PLEKHA6	TSS1500	0.123	0.041	0.138	0.035	-0.015	0.0132603	0.577013
cg25720755	Open_sea	CD300LG	5'UTR	0.106	0.043	0.121	0.044	-0.015	0.00836016	0.577013
cg26241806	Island	APBB1IP	TSS200	0.049	0.037	0.064	0.035	-0.015	0.00102773	0.577013
cg26403198	Island	FBXL6	Body	0.03	0.033	0.045	0.036	-0.015	0.00984215	0.577013
cg04875789	Island	PODXL	Body	0.085	0.048	0.101	0.042	-0.015	0.0200428	0.58336
cg26678575	S_Shore	PTPN21	TSS1500	0.067	0.052	0.082	0.045	-0.015	0.0202979	0.585075
cg00885682	Island	HS3ST2	TSS200	0.062	0.069	0.077	0.047	-0.015	0.022784	0.585239
cg11830605	Open_sea	FAM110B	5'UTR	0.837	0.037	0.853	0.04	-0.015	0.0223632	0.585239
cg23511374	Island	PGAP2	TSS200	0.05	0.04	0.065	0.037	-0.015	0.0212054	0.585239
cg05447833	Island	GDF6	TSS1500	0.083	0.042	0.098	0.048	-0.015	0.0274319	0.589465
cg06384763	Island	ZNF788	Body	0.069	0.044	0.083	0.042	-0.015	0.0293795	0.589465
cg07209631	Island	PPM1K	5'UTR	0.038	0.05	0.052	0.046	-0.015	0.0256907	0.589465
cg07880943	Open_sea	LCP1	5'UTR	0.724	0.037	0.739	0.033	-0.015	0.0284125	0.589465
cg10192196	S_Shore	PSMB8	5'UTR	0.397	0.033	0.412	0.039	-0.015	0.0257846	0.589465
cg13432294	N_Shore	ENO1	5'UTR	0.116	0.046	0.131	0.048	-0.015	0.0247418	0.589465
cg15700165	Island	PRDM12	Body	0.065	0.054	0.08	0.054	-0.015	0.025839	0.589465
cg25317911	N_Shore	LOC374443	TSS1500	0.043	0.042	0.058	0.038	-0.015	0.0269903	0.589465
cg26623416	Island	TSG101	TSS200	0.105	0.051	0.12	0.051	-0.015	0.0281801	0.589465
cg17526462	Open_sea	WDFY4	TSS1500	0.588	0.092	0.603	0.095	-0.015	0.0339276	0.593048
cg24720672	Island	LOC283663	Body	0.074	0.039	0.089	0.034	-0.015	0.0340798	0.593219
cg02949186	Open_sea	MX2	TSS200	0.121	0.056	0.136	0.057	-0.015	0.0346593	0.593316
cg27094516	S_Shore	BAT5	TSS1500	0.023	0.041	0.037	0.032	-0.015	0.0390849	0.599582
cg02810043	Island	TBL1X	TSS200	0.058	0.058	0.073	0.066	-0.015	0.0412666	0.599982
cg06831842	N_Shore	SIRT7	Body	0.029	0.039	0.044	0.04	-0.015	0.0417695	0.599982
cg19806933	Island	COX8A	Body	0.073	0.038	0.088	0.037	-0.015	0.0418992	0.599982
cg06656994	Island	FAM163A	5'UTR	0.176	0.063	0.191	0.063	-0.015	0.0431921	0.600169
cg18516195	Island	BEGAIN	Body	0.116	0.065	0.131	0.058	-0.015	0.043355	0.600169
cg04587858	Open_sea	AGAP1	Body	0.86	0.043	0.875	0.049	-0.015	0.0438376	0.600207
cg05657488	Island	PLK1	TSS1500	0.146	0.041	0.161	0.042	-0.015	0.0446503	0.60126
cg18686270	N_Shelf	PLSCR1	5'UTR	0.885	0.034	0.901	0.039	-0.015	0.0451102	0.601697
cg14953580	N_Shore	SESN3	Body	0.043	0.046	0.058	0.043	-0.015	0.0461526	0.603034
cg13901501	Open_sea	RXRG	TSS200	0.076	0.044	0.091	0.047	-0.015	0.0474707	0.604568
cg20680754	Island	ZNF461	1stExon	0.028	0.037	0.043	0.038	-0.015	0.0498799	0.606658
cg00345965	Open_sea	PSMD4	TSS1500	0.026	0.038	0.04	0.032	-0.014	3.44e-06	0.205049
cg00054408	Island	BRUNOL5	Body	0.071	0.041	0.085	0.03	-0.014	0.0107435	0.577013
cg01722343	N_Shore	PI4K2B	TSS1500	0.073	0.045	0.087	0.039	-0.014	0.00244251	0.577013
cg02220755	N_Shore	R3HDM1	TSS1500	0.035	0.044	0.049	0.04	-0.014	0.0126742	0.577013
cg03405173	Island	ZNF441	TSS200	0.038	0.037	0.052	0.034	-0.014	0.0136666	0.577013
cg03507199	Island	SOBP	1stExon	0.027	0.04	0.041	0.036	-0.014	0.00155789	0.577013
cg04285443	N_Shore	HIST1H2AI	TSS1500	0.038	0.04	0.052	0.031	-0.014	0.00646054	0.577013
cg04623172	Island	ZEB1	TSS1500	0.065	0.046	0.079	0.033	-0.014	0.0122338	0.577013
cg06518779	Island	BIVM	5'UTR	0.034	0.041	0.047	0.039	-0.014	0.00150121	0.577013
cg07031551	Island	ARAP1	5'UTR	0.069	0.034	0.083	0.037	-0.014	0.016309	0.577013
cg07375883	Island	TGIF1	5'UTR	0.035	0.041	0.049	0.033	-0.014	0.00735964	0.577013
cg07435237	N_Shore	ARMC5	TSS1500	0.094	0.038	0.108	0.035	-0.014	0.0161555	0.577013
cg08554936	Island	CCDC61	Body	0.082	0.061	0.096	0.07	-0.014	0.00853148	0.577013
cg11226480	Island	LETMD1	TSS200	0.03	0.043	0.044	0.051	-0.014	0.00326818	0.577013
cg12359279	N_Shore	MX1	TSS200	0.049	0.042	0.063	0.046	-0.014	0.00498402	0.577013
cg12921275	S_Shore	MRPL23	Body	0.111	0.046	0.124	0.042	-0.014	0.0126337	0.577013
cg13793354	N_Shore	MCCC2	TSS1500	0.03	0.041	0.044	0.032	-0.014	0.00419706	0.577013
cg13976370	S_Shore	ADPRHL2	Body	0.031	0.042	0.046	0.044	-0.014	0.0169077	0.577013
cg16317734	Island	ENDOD1	TSS1500	0.097	0.048	0.111	0.05	-0.014	0.0164762	0.577013
cg16427488	Island	C8orf59	TSS200	0.028	0.037	0.043	0.035	-0.014	0.000228945	0.577013
cg16431610	Island	PHTF2	5'UTR	0.045	0.038	0.058	0.035	-0.014	0.00166622	0.577013
cg16845486	N_Shore	NELL2	Body	0.054	0.053	0.068	0.045	-0.014	0.00790965	0.577013
cg16941302	S_Shore	ONECUT2	Body	0.065	0.036	0.079	0.036	-0.014	0.0107562	0.577013
cg19241468	N_Shore	PARP14	TSS1500	0.06	0.04	0.075	0.034	-0.014	0.0161205	0.577013
cg19545621	Island	FAM119A	TSS1500	0.032	0.04	0.046	0.041	-0.014	0.0146042	0.577013
cg20122548	Island	SPATA5L1	TSS200	0.027	0.045	0.041	0.036	-0.014	0.00722052	0.577013
cg21552029	N_Shore	GPI	TSS1500	0.059	0.04	0.074	0.032	-0.014	0.000599047	0.577013
cg22311608	S_Shore	RIBC1	TSS200	0.036	0.044	0.05	0.032	-0.014	0.00141946	0.577013
cg23956238	Island	C19orf51	Body	0.16	0.048	0.174	0.044	-0.014	0.00482059	0.577013
cg25236971	Island	FAM184B	5'UTR	0.063	0.029	0.078	0.04	-0.014	0.00693492	0.577013
cg26547236	Island	SEC14L1	TSS1500	0.036	0.039	0.051	0.032	-0.014	0.00994324	0.577013
cg07590961	S_Shore	DPP6	TSS200	0.065	0.065	0.079	0.047	-0.014	0.0223931	0.585239
cg08678930	S_Shore	UBXN7	TSS1500	0.025	0.042	0.039	0.032	-0.014	0.0208693	0.585239
cg14242042	Island	SOX5	5'UTR	0.061	0.053	0.074	0.049	-0.014	0.0226746	0.585239
cg27287808	Island	PLK3	5'UTR	0.038	0.038	0.052	0.044	-0.014	0.0222867	0.585239
cg24236870	Island	EHD4	Body	0.032	0.035	0.046	0.036	-0.014	0.0231968	0.585651
cg26396617	Island	FIBCD1	TSS1500	0.067	0.056	0.082	0.06	-0.014	0.024088	0.588232
cg00069314	S_Shore	CLCN3	1stExon	0.056	0.051	0.07	0.046	-0.014	0.0304736	0.589465
cg03183872	Island	FASTKD5	TSS200	0.102	0.069	0.116	0.069	-0.014	0.0310085	0.589465
cg13552736	Island	WWP1	TSS1500	0.063	0.045	0.077	0.043	-0.014	0.0274746	0.589465
cg13902357	Island	HLA-B	Body	0.099	0.053	0.113	0.054	-0.014	0.0265839	0.589465
cg16236108	Island	AGPAT9	TSS200	0.062	0.042	0.076	0.04	-0.014	0.027385	0.589465
cg23906876	Open_sea	DCDC2	Body	0.81	0.053	0.823	0.042	-0.014	0.027709	0.589465
cg08935299	Island	KNTC1	TSS200	0.095	0.041	0.11	0.042	-0.014	0.0323899	0.589739
cg23256802	Open_sea	VDAC1	Body	0.795	0.035	0.809	0.044	-0.014	0.033168	0.591767
cg10865087	Island	BICC1	TSS200	0.09	0.041	0.105	0.042	-0.014	0.0348993	0.593316
cg01020421	N_Shore	BAI1	Body	0.088	0.047	0.102	0.047	-0.014	0.036523	0.596586
cg21612334	Open_sea	SLC1A3	TSS200	0.069	0.04	0.082	0.041	-0.014	0.0358809	0.596586
cg02426464	S_Shelf	SLC43A2	Body	0.348	0.064	0.362	0.053	-0.014	0.0367103	0.596622
cg14804635	Island	SIN3A	5'UTR	0.064	0.057	0.078	0.059	-0.014	0.0369026	0.596693
cg04548563	Island	SOCS3	TSS1500	0.067	0.034	0.081	0.036	-0.014	0.037338	0.598131
cg08444004	Open_sea	HDAC4	Body	0.853	0.047	0.868	0.049	-0.014	0.0378444	0.599183
cg16232504	Island	SNX7	Body	0.097	0.06	0.112	0.065	-0.014	0.0384627	0.599582
cg25213550	Open_sea	GALNTL5	Body	0.867	0.038	0.881	0.037	-0.014	0.0396016	0.599982
cg20460852	Island	TNFRSF10A	TSS200	0.139	0.061	0.153	0.069	-0.014	0.0438187	0.600169
cg24756528	Island	CORO7	TSS1500	0.069	0.061	0.083	0.059	-0.014	0.0432676	0.600169
cg14525473	Island	SPON2	Body	0.083	0.061	0.097	0.074	-0.014	0.0442512	0.600437
cg03238595	Island	ZNF224	TSS200	0.021	0.042	0.035	0.043	-0.014	0.0449238	0.601697
cg13558061	Island	YPEL1	TSS200	0.139	0.034	0.153	0.037	-0.014	0.0449294	0.601697
cg01667837	Island	GPR37	1stExon	0.053	0.05	0.066	0.044	-0.014	0.0478368	0.604568
cg08902977	Island	PLLP	Body	0.055	0.054	0.069	0.041	-0.014	0.047864	0.604568
cg11963233	N_Shore	CDH2	Body	0.779	0.057	0.793	0.054	-0.014	0.0474251	0.604568
cg20877679	Island	RBM20	Body	0.093	0.055	0.107	0.049	-0.014	0.0487752	0.605243
cg00305374	Island	F3	TSS200	0.026	0.037	0.04	0.038	-0.013	0.0182044	0.577013
cg01040259	Open_sea	GRB2	3'UTR	0.767	0.037	0.78	0.034	-0.013	0.01837	0.577013
cg01150641	Island	AGRN	Body	0.063	0.049	0.075	0.043	-0.013	0.00771969	0.577013
cg01323049	Island	OSR1	5'UTR	0.037	0.052	0.051	0.036	-0.013	0.0123574	0.577013
cg01606576	Island	PPIL5	TSS1500	0.033	0.044	0.046	0.037	-0.013	0.000649721	0.577013
cg02536045	Island	LETMD1	TSS200	0.047	0.038	0.059	0.034	-0.013	0.00502006	0.577013
cg03101422	Island	CXCR4	TSS1500	0.04	0.038	0.053	0.037	-0.013	0.000199926	0.577013
cg04628413	Island	NFATC2IP	TSS200	0.059	0.051	0.072	0.052	-0.013	0.0150305	0.577013
cg05093836	Open_sea	C6orf134	TSS200	0.138	0.04	0.151	0.043	-0.013	0.0177084	0.577013
cg05462360	Island	TOP3A	TSS1500	0.047	0.035	0.06	0.038	-0.013	0.0119985	0.577013
cg05994672	Island	NDRG1	1stExon	0.02	0.041	0.033	0.034	-0.013	0.0103785	0.577013
cg06913508	Island	FASTKD2	1stExon	0.128	0.045	0.141	0.036	-0.013	0.0111953	0.577013
cg07256029	Island	EMILIN2	Body	0.034	0.04	0.047	0.035	-0.013	8.54e-05	0.577013
cg08220084	S_Shore	HAUS4	TSS1500	0.083	0.04	0.097	0.044	-0.013	0.0139798	0.577013
cg08613513	Island	ORC1L	1stExon	0.035	0.045	0.048	0.048	-0.013	0.0133113	0.577013
cg08745899	S_Shore	AP3B1	TSS1500	0.023	0.042	0.036	0.038	-0.013	0.000515668	0.577013
cg09413933	Island	USP16	5'UTR	0.037	0.04	0.049	0.033	-0.013	0.0164131	0.577013
cg09580608	Island	GNA13	1stExon	0.035	0.033	0.048	0.037	-0.013	0.000530886	0.577013
cg09783209	Island	ERCC2	TSS200	0.042	0.042	0.055	0.043	-0.013	0.0183055	0.577013
cg09784081	Island	FLJ43663	TSS1500	0.031	0.038	0.045	0.036	-0.013	0.0128184	0.577013
cg10585870	Island	DDX39	TSS200	0.028	0.039	0.041	0.036	-0.013	0.000237852	0.577013
cg10623389	S_Shore	FBXO42	TSS1500	0.107	0.049	0.119	0.039	-0.013	0.0119231	0.577013
cg10959933	N_Shore	C15orf39	TSS1500	0.089	0.038	0.102	0.04	-0.013	0.0062721	0.577013
cg11199399	Island	LTBP1	1stExon	0.057	0.036	0.07	0.037	-0.013	0.00506416	0.577013
cg11946432	Island	PYCRL	TSS200	0.025	0.039	0.037	0.035	-0.013	0.000983054	0.577013
cg12613618	Open_sea	MARK2	Body	0.146	0.057	0.159	0.046	-0.013	0.012898	0.577013
cg13225368	Island	TBL1X	TSS200	0.045	0.04	0.059	0.052	-0.013	0.0105103	0.577013
cg13885043	S_Shore	TRIP4	Body	0.056	0.038	0.069	0.036	-0.013	0.0190189	0.577013
cg14073117	Island	RCL1	TSS200	0.037	0.038	0.05	0.032	-0.013	0.00367434	0.577013
cg15124560	Island	SMC3	Body	0.042	0.041	0.054	0.036	-0.013	0.00836271	0.577013
cg15906409	Island	RAI1	5'UTR	0.04	0.052	0.053	0.05	-0.013	0.00662811	0.577013
cg16227703	Island	UTP11L	TSS200	0.039	0.038	0.052	0.034	-0.013	0.00437284	0.577013
cg16446408	Island	LASS6	Body	0.04	0.038	0.053	0.032	-0.013	0.00209116	0.577013
cg16821755	Island	C9orf102	Body	0.032	0.038	0.045	0.035	-0.013	0.0118481	0.577013
cg17511195	Island	F3	TSS200	0.081	0.041	0.095	0.036	-0.013	0.0146465	0.577013
cg18619541	Island	OGFOD2	TSS200	0.031	0.041	0.044	0.032	-0.013	0.00153333	0.577013
cg18809522	Island	ARFGAP2	TSS200	0.053	0.036	0.066	0.035	-0.013	0.00461893	0.577013
cg19029747	Island	PCDH9	TSS1500	0.044	0.037	0.058	0.032	-0.013	0.00546873	0.577013
cg20808462	Island	HAUS3	5'UTR	0.046	0.052	0.059	0.044	-0.013	0.0145989	0.577013
cg24079591	Island	MARK3	TSS200	0.118	0.043	0.131	0.048	-0.013	0.0170623	0.577013
cg24497897	Island	CCDC85B	1stExon	0.073	0.036	0.086	0.042	-0.013	0.0146101	0.577013
cg24782486	Island	SFRS2IP	TSS1500	0.045	0.044	0.057	0.038	-0.013	0.0063661	0.577013
cg25759916	Island	AGRN	Body	0.104	0.058	0.117	0.056	-0.013	0.015923	0.577013
cg17644208	N_Shore	ADCY3	TSS1500	0.094	0.046	0.107	0.041	-0.013	0.0193732	0.579759
cg11298680	Island	DNAJC8	1stExon	0.071	0.044	0.084	0.045	-0.013	0.0204498	0.585239
cg12722217	Island	FRMD5	TSS200	0.076	0.051	0.089	0.052	-0.013	0.0217584	0.585239
cg16228804	Island	PKN2	5'UTR	0.03	0.034	0.043	0.037	-0.013	0.0214977	0.585239
cg23652526	N_Shore	HNRNPUL1	5'UTR	0.042	0.039	0.055	0.031	-0.013	0.0215298	0.585239
cg02491696	Island	KDM5A	5'UTR	0.019	0.036	0.032	0.037	-0.013	0.0231526	0.585651
cg17288102	Island	XPNPEP1	TSS200	0.122	0.047	0.135	0.042	-0.013	0.0239089	0.587492
cg00561562	S_Shore	SMARCA5	Body	0.072	0.041	0.085	0.033	-0.013	0.0320708	0.589465
cg03958229	Island	DCBLD1	Body	0.042	0.042	0.055	0.041	-0.013	0.0293562	0.589465
cg04278597	Island	DOCK7	TSS1500	0.106	0.065	0.12	0.062	-0.013	0.0290066	0.589465
cg04295991	Island	N6AMT2	5'UTR	0.105	0.06	0.117	0.061	-0.013	0.0255619	0.589465
cg05888487	Island	PKM2	5'UTR	0.079	0.034	0.092	0.044	-0.013	0.0295243	0.589465
cg06679538	Island	LRRK1	TSS1500	0.067	0.034	0.08	0.042	-0.013	0.0302816	0.589465
cg07124668	Island	C1orf88	1stExon	0.077	0.035	0.09	0.044	-0.013	0.0320964	0.589465
cg08390280	Island	RNGTT	1stExon	0.038	0.04	0.051	0.034	-0.013	0.025259	0.589465
cg13968953	Island	ARL6	TSS200	0.076	0.041	0.089	0.043	-0.013	0.0260697	0.589465
cg14714629	Open_sea	TRIM4	Body	0.882	0.041	0.896	0.041	-0.013	0.0317812	0.589465
cg18094907	Island	LHX2	Body	0.129	0.032	0.142	0.041	-0.013	0.0306875	0.589465
cg21235874	N_Shore	PSME2	Body	0.031	0.046	0.044	0.035	-0.013	0.0319261	0.589465
cg24808891	N_Shore	HSPA12A	Body	0.134	0.049	0.147	0.052	-0.013	0.0296044	0.589465
cg26989374	S_Shore	ZNF830	1stExon	0.135	0.06	0.148	0.059	-0.013	0.0292418	0.589465
cg13301155	Island	MEX3B	TSS1500	0.059	0.05	0.072	0.055	-0.013	0.0339941	0.593219
cg18684043	N_Shore	LTBP4	Body	0.075	0.04	0.088	0.039	-0.013	0.0346255	0.593316
cg19010396	Island	KIAA0892	TSS1500	0.034	0.044	0.047	0.04	-0.013	0.0362146	0.596586
cg25506747	N_Shore	SHOX2	3'UTR	0.132	0.057	0.145	0.062	-0.013	0.0374577	0.598369
cg18386131	Island	NDUFS8	TSS200	0.033	0.039	0.046	0.035	-0.013	0.0382161	0.599582
cg22289831	N_Shore	SIM2	Body	0.157	0.061	0.17	0.061	-0.013	0.0392783	0.599582
cg24816460	Island	CDYL	TSS1500	0.095	0.042	0.107	0.042	-0.013	0.0388815	0.599582
cg07458698	Island	ETAA1	1stExon	0.094	0.056	0.108	0.059	-0.013	0.0414418	0.599982
cg09752703	Island	BCL2	TSS200	0.044	0.041	0.056	0.031	-0.013	0.0419363	0.599982
cg11955762	Island	CARKD	Body	0.1	0.05	0.113	0.053	-0.013	0.0410426	0.599982
cg24728018	S_Shore	CLVS2	5'UTR	0.14	0.04	0.153	0.046	-0.013	0.0410186	0.599982
cg00079216	Island	CHD4	TSS200	0.116	0.034	0.129	0.045	-0.013	0.0434617	0.600169
cg07440278	Island	HCCA2	Body	0.013	0.044	0.026	0.029	-0.013	0.0454219	0.602198
cg16854524	Island	LIN54	1stExon	0.097	0.055	0.11	0.059	-0.013	0.0464259	0.603566
cg18186349	Island	PRIM1	TSS200	0.156	0.042	0.169	0.045	-0.013	0.0468952	0.604145
cg09411252	N_Shore	KBTBD8	TSS1500	0.046	0.049	0.059	0.04	-0.013	0.0472662	0.604405
cg24553184	N_Shore	PLCE1	TSS1500	0.809	0.052	0.823	0.062	-0.013	0.0472209	0.604405
cg16656316	Open_sea	DNER	Body	0.893	0.044	0.905	0.049	-0.013	0.04888	0.605315
cg24341498	Island	RXRA	TSS1500	0.042	0.051	0.055	0.06	-0.013	0.0498628	0.606658
cg00155504	Island	EXOSC10	TSS200	0.062	0.042	0.075	0.046	-0.012	0.0167807	0.577013
cg00164898	Island	MAPK11	TSS1500	0.032	0.041	0.043	0.031	-0.012	0.000854995	0.577013
cg00695561	Island	FAM125A	Body	0.041	0.042	0.053	0.03	-0.012	0.003494	0.577013
cg01425586	Island	ZNRD1	1stExon	0.053	0.054	0.064	0.041	-0.012	0.0123081	0.577013
cg01522975	S_Shore	VPS45	1stExon	0.023	0.04	0.035	0.031	-0.012	0.000967175	0.577013
cg01634057	Island	NUDT6	5'UTR	0.059	0.046	0.07	0.035	-0.012	0.0155525	0.577013
cg01638025	N_Shore	DOCK5	TSS1500	0.112	0.06	0.124	0.055	-0.012	0.0169788	0.577013
cg02425709	Island	RPS12	TSS1500	0.075	0.042	0.086	0.035	-0.012	0.00986936	0.577013
cg02581909	Island	VAPB	TSS1500	0.054	0.037	0.066	0.037	-0.012	0.00925376	0.577013
cg02593579	Island	C12orf49	TSS1500	0.034	0.041	0.046	0.035	-0.012	0.0122505	0.577013
cg02929073	Island	GRM8	1stExon	0.067	0.042	0.079	0.045	-0.012	0.0119493	0.577013
cg03373442	Island	HSPH1	TSS1500	0.04	0.049	0.052	0.04	-0.012	0.00207881	0.577013
cg03565750	N_Shore	PNKP	TSS1500	0.03	0.042	0.042	0.033	-0.012	0.0100387	0.577013
cg03688818	Island	APEH	TSS1500	0.064	0.043	0.076	0.033	-0.012	0.00536594	0.577013
cg04084597	Island	DGAT2	TSS200	0.08	0.054	0.093	0.047	-0.012	0.01036	0.577013
cg04865412	Island	ZNF207	TSS200	0.021	0.04	0.033	0.036	-0.012	0.0088395	0.577013
cg05014952	Island	NFKBIA	Body	0.073	0.056	0.085	0.054	-0.012	0.00934908	0.577013
cg05531284	Island	SRFBP1	TSS200	0.032	0.043	0.043	0.036	-0.012	0.000418726	0.577013
cg05617744	N_Shore	E2F3	TSS200	0.037	0.044	0.049	0.042	-0.012	0.00869385	0.577013
cg05871607	Island	RPA2	TSS200	0.079	0.053	0.091	0.05	-0.012	0.008467	0.577013
cg06500120	Island	GSX2	1stExon	0.078	0.04	0.09	0.032	-0.012	0.0138096	0.577013
cg06620569	S_Shore	RAX	TSS1500	0.136	0.053	0.148	0.041	-0.012	0.0168964	0.577013
cg06707979	Island	DNAJC27	Body	0.062	0.042	0.074	0.036	-0.012	0.0145986	0.577013
cg07025343	Island	ZDHHC22	5'UTR	0.082	0.06	0.094	0.059	-0.012	0.0179215	0.577013
cg07062933	Island	NDRG1	TSS1500	0.086	0.045	0.098	0.046	-0.012	0.0158114	0.577013
cg07740989	Island	EEF1A1	5'UTR	0.043	0.043	0.055	0.039	-0.012	0.0190469	0.577013
cg07874353	N_Shore	ZNF775	TSS1500	0.058	0.041	0.07	0.033	-0.012	0.00520427	0.577013
cg08028629	N_Shore	MMAA	TSS1500	0.023	0.04	0.035	0.029	-0.012	0.018719	0.577013
cg08525207	Island	RPS7	TSS200	0.061	0.06	0.072	0.054	-0.012	0.00731686	0.577013
cg08611163	Island	RNF207	5'UTR	0.067	0.049	0.079	0.058	-0.012	0.0102199	0.577013
cg09173587	N_Shore	PRNP	TSS200	0.021	0.041	0.034	0.039	-0.012	0.00512914	0.577013
cg09282289	Island	ZMYM2	TSS1500	0.068	0.037	0.079	0.037	-0.012	0.00454772	0.577013
cg09984339	Island	ATP10A	TSS1500	0.079	0.059	0.09	0.044	-0.012	0.017679	0.577013
cg10998744	S_Shore	GATSL3	TSS1500	0.028	0.039	0.04	0.037	-0.012	0.00155727	0.577013
cg11356029	Island	TNPO1	Body	0.038	0.038	0.05	0.037	-0.012	0.0136586	0.577013
cg11739675	Island	CHST11	Body	0.024	0.035	0.036	0.036	-0.012	0.0188911	0.577013
cg11760986	Island	NME1	TSS200	0.034	0.039	0.046	0.036	-0.012	0.0184378	0.577013
cg11856215	N_Shore	C11orf95	Body	0.079	0.043	0.091	0.04	-0.012	0.0149149	0.577013
cg12241297	Island	HNRNPA0	TSS1500	0.039	0.04	0.051	0.03	-0.012	0.00251688	0.577013
cg12265604	N_Shore	HAS3	TSS1500	0.079	0.038	0.091	0.04	-0.012	0.0174107	0.577013
cg12360759	Island	SORBS1	5'UTR	0.047	0.037	0.059	0.033	-0.012	0.0155911	0.577013
cg12815987	Island	GPR68	5'UTR	0.051	0.039	0.062	0.044	-0.012	0.0182341	0.577013
cg13303475	Island	NT5DC3	Body	0.032	0.043	0.044	0.05	-0.012	0.0169392	0.577013
cg13314310	Island	WDR35	TSS200	0.071	0.039	0.083	0.033	-0.012	0.00243916	0.577013
cg14815005	Island	MAPK1	TSS200	0.05	0.067	0.062	0.051	-0.012	0.00106761	0.577013
cg15562859	N_Shore	KLF16	3'UTR	0.121	0.037	0.133	0.037	-0.012	0.0053997	0.577013
cg16006242	Island	TTC25	1stExon	0.069	0.041	0.081	0.038	-0.012	0.00166289	0.577013
cg16223510	Island	BCLAF1	5'UTR	0.035	0.043	0.046	0.034	-0.012	0.00547552	0.577013
cg16576664	Island	CTU1	TSS200	0.035	0.039	0.046	0.037	-0.012	0.00125285	0.577013
cg17249210	Island	BTRC	TSS200	0.026	0.041	0.037	0.029	-0.012	0.00270374	0.577013
cg17509349	Island	ZNF776	TSS200	0.042	0.04	0.054	0.032	-0.012	0.0154007	0.577013
cg19368679	Island	RAB35	TSS1500	0.069	0.034	0.081	0.036	-0.012	0.0182561	0.577013
cg19936436	Island	FAM133A	TSS1500	0.043	0.053	0.056	0.049	-0.012	0.0123692	0.577013
cg20884502	Island	NAA25	TSS200	0.05	0.039	0.062	0.033	-0.012	0.00180335	0.577013
cg20986875	Island	RAMP1	Body	0.063	0.042	0.074	0.034	-0.012	0.00243337	0.577013
cg21108767	Island	PILRB	TSS200	0.077	0.06	0.089	0.055	-0.012	0.00317016	0.577013
cg22276271	S_Shore	ARHGEF12	TSS200	0.019	0.034	0.03	0.036	-0.012	0.0136118	0.577013
cg23077509	Island	XRN1	5'UTR	0.057	0.044	0.069	0.044	-0.012	0.0163647	0.577013
cg23558438	N_Shore	GSTO2	TSS200	0.047	0.042	0.059	0.034	-0.012	0.00277196	0.577013
cg24549085	Island	RTEL1	1stExon	0.03	0.039	0.042	0.036	-0.012	0.00471879	0.577013
cg25011337	S_Shore	CXCL14	TSS200	0.062	0.036	0.074	0.036	-0.012	0.015157	0.577013
cg25430696	Island	TSR1	1stExon	0.029	0.036	0.042	0.038	-0.012	0.0121558	0.577013
cg26009363	Island	GPR158	Body	0.089	0.036	0.1	0.036	-0.012	0.0139373	0.577013
cg26147678	Open_sea	C2orf74	TSS1500	0.056	0.053	0.067	0.042	-0.012	0.0112744	0.577013
cg19986472	Island	DHX8	TSS200	0.029	0.041	0.041	0.036	-0.012	0.0198009	0.582369
cg09858777	Island	NUDT16L1	Body	0.032	0.031	0.043	0.043	-0.012	0.0200295	0.58336
cg08006957	Island	ICA1L	TSS1500	0.029	0.044	0.041	0.033	-0.012	0.0213498	0.585239
cg25467855	Island	LNPEP	TSS200	0.039	0.044	0.051	0.044	-0.012	0.0212299	0.585239
cg15085879	S_Shore	TCF12	Body	0.266	0.047	0.278	0.041	-0.012	0.0234552	0.585804
cg07262328	Island	CD44	5'UTR	0.07	0.05	0.081	0.044	-0.012	0.024018	0.588088
cg09661337	Island	TAOK2	TSS1500	0.044	0.04	0.056	0.04	-0.012	0.0241651	0.588404
cg00292047	Island	HIPK3	5'UTR	0.076	0.051	0.089	0.053	-0.012	0.0276618	0.589465
cg05699373	N_Shore	CCDC86	TSS200	0.066	0.053	0.078	0.044	-0.012	0.0301233	0.589465
cg06952471	S_Shore	RIMS1	1stExon	0.155	0.044	0.167	0.042	-0.012	0.0321303	0.589465
cg07987169	Open_sea	TLR8	Body	0.873	0.056	0.885	0.078	-0.012	0.0322665	0.589465
cg11328405	Island	SHC4	Body	0.024	0.04	0.036	0.034	-0.012	0.0320178	0.589465
cg14553224	Island	SFRS1	1stExon	0.033	0.046	0.045	0.038	-0.012	0.0321211	0.589465
cg16115588	Island	FAIM2	1stExon	0.049	0.036	0.061	0.038	-0.012	0.0312244	0.589465
cg18188010	Open_sea	SPTBN5	TSS1500	0.076	0.038	0.088	0.041	-0.012	0.0320221	0.589465
cg18568843	N_Shore	TMEM14A	TSS1500	0.11	0.04	0.123	0.036	-0.012	0.0244666	0.589465
cg23494957	S_Shore	ESR2	TSS1500	0.101	0.044	0.113	0.044	-0.012	0.0317726	0.589465
cg25393109	Island	SUPT6H	5'UTR	0.049	0.038	0.061	0.041	-0.012	0.0265787	0.589465
cg05227078	Island	CYP26B1	Body	0.081	0.047	0.093	0.045	-0.012	0.0323304	0.589739
cg05533552	Island	CAPRIN1	Body	0.091	0.062	0.102	0.063	-0.012	0.0331014	0.591767
cg18463401	N_Shore	NFIC	1stExon	0.159	0.04	0.171	0.041	-0.012	0.0332896	0.591767
cg16568727	Island	TTBK1	Body	0.12	0.054	0.132	0.051	-0.012	0.0334492	0.591834
cg06499652	Island	ARNTL	1stExon	0.081	0.039	0.093	0.042	-0.012	0.0339788	0.593219
cg25541958	Open_sea	MYOM2	TSS200	0.074	0.043	0.087	0.038	-0.012	0.0340551	0.593219
cg05376374	Island	MIR129-2	TSS200	0.057	0.05	0.069	0.049	-0.012	0.0365247	0.596586
cg08114293	Open_sea	TMEM111	1stExon	0.047	0.043	0.06	0.033	-0.012	0.0376573	0.598483
cg10605015	Island	UBR2	Body	0.033	0.037	0.045	0.035	-0.012	0.0376403	0.598483
cg04337096	Island	PPP2R2B	Body	0.068	0.053	0.08	0.051	-0.012	0.0379915	0.599286
cg09433699	Island	C3orf19	TSS200	0.051	0.042	0.063	0.041	-0.012	0.0389596	0.599582
cg09861346	Island	GPRIN1	TSS1500	0.067	0.032	0.078	0.044	-0.012	0.038412	0.599582
cg19180542	Island	ZNF37B	Body	0.041	0.048	0.053	0.047	-0.012	0.0389983	0.599582
cg04058639	N_Shore	CBR4	Body	0.042	0.041	0.054	0.036	-0.012	0.0400022	0.599982
cg06862673	Island	CDK12	TSS200	0.042	0.038	0.053	0.034	-0.012	0.0414697	0.599982
cg17282376	Island	DDX39	TSS200	0.057	0.042	0.069	0.039	-0.012	0.0425926	0.600169
cg18154422	Island	ZEB1	TSS1500	0.077	0.049	0.089	0.05	-0.012	0.0433631	0.600169
cg04408897	S_Shore	GABBR1	TSS1500	0.168	0.043	0.18	0.036	-0.012	0.0438659	0.600207
cg10185519	S_Shore	ZNF689	TSS1500	0.051	0.06	0.063	0.056	-0.012	0.0444793	0.600744
cg21347644	Island	EPC2	TSS1500	0.156	0.05	0.169	0.051	-0.012	0.0454236	0.602198
cg25346576	Island	CCDC55	5'UTR	0.117	0.056	0.129	0.055	-0.012	0.0456472	0.602602
cg06005396	Island	HCN2	1stExon	0.137	0.041	0.149	0.047	-0.012	0.0463338	0.603343
cg10286969	Island	PRSS27	Body	0.127	0.046	0.139	0.054	-0.012	0.0463882	0.603445
cg03888578	Island	CCDC18	1stExon	0.062	0.046	0.074	0.043	-0.012	0.0467909	0.604145
cg15792158	S_Shore	RASAL1	TSS200	0.14	0.044	0.152	0.043	-0.012	0.0472617	0.604405
cg05243804	S_Shore	FECH	TSS1500	0.047	0.042	0.059	0.035	-0.012	0.0486181	0.604959
cg01333619	Island	NCAPD3	1stExon	0.017	0.04	0.028	0.031	-0.011	3.83e-05	0.4753
cg01046174	N_Shore	PIKFYVE	TSS1500	0.032	0.038	0.042	0.032	-0.011	0.00359145	0.577013
cg01899797	Island	DAB1	5'UTR	0.048	0.04	0.059	0.04	-0.011	0.00930501	0.577013
cg02037503	Open_sea	ACIN1	1stExon	0.229	0.045	0.241	0.046	-0.011	0.0139926	0.577013
cg02286335	Island	ZWINT	TSS200	0.048	0.044	0.058	0.045	-0.011	0.00704122	0.577013
cg02653526	N_Shore	PNKP	TSS1500	0.019	0.04	0.031	0.03	-0.011	0.00762936	0.577013
cg02932736	Island	SERBP1	TSS200	0.033	0.038	0.043	0.036	-0.011	0.000807466	0.577013
cg02971882	Island	UTP3	TSS200	0.033	0.052	0.044	0.043	-0.011	0.0117398	0.577013
cg03019460	N_Shore	C11orf51	5'UTR	0.044	0.046	0.055	0.036	-0.011	0.0151569	0.577013
cg03054576	Island	SCN4B	TSS200	0.043	0.037	0.054	0.036	-0.011	0.00210525	0.577013
cg03129910	Island	SRP72	TSS200	0.014	0.037	0.025	0.036	-0.011	0.000676248	0.577013
cg03145134	Island	HHAT	5'UTR	0.033	0.038	0.044	0.034	-0.011	0.0106572	0.577013
cg03307893	Island	ATP10A	TSS1500	0.1	0.052	0.111	0.048	-0.011	0.0178937	0.577013
cg03630344	N_Shore	VAMP3	TSS200	0.034	0.041	0.045	0.033	-0.011	0.0160567	0.577013
cg04078251	Island	KIF22	Body	0.041	0.037	0.052	0.035	-0.011	0.00360328	0.577013
cg04347624	Island	FAM55C	5'UTR	0.054	0.043	0.065	0.039	-0.011	0.0156053	0.577013
cg04580029	Island	KREMEN2	TSS1500	0.048	0.039	0.058	0.038	-0.011	0.00807353	0.577013
cg04775889	Island	LOC283392	Body	0.035	0.036	0.045	0.036	-0.011	0.00832362	0.577013
cg05257600	Island	TMEM161B	TSS1500	0.064	0.043	0.075	0.037	-0.011	0.0112918	0.577013
cg05265306	N_Shore	PTRH2	5'UTR	0.032	0.044	0.042	0.035	-0.011	0.00180105	0.577013
cg05502081	Island	SETD6	Body	0.045	0.033	0.056	0.039	-0.011	0.00782948	0.577013
cg05833251	Open_sea	NGDN	TSS200	0.03	0.039	0.041	0.032	-0.011	0.00473388	0.577013
cg05877143	Island	BCL2	TSS200	0.058	0.038	0.069	0.032	-0.011	0.012978	0.577013
cg06023702	Island	PAIP2B	TSS200	0.029	0.043	0.04	0.041	-0.011	0.0179423	0.577013
cg06343869	Island	ZNF828	5'UTR	0.071	0.037	0.082	0.035	-0.011	0.0085934	0.577013
cg06844864	N_Shelf	INHBE	Body	0.131	0.046	0.142	0.035	-0.011	0.0165381	0.577013
cg06983527	N_Shore	SDF2L1	TSS1500	0.022	0.042	0.033	0.031	-0.011	0.0122701	0.577013
cg07236840	Island	DIP2C	Body	0.052	0.05	0.063	0.045	-0.011	0.00251049	0.577013
cg08541612	Island	PRDM16	TSS200	0.046	0.038	0.057	0.034	-0.011	0.00944694	0.577013
cg09122158	S_Shore	ZDHHC5	5'UTR	0.034	0.041	0.046	0.035	-0.011	0.0017666	0.577013
cg09541379	Island	CALHM2	TSS200	0.046	0.037	0.056	0.042	-0.011	0.0155415	0.577013
cg09926892	Island	RBM39	TSS1500	0.023	0.041	0.034	0.03	-0.011	0.0102802	0.577013
cg10166159	Island	TRIM23	TSS200	0.024	0.041	0.035	0.033	-0.011	0.000491037	0.577013
cg12224394	Island	PNKD	TSS1500	0.038	0.039	0.049	0.035	-0.011	0.00290143	0.577013
cg12564650	Island	HNRNPH1	TSS200	0.027	0.038	0.038	0.04	-0.011	0.00365826	0.577013
cg12692722	Island	TCEA3	TSS200	0.06	0.044	0.07	0.032	-0.011	0.0165193	0.577013
cg12694820	Island	NFYA	5'UTR	0.061	0.038	0.072	0.035	-0.011	0.0159836	0.577013
cg13129662	Island	PPP1R9B	1stExon	0.081	0.053	0.092	0.055	-0.011	0.0187554	0.577013
cg13318846	Island	C12orf23	5'UTR	0.053	0.042	0.064	0.03	-0.011	0.00512538	0.577013
cg13372927	Island	DLAT	1stExon	0.065	0.047	0.076	0.041	-0.011	0.0168599	0.577013
cg13515674	Island	HMGB2	TSS1500	0.031	0.045	0.042	0.036	-0.011	0.00487117	0.577013
cg13912060	Island	VTI1B	TSS1500	0.049	0.039	0.06	0.033	-0.011	0.00341708	0.577013
cg14256180	N_Shore	FAM161B	Body	0.031	0.041	0.042	0.033	-0.011	0.00636136	0.577013
cg14283194	Island	CYP51A1	5'UTR	0.055	0.056	0.066	0.052	-0.011	0.011227	0.577013
cg15214092	Island	MRPL12	5'UTR	0.075	0.033	0.086	0.039	-0.011	0.0174819	0.577013
cg15238008	Island	DDX12	TSS200	0.069	0.053	0.08	0.052	-0.011	0.0120554	0.577013
cg16162927	Island	BCLAF1	5'UTR	0.048	0.048	0.06	0.044	-0.011	0.0115569	0.577013
cg16729714	Island	GALNT11	5'UTR	0.055	0.054	0.066	0.043	-0.011	0.0121117	0.577013
cg16971745	Open_sea	IFIH1	TSS1500	0.024	0.04	0.035	0.031	-0.011	0.0140592	0.577013
cg17165766	Island	EIF3H	1stExon	0.088	0.043	0.1	0.034	-0.011	0.00331262	0.577013
cg17174775	Island	AASS	TSS1500	0.016	0.039	0.027	0.033	-0.011	0.002185	0.577013
cg17369059	Island	SMARCE1	TSS200	0.071	0.038	0.082	0.034	-0.011	0.00480834	0.577013
cg18045831	Island	MRTO4	TSS200	0.023	0.043	0.034	0.035	-0.011	0.00409965	0.577013
cg18536207	Island	ARL8A	1stExon	0.033	0.037	0.044	0.036	-0.011	0.00447154	0.577013
cg18839746	Island	COL9A3	TSS1500	0.032	0.035	0.043	0.035	-0.011	7.01e-05	0.577013
cg18995088	Island	CXCL14	5'UTR	0.03	0.038	0.041	0.039	-0.011	0.00613853	0.577013
cg19357918	Island	STIP1	TSS1500	0.034	0.042	0.045	0.034	-0.011	0.00475483	0.577013
cg20009215	Island	WRNIP1	TSS1500	0.025	0.042	0.037	0.037	-0.011	0.00912245	0.577013
cg20033210	N_Shore	PMPCB	TSS200	0.03	0.039	0.041	0.032	-0.011	0.000466324	0.577013
cg20074007	Island	RRP12	5'UTR	0.028	0.042	0.039	0.035	-0.011	0.00079101	0.577013
cg21522303	Island	ST6GALNAC2	Body	0.042	0.04	0.053	0.039	-0.011	0.0078509	0.577013
cg22829908	N_Shore	C10orf140	5'UTR	0.03	0.043	0.041	0.037	-0.011	0.00427817	0.577013
cg23054379	Island	RFWD2	5'UTR	0.054	0.051	0.065	0.049	-0.011	0.00615324	0.577013
cg23336647	N_Shore	TRIM37	Body	0.047	0.046	0.058	0.031	-0.011	0.00555282	0.577013
cg23472502	Island	TRERF1	TSS1500	0.026	0.038	0.036	0.036	-0.011	0.00182425	0.577013
cg23822086	Island	MSH5	1stExon	0.054	0.038	0.066	0.035	-0.011	0.00343961	0.577013
cg23875821	Island	PAPOLA	Body	0.035	0.045	0.047	0.036	-0.011	0.00715981	0.577013
cg24691578	S_Shore	CRY2	Body	0.039	0.041	0.05	0.035	-0.011	0.00127879	0.577013
cg24692068	Island	MAPRE2	5'UTR	0.038	0.044	0.049	0.036	-0.011	0.00443201	0.577013
cg24779145	Island	EID2	1stExon	0.034	0.036	0.046	0.036	-0.011	9.42e-05	0.577013
cg24806503	Island	CNOT4	5'UTR	0.054	0.036	0.066	0.036	-0.011	0.0162905	0.577013
cg24899068	Island	RPS11	TSS200	0.057	0.039	0.068	0.041	-0.011	0.0147432	0.577013
cg25072436	Island	LBH	1stExon	0.031	0.039	0.042	0.038	-0.011	0.000407771	0.577013
cg25461267	Island	KRIT1	TSS1500	0.063	0.039	0.074	0.035	-0.011	0.0112562	0.577013
cg25777640	S_Shore	ELOF1	TSS1500	0.031	0.037	0.042	0.033	-0.011	0.00849794	0.577013
cg26260386	Island	SETD7	TSS200	0.045	0.046	0.057	0.05	-0.011	0.0157055	0.577013
cg26354759	Island	UTP15	TSS1500	0.019	0.043	0.03	0.032	-0.011	0.00114667	0.577013
cg27189973	Island	FAM38A	Body	0.055	0.045	0.066	0.04	-0.011	0.00547563	0.577013
cg13717023	Island	ARL15	TSS1500	0.091	0.073	0.102	0.068	-0.011	0.0193893	0.579759
cg19714132	N_Shore	FOXG1	TSS1500	0.091	0.057	0.103	0.067	-0.011	0.0194469	0.579944
cg21940875	Island	FLJ42709	Body	0.022	0.045	0.032	0.038	-0.011	0.0195314	0.580922
cg19108542	Island	RDBP	1stExon	0.073	0.04	0.085	0.042	-0.011	0.0199622	0.582845
cg23625715	Island	AGRN	Body	0.045	0.045	0.056	0.038	-0.011	0.0200449	0.58336
cg11225935	Island	KDM5A	5'UTR	0.018	0.039	0.029	0.036	-0.011	0.0202274	0.584834
cg01483656	N_Shore	ZNF714	TSS200	0.22	0.184	0.232	0.172	-0.011	0.0203377	0.585136
cg24861683	N_Shore	GOLGA4	TSS1500	0.109	0.047	0.12	0.042	-0.011	0.0203152	0.585136
cg00367659	Island	CCT6B	TSS200	0.088	0.049	0.098	0.043	-0.011	0.0225763	0.585239
cg02699408	S_Shore	ZNF564	TSS200	0.055	0.042	0.065	0.037	-0.011	0.021404	0.585239
cg07686248	Island	RAB11B	TSS200	0.038	0.038	0.049	0.032	-0.011	0.0216239	0.585239
cg10284592	N_Shore	ZDHHC5	TSS1500	0.08	0.064	0.091	0.059	-0.011	0.0206784	0.585239
cg14410072	Island	C8G	TSS1500	0.181	0.046	0.193	0.041	-0.011	0.0209099	0.585239
cg14839404	S_Shore	BMP7	TSS200	0.095	0.044	0.105	0.046	-0.011	0.0228815	0.585239
cg03122669	Island	HOXC9	TSS1500	0.043	0.045	0.054	0.044	-0.011	0.0234025	0.585717
cg16468949	Island	CCDC12	TSS200	0.025	0.039	0.036	0.041	-0.011	0.0234461	0.585804
cg00039794	Island	CCDC138	1stExon	0.03	0.036	0.041	0.036	-0.011	0.0294255	0.589465
cg00666294	Island	ZNRD1	TSS200	0.031	0.04	0.042	0.031	-0.011	0.0285858	0.589465
cg01487981	S_Shore	C6orf192	TSS1500	0.073	0.044	0.084	0.038	-0.011	0.0261555	0.589465
cg02289127	S_Shore	PREB	TSS1500	0.033	0.04	0.044	0.034	-0.011	0.0283921	0.589465
cg02592615	N_Shore	HIVEP1	TSS1500	0.063	0.042	0.073	0.035	-0.011	0.0258958	0.589465
cg02981877	Island	FAM133A	TSS1500	0.059	0.061	0.071	0.044	-0.011	0.0251812	0.589465
cg02994645	Open_sea	WRN	1stExon	0.113	0.047	0.124	0.049	-0.011	0.0293903	0.589465
cg07623702	Island	ZSWIM7	Body	0.018	0.038	0.029	0.032	-0.011	0.0293006	0.589465
cg08764167	Island	BTRC	5'UTR	0.095	0.041	0.106	0.044	-0.011	0.0311001	0.589465
cg08819884	N_Shore	TRNT1	TSS1500	0.032	0.039	0.044	0.033	-0.011	0.0256948	0.589465
cg10316474	Open_sea	APOBEC3C	TSS200	0.183	0.048	0.194	0.037	-0.011	0.0317626	0.589465
cg10409043	Island	C14orf73	Body	0.182	0.043	0.193	0.04	-0.011	0.0250672	0.589465
cg12481283	Island	NAA20	TSS1500	0.074	0.053	0.085	0.049	-0.011	0.0293173	0.589465
cg14440947	Island	B4GALT1	Body	0.078	0.042	0.089	0.041	-0.011	0.0265543	0.589465
cg14987922	Island	STRN	TSS1500	0.012	0.037	0.024	0.034	-0.011	0.0262923	0.589465
cg16513467	Island	WAC	1stExon	0.103	0.059	0.114	0.052	-0.011	0.0269597	0.589465
cg17375167	Island	IGF1R	TSS1500	0.116	0.04	0.127	0.041	-0.011	0.026704	0.589465
cg17470723	Island	TCEB1	5'UTR	0.135	0.046	0.146	0.036	-0.011	0.024672	0.589465
cg17895870	Open_sea	HSH2D	5'UTR	0.256	0.052	0.267	0.045	-0.011	0.0306192	0.589465
cg18685883	N_Shore	TEX264	TSS200	0.047	0.04	0.057	0.046	-0.011	0.0312638	0.589465
cg18922524	N_Shore	HOXC4	5'UTR	0.067	0.038	0.077	0.042	-0.011	0.031531	0.589465
cg21762222	Open_sea	GLIPR1	1stExon	0.078	0.041	0.089	0.038	-0.011	0.03136	0.589465
cg22094042	Island	PTDSS2	TSS200	0.045	0.039	0.057	0.04	-0.011	0.0253343	0.589465
cg23883215	Island	BNIP3L	TSS200	0.026	0.042	0.037	0.035	-0.011	0.0285481	0.589465
cg24054898	Open_sea	GYG1	Body	0.797	0.048	0.809	0.05	-0.011	0.0309904	0.589465
cg24283921	Open_sea	AMPD3	TSS200	0.137	0.05	0.148	0.05	-0.011	0.027347	0.589465
cg24693520	Island	PIGP	TSS200	0.057	0.038	0.068	0.034	-0.011	0.0311808	0.589465
cg12419862	Island	LOC391322	Body	0.08	0.063	0.091	0.067	-0.011	0.0336046	0.591834
cg10322308	N_Shore	PARS2	5'UTR	0.033	0.039	0.044	0.037	-0.011	0.034037	0.593219
cg18238734	Island	ITPR2	1stExon	0.084	0.046	0.095	0.049	-0.011	0.0341475	0.593219
cg19696333	Island	IKZF5	5'UTR	0.041	0.046	0.051	0.044	-0.011	0.034341	0.593219
cg10084110	Island	PPM1B	TSS1500	0.058	0.038	0.07	0.035	-0.011	0.0348918	0.593316
cg10395711	Island	LEPREL2	Body	0.067	0.034	0.078	0.039	-0.011	0.0349232	0.593316
cg03678609	Island	HLTF	TSS1500	0.134	0.055	0.145	0.055	-0.011	0.0353814	0.594319
cg21463709	Open_sea	MYT1L	5'UTR	0.152	0.053	0.163	0.049	-0.011	0.0357948	0.596439
cg27268513	Island	WEE1	TSS200	0.063	0.042	0.073	0.042	-0.011	0.035825	0.596461
cg10916494	Island	SNHG5	Body	0.04	0.041	0.052	0.034	-0.011	0.0365976	0.596586
cg09010323	Island	MAP6	TSS200	0.11	0.034	0.121	0.042	-0.011	0.0373805	0.598208
cg01937669	Open_sea	HAPLN2	1stExon	0.085	0.035	0.095	0.036	-0.011	0.0389674	0.599582
cg19690766	Island	C6orf147	Body	0.037	0.04	0.048	0.034	-0.011	0.0391158	0.599582
cg25533547	Island	EXOC6B	TSS200	0.062	0.06	0.073	0.053	-0.011	0.0388633	0.599582
cg03527511	Island	BCOR	5'UTR	0.08	0.07	0.091	0.052	-0.011	0.0395039	0.599982
cg07831432	Island	CANX	TSS1500	0.055	0.056	0.066	0.057	-0.011	0.0406451	0.599982
cg20830447	N_Shore	SLC38A2	Body	0.025	0.04	0.036	0.03	-0.011	0.0402778	0.599982
cg23217126	Island	DOK6	TSS200	0.099	0.047	0.11	0.046	-0.011	0.0406374	0.599982
cg01089095	Island	CHCHD1	TSS200	0.045	0.052	0.057	0.052	-0.011	0.0425907	0.600169
cg00495442	Island	RALGAPB	TSS1500	0.059	0.038	0.07	0.033	-0.011	0.0438974	0.600373
cg00820581	Island	CACYBP	5'UTR	0.098	0.048	0.109	0.045	-0.011	0.0440583	0.600437
cg06159220	Island	OLFM2	Body	0.038	0.037	0.049	0.034	-0.011	0.0443053	0.600437
cg12758636	Island	ZEB1	TSS200	0.024	0.042	0.035	0.034	-0.011	0.044208	0.600437
cg11586600	Island	KIF26B	TSS1500	0.025	0.038	0.037	0.039	-0.011	0.0444694	0.600744
cg27275634	Island	DHX35	TSS200	0.037	0.046	0.048	0.045	-0.011	0.0450403	0.601697
cg18382599	Island	PPIH	Body	0.164	0.035	0.174	0.043	-0.011	0.0453347	0.602198
cg10371306	Island	TMEM9B	5'UTR	0.057	0.039	0.068	0.039	-0.011	0.0457652	0.602602
cg14369405	Island	MAPRE2	TSS200	0.089	0.056	0.101	0.057	-0.011	0.045772	0.602602
cg15052335	N_Shore	LPIN2	5'UTR	0.856	0.036	0.868	0.034	-0.011	0.0460017	0.602906
cg00614832	Island	ZFHX3	5'UTR	0.186	0.063	0.196	0.061	-0.011	0.0473425	0.604545
cg13188011	Island	MAFB	TSS1500	0.075	0.035	0.086	0.04	-0.011	0.0478605	0.604568
cg17206583	S_Shore	VGF	TSS1500	0.069	0.055	0.08	0.032	-0.011	0.0480895	0.604568
cg15490703	Island	EFNA2	Body	0.156	0.046	0.168	0.049	-0.011	0.0487931	0.605243
cg04233747	Island	PRELID2	TSS200	0.09	0.052	0.101	0.057	-0.011	0.0489226	0.605315
cg18467110	Island	SLC25A36	Body	0.07	0.053	0.082	0.046	-0.011	0.0488394	0.605315
cg00138267	Island	RC3H2	5'UTR	0.019	0.043	0.028	0.035	-0.01	0.00350173	0.577013
cg00322667	Island	COASY	5'UTR	0.028	0.04	0.038	0.039	-0.01	0.00570168	0.577013
cg00452398	Island	POU3F2	TSS1500	0.047	0.039	0.057	0.039	-0.01	0.00372189	0.577013
cg00462492	Island	RSRC1	TSS200	0.073	0.04	0.083	0.033	-0.01	0.0152829	0.577013
cg00544734	Island	TUBA1A	Body	0.037	0.042	0.048	0.03	-0.01	0.00208874	0.577013
cg00645922	S_Shore	TMED7	TSS1500	0.027	0.044	0.037	0.035	-0.01	0.00493372	0.577013
cg00664418	Island	PHF13	TSS1500	0.062	0.04	0.073	0.04	-0.01	0.00160409	0.577013
cg01049188	Open_sea	PSMD4	TSS200	0.039	0.038	0.049	0.033	-0.01	0.00479026	0.577013
cg01066270	Island	FAM169A	5'UTR	0.04	0.041	0.051	0.036	-0.01	0.0188734	0.577013
cg01088561	Open_sea	ATP10D	TSS1500	0.041	0.043	0.051	0.039	-0.01	0.0127746	0.577013
cg01476820	Island	PTCD3	TSS200	0.034	0.041	0.044	0.034	-0.01	0.00879301	0.577013
cg01657744	Island	LDB3	Body	0.032	0.039	0.042	0.033	-0.01	0.00949911	0.577013
cg02264922	Island	B4GALNT1	5'UTR	0.088	0.036	0.098	0.038	-0.01	0.00858672	0.577013
cg02752882	Island	KCNH1	1stExon	0.043	0.041	0.052	0.043	-0.01	0.0171475	0.577013
cg03273700	Island	NUS1	Body	0.064	0.055	0.074	0.044	-0.01	0.015239	0.577013
cg03299121	Island	PNO1	TSS200	0.055	0.044	0.064	0.041	-0.01	0.000302713	0.577013
cg03535066	Island	SNAPC1	TSS200	0.05	0.046	0.06	0.04	-0.01	0.0144289	0.577013
cg03669663	Island	RASL11A	1stExon	0.065	0.037	0.075	0.033	-0.01	0.00561712	0.577013
cg04129905	Island	SCARNA2	TSS200	0.037	0.046	0.047	0.036	-0.01	0.00949445	0.577013
cg04151839	Island	ZNF250	5'UTR	0.048	0.038	0.058	0.039	-0.01	0.00975033	0.577013
cg04289130	Island	NFIA	TSS1500	0.032	0.039	0.042	0.043	-0.01	0.00834359	0.577013
cg04402021	Island	POLR2E	Body	0.044	0.036	0.054	0.034	-0.01	0.0161373	0.577013
cg04804616	S_Shore	ZNF689	TSS1500	0.03	0.046	0.04	0.038	-0.01	0.0111436	0.577013
cg05000824	Island	SOBP	Body	0.019	0.039	0.029	0.031	-0.01	0.000519316	0.577013
cg05907386	Island	QPCTL	5'UTR	0.033	0.042	0.043	0.038	-0.01	0.000951138	0.577013
cg06024111	Island	MAD2L1BP	Body	0.024	0.039	0.033	0.034	-0.01	0.000995635	0.577013
cg06036416	Island	TSC2	5'UTR	0.05	0.039	0.06	0.032	-0.01	0.000653837	0.577013
cg06575013	S_Shore	ZNF563	TSS200	0.056	0.045	0.066	0.034	-0.01	0.00234591	0.577013
cg06705834	Island	DUSP6	TSS1500	0.049	0.041	0.059	0.032	-0.01	0.00781889	0.577013
cg06888550	Island	HEXIM2	5'UTR	0.03	0.041	0.041	0.038	-0.01	0.00166611	0.577013
cg07152098	N_Shore	ZNF2	TSS200	0.036	0.039	0.046	0.032	-0.01	0.00196732	0.577013
cg07705315	Island	HSPH1	TSS1500	0.036	0.039	0.046	0.033	-0.01	0.00812225	0.577013
cg07950158	Island	ERCC2	TSS200	0.034	0.042	0.044	0.04	-0.01	0.0102061	0.577013
cg08252533	Island	UBE2F	TSS200	0.093	0.041	0.102	0.036	-0.01	0.00391851	0.577013
cg08681365	N_Shore	SPAG1	TSS1500	0.069	0.045	0.079	0.04	-0.01	0.0131271	0.577013
cg08733774	N_Shore	RANBP2	TSS1500	0.035	0.043	0.045	0.031	-0.01	0.00260108	0.577013
cg08769781	Island	ENTPD4	TSS1500	0.045	0.04	0.055	0.032	-0.01	0.0175288	0.577013
cg08893585	Island	BARX2	TSS1500	0.035	0.037	0.044	0.036	-0.01	0.0159309	0.577013
cg09316713	S_Shelf	MDP1	Body	0.032	0.039	0.042	0.031	-0.01	0.0163762	0.577013
cg10185311	N_Shore	HIST1H2AC	TSS1500	0.023	0.04	0.033	0.03	-0.01	0.0124337	0.577013
cg10341991	Island	CDC25A	TSS200	0.068	0.043	0.078	0.041	-0.01	0.01235	0.577013
cg10541813	S_Shore	C2orf68	TSS200	0.017	0.038	0.028	0.033	-0.01	0.0152833	0.577013
cg10575414	Island	RTDR1	TSS200	0.044	0.038	0.054	0.033	-0.01	0.00362214	0.577013
cg10639412	Island	FAM98A	TSS1500	0.047	0.042	0.057	0.039	-0.01	0.00960464	0.577013
cg12282391	N_Shore	CACNA1C	5'UTR	0.054	0.041	0.064	0.031	-0.01	0.00408809	0.577013
cg12283674	Island	MBOAT7	TSS200	0.02	0.04	0.031	0.03	-0.01	0.00953239	0.577013
cg12377424	Island	TFAP2A	Body	0.021	0.037	0.03	0.034	-0.01	0.0143515	0.577013
cg12949296	Open_sea	RTN4IP1	TSS200	0.08	0.044	0.091	0.038	-0.01	0.0075694	0.577013
cg12980886	Island	DIP2B	TSS200	0.027	0.04	0.037	0.036	-0.01	0.00034279	0.577013
cg13063405	Island	EPHB3	TSS1500	0.029	0.036	0.039	0.038	-0.01	0.0164611	0.577013
cg13150282	Island	ALKBH2	1stExon	0.043	0.04	0.053	0.036	-0.01	0.00778587	0.577013
cg13347679	S_Shore	BRPF1	5'UTR	0.031	0.041	0.041	0.036	-0.01	0.00437997	0.577013
cg13676204	Island	SLC38A6	TSS200	0.02	0.041	0.029	0.034	-0.01	0.00356832	0.577013
cg13808147	N_Shore	CMTM7	TSS200	0.049	0.042	0.059	0.034	-0.01	0.00883511	0.577013
cg15146966	Island	XBP1	TSS1500	0.013	0.039	0.023	0.033	-0.01	0.00106696	0.577013
cg15248577	Island	SFMBT2	5'UTR	0.061	0.045	0.07	0.043	-0.01	0.00802128	0.577013
cg16434372	S_Shore	BRP44L	TSS1500	0.063	0.039	0.073	0.039	-0.01	0.00664695	0.577013
cg16587974	Island	LOC728723	Body	0.058	0.047	0.068	0.043	-0.01	0.0128956	0.577013
cg16844055	N_Shore	PMPCB	TSS200	0.035	0.039	0.045	0.033	-0.01	0.00807393	0.577013
cg16905311	Island	ARL5B	1stExon	0.017	0.043	0.027	0.032	-0.01	0.000300245	0.577013
cg17301980	Island	ZNF592	TSS1500	0.038	0.036	0.048	0.035	-0.01	0.0061241	0.577013
cg18648343	Island	PNN	5'UTR	0.168	0.032	0.179	0.04	-0.01	0.016917	0.577013
cg18841894	Island	SOD1	TSS200	0.02	0.041	0.029	0.034	-0.01	0.013817	0.577013
cg19014302	Island	MPV17L2	TSS200	0.024	0.042	0.034	0.034	-0.01	0.00160839	0.577013
cg19929624	Island	GNAL	Body	0.039	0.037	0.049	0.034	-0.01	0.00187496	0.577013
cg20569194	Island	CDC27	TSS200	0.031	0.04	0.041	0.034	-0.01	0.00681521	0.577013
cg21502466	Open_sea	GPR133	5'UTR	0.053	0.049	0.063	0.041	-0.01	0.0046933	0.577013
cg21810604	S_Shore	MCM7	TSS1500	0.033	0.039	0.043	0.034	-0.01	0.00159536	0.577013
cg21914984	Island	CDC42EP3	TSS200	0.06	0.049	0.07	0.05	-0.01	0.0166713	0.577013
cg22961275	Island	SELV	5'UTR	0.053	0.046	0.063	0.042	-0.01	0.0160951	0.577013
cg23378992	N_Shore	TCTN1	TSS1500	0.032	0.039	0.041	0.031	-0.01	0.00802601	0.577013
cg24121211	S_Shore	MFSD8	TSS200	0.025	0.039	0.035	0.033	-0.01	0.00597204	0.577013
cg24423515	Island	ANKRD56	TSS200	0.073	0.044	0.082	0.04	-0.01	0.0181755	0.577013
cg24639335	Island	TMEM80	Body	0.02	0.041	0.03	0.03	-0.01	0.00128799	0.577013
cg26147657	S_Shore	TTC30A	TSS200	0.033	0.038	0.042	0.033	-0.01	0.00609819	0.577013
cg26509254	Island	MDC1	1stExon	0.063	0.041	0.073	0.036	-0.01	0.0110947	0.577013
cg26526596	Island	C6orf122	Body	0.035	0.039	0.045	0.036	-0.01	0.00627837	0.577013
cg26531014	N_Shore	2015-09-07	TSS1500	0.038	0.044	0.048	0.036	-0.01	0.0120666	0.577013
cg26606184	Island	CD55	1stExon	0.049	0.034	0.059	0.038	-0.01	0.0171691	0.577013
cg26806188	Island	FICD	TSS1500	0.047	0.038	0.058	0.032	-0.01	0.00670669	0.577013
cg26818159	N_Shore	HAS3	TSS1500	0.036	0.043	0.046	0.035	-0.01	0.0135202	0.577013
cg26852602	Island	BTBD1	Body	0.025	0.042	0.035	0.037	-0.01	0.0096478	0.577013
cg26938364	Island	FLJ42875	TSS1500	0.054	0.037	0.065	0.035	-0.01	0.00952732	0.577013
cg26960647	Island	TNFAIP3	5'UTR	0.032	0.041	0.042	0.038	-0.01	0.00335505	0.577013
cg26986180	Island	DNAH10	TSS1500	0.034	0.033	0.044	0.045	-0.01	0.0161334	0.577013
cg27317004	Island	C1orf92	Body	0.05	0.043	0.06	0.04	-0.01	0.00914455	0.577013
cg01395650	Island	ZBTB41	TSS1500	0.095	0.05	0.105	0.046	-0.01	0.0195247	0.580922
cg14532069	Island	TNFRSF11A	Body	0.029	0.041	0.039	0.038	-0.01	0.0198437	0.582369
cg02750935	Island	PRELID2	TSS200	0.065	0.059	0.075	0.052	-0.01	0.0207196	0.585239
cg03677675	Island	PLA2G15	1stExon	0.039	0.036	0.049	0.037	-0.01	0.0228892	0.585239
cg07392101	Island	UHRF1	TSS1500	0.097	0.037	0.108	0.035	-0.01	0.0229257	0.585239
cg12219045	S_Shore	LDOC1L	TSS1500	0.061	0.046	0.071	0.045	-0.01	0.0218506	0.585239
cg15799959	N_Shore	ZNF248	5'UTR	0.049	0.039	0.059	0.036	-0.01	0.0209431	0.585239
cg16512867	Island	NCK1	5'UTR	0.079	0.036	0.089	0.04	-0.01	0.0222766	0.585239
cg20074021	S_Shelf	MBP	Body	0.059	0.038	0.069	0.034	-0.01	0.0214373	0.585239
cg21309945	S_Shore	PPID	TSS1500	0.041	0.04	0.051	0.032	-0.01	0.0211694	0.585239
cg22753825	Island	C8orf76	1stExon	0.078	0.047	0.087	0.045	-0.01	0.0209632	0.585239
cg24667363	Island	GFM1	TSS200	0.057	0.044	0.068	0.039	-0.01	0.0203972	0.585239
cg26434225	S_Shore	MRPS28	TSS200	0.022	0.041	0.032	0.034	-0.01	0.0212224	0.585239
cg11449935	Island	TGIF2	5'UTR	0.045	0.04	0.055	0.033	-0.01	0.0233713	0.585671
cg06008158	S_Shore	PCM1	5'UTR	0.021	0.042	0.031	0.034	-0.01	0.0239546	0.588033
cg08174462	Island	CNPY2	5'UTR	0.054	0.036	0.064	0.037	-0.01	0.0242813	0.58929
cg19926434	Island	GPHN	1stExon	0.043	0.037	0.053	0.035	-0.01	0.0242885	0.589351
cg08208917	N_Shore	GANC	TSS1500	0.05	0.048	0.061	0.049	-0.01	0.0243117	0.589422
cg00090767	Island	MAX	TSS200	0.07	0.051	0.081	0.05	-0.01	0.0279103	0.589465
cg00356723	N_Shore	NAA40	TSS1500	0.153	0.044	0.164	0.038	-0.01	0.0301592	0.589465
cg00938395	Island	UBXN11	5'UTR	0.039	0.042	0.049	0.035	-0.01	0.0265757	0.589465
cg03332970	Island	ESAM	TSS1500	0.054	0.05	0.064	0.059	-0.01	0.0273722	0.589465
cg06015203	Island	NIN	5'UTR	0.044	0.046	0.054	0.043	-0.01	0.0299982	0.589465
cg10393931	Island	SLC25A13	1stExon	0.083	0.035	0.093	0.048	-0.01	0.0319608	0.589465
cg11014794	Island	CPEB3	Body	0.104	0.051	0.113	0.047	-0.01	0.02881	0.589465
cg13916322	Island	PLA2G16	5'UTR	0.057	0.041	0.067	0.039	-0.01	0.0299963	0.589465
cg15038664	Island	ZNF347	1stExon	0.07	0.053	0.08	0.06	-0.01	0.0255151	0.589465
cg17072271	N_Shore	GRB2	5'UTR	0.026	0.042	0.036	0.031	-0.01	0.0291064	0.589465
cg17409393	Island	ATP9A	Body	0.058	0.042	0.068	0.04	-0.01	0.0299417	0.589465
cg18007899	Island	TSTD2	TSS1500	0.059	0.037	0.069	0.035	-0.01	0.0313814	0.589465
cg18264306	Island	ARL6	TSS200	0.036	0.044	0.046	0.042	-0.01	0.025798	0.589465
cg18500714	Island	YY1	Body	0.125	0.073	0.134	0.068	-0.01	0.0277464	0.589465
cg19956166	Island	ATOH8	TSS200	0.062	0.049	0.072	0.043	-0.01	0.0299998	0.589465
cg20039944	Island	TRIAP1	1stExon	0.024	0.035	0.034	0.038	-0.01	0.0285116	0.589465
cg20379012	N_Shore	NSMCE2	TSS1500	0.041	0.041	0.051	0.033	-0.01	0.0273207	0.589465
cg23084951	Open_sea	ZNF323	1stExon	0.052	0.041	0.062	0.033	-0.01	0.0278486	0.589465
cg23872935	Island	CDC42SE2	TSS200	0.075	0.039	0.085	0.045	-0.01	0.0279994	0.589465
cg24395128	S_Shore	TRIM37	TSS1500	0.051	0.036	0.062	0.036	-0.01	0.0268178	0.589465
cg24904145	N_Shore	LRCH4	Body	0.192	0.041	0.202	0.055	-0.01	0.024766	0.589465
cg24962978	Island	TRAPPC4	5'UTR	0.037	0.041	0.047	0.034	-0.01	0.0313721	0.589465
cg25432997	Island	DVL2	1stExon	0.053	0.042	0.063	0.039	-0.01	0.0312168	0.589465
cg25722274	Island	C3orf58	Body	0.043	0.043	0.053	0.038	-0.01	0.0263479	0.589465
cg26402828	Island	PCK2	TSS200	0.056	0.038	0.066	0.035	-0.01	0.0245841	0.589465
cg26846424	Island	PRDM16	Body	0.086	0.053	0.096	0.054	-0.01	0.0296631	0.589465
cg26888861	Island	ZBTB3	TSS200	0.064	0.044	0.074	0.041	-0.01	0.0282022	0.589465
cg27220598	N_Shore	FRS2	TSS1500	0.024	0.038	0.033	0.036	-0.01	0.0283405	0.589465
cg15547534	S_Shore	C7orf47	TSS1500	0.058	0.039	0.068	0.033	-0.01	0.0324881	0.590079
cg26745540	S_Shore	NPY1R	TSS200	0.036	0.038	0.046	0.032	-0.01	0.0326451	0.590758
cg16597717	Island	MBLAC2	TSS200	0.05	0.042	0.06	0.033	-0.01	0.0328542	0.591487
cg09484009	Island	MTERFD1	TSS1500	0.056	0.039	0.067	0.035	-0.01	0.0336485	0.591834
cg21950493	S_Shore	GPN3	TSS1500	0.053	0.057	0.063	0.052	-0.01	0.0350742	0.59362
cg11037134	N_Shore	NCLN	TSS200	0.029	0.05	0.039	0.038	-0.01	0.0353409	0.59423
cg05153347	S_Shore	FBXW11	TSS1500	0.062	0.043	0.072	0.039	-0.01	0.0362336	0.596586
cg19452782	S_Shore	SENP7	TSS200	0.029	0.043	0.039	0.034	-0.01	0.036643	0.596586
cg21092834	S_Shore	LOC643923	Body	0.088	0.069	0.097	0.052	-0.01	0.0364079	0.596586
cg05762700	Island	LCORL	TSS1500	0.074	0.056	0.083	0.059	-0.01	0.0368153	0.596693
cg19210306	Island	C13orf27	5'UTR	0.05	0.045	0.06	0.049	-0.01	0.0367886	0.596693
cg26649688	S_Shore	HLA-H	Body	0.935	0.028	0.946	0.043	-0.01	0.0368197	0.596693
cg12201927	Island	ATG2A	TSS200	0.046	0.04	0.055	0.033	-0.01	0.0371249	0.597354
cg00031759	Island	BRCA2	TSS200	0.044	0.039	0.054	0.031	-0.01	0.0371984	0.597943
cg04771550	Island	TMEM107	TSS200	0.036	0.041	0.045	0.04	-0.01	0.0374492	0.598369
cg19131205	Island	FOXP4	5'UTR	0.08	0.049	0.09	0.054	-0.01	0.0380082	0.599286
cg21182694	N_Shore	MRPS22	TSS200	0.097	0.04	0.107	0.034	-0.01	0.0388358	0.599582
cg21243939	Island	SAMD4A	TSS1500	0.103	0.06	0.114	0.059	-0.01	0.038701	0.599582
cg22956598	Island	COX10	Body	0.057	0.04	0.067	0.039	-0.01	0.0389572	0.599582
cg00183647	S_Shore	C3orf67	TSS1500	0.059	0.048	0.069	0.05	-0.01	0.0403492	0.599982
cg03098047	Island	AEBP2	Body	0.024	0.036	0.034	0.034	-0.01	0.0398489	0.599982
cg03420713	Island	FBXL16	5'UTR	0.119	0.055	0.129	0.05	-0.01	0.0413014	0.599982
cg07801332	Island	ZNF689	Body	0.024	0.04	0.034	0.034	-0.01	0.0420669	0.599982
cg10624054	Island	KRT8	Body	0.059	0.063	0.068	0.052	-0.01	0.0411628	0.599982
cg15559186	Island	STMN3	Body	0.046	0.044	0.056	0.048	-0.01	0.0422952	0.599982
cg21824902	Island	WDTC1	TSS200	0.048	0.052	0.058	0.05	-0.01	0.0395073	0.599982
cg23639922	Island	PPRC1	TSS200	0.037	0.038	0.047	0.037	-0.01	0.0422611	0.599982
cg24208023	Island	BMP7	Body	0.078	0.043	0.088	0.047	-0.01	0.0419202	0.599982
cg17023374	Island	C4orf32	Body	0.027	0.036	0.037	0.035	-0.01	0.0427868	0.600169
cg17865108	Island	ALKBH5	TSS200	0.065	0.051	0.076	0.045	-0.01	0.0429503	0.600169
cg21039631	N_Shore	CD58	Body	0.066	0.039	0.075	0.042	-0.01	0.0437377	0.600169
cg21662807	Island	BCOR	5'UTR	0.025	0.04	0.035	0.031	-0.01	0.0424023	0.600169
cg22237346	Island	ARL6IP4	TSS200	0.051	0.038	0.06	0.038	-0.01	0.0425262	0.600169
cg09884257	Island	TBC1D14	Body	0.021	0.04	0.03	0.03	-0.01	0.0440868	0.600437
cg23716800	N_Shore	NMNAT2	Body	0.052	0.037	0.063	0.036	-0.01	0.0441409	0.600437
cg04122790	Island	URB2	5'UTR	0.054	0.047	0.064	0.045	-0.01	0.0454211	0.602198
cg14930586	S_Shore	PTK2	TSS1500	0.074	0.042	0.084	0.037	-0.01	0.0453263	0.602198
cg02988025	Island	IPO8	TSS200	0.074	0.038	0.084	0.034	-0.01	0.0459563	0.602838
cg17720267	Island	VAMP1	TSS200	0.09	0.039	0.1	0.046	-0.01	0.0459807	0.602838
cg00455439	Island	FAM13C	TSS200	0.053	0.04	0.063	0.035	-0.01	0.0472084	0.604405
cg03486540	Island	ZNF224	TSS200	0.018	0.038	0.027	0.033	-0.01	0.0473079	0.604405
cg16851832	Island	LRTOMT	Body	0.033	0.044	0.043	0.038	-0.01	0.0481352	0.604568
cg18349835	Island	VIPR2	Body	0.069	0.049	0.079	0.041	-0.01	0.0477517	0.604568
cg03276167	Island	SNHG5	Body	0.039	0.039	0.049	0.04	-0.01	0.0483672	0.604959
cg03581621	Island	HNRPDL	Body	0.055	0.036	0.066	0.036	-0.01	0.0484684	0.604959
cg01402099	Open_sea	LRRC43	TSS1500	0.85	0.036	0.86	0.047	-0.01	0.0495007	0.60584
cg10537220	Island	ZNF365	TSS200	0.118	0.043	0.128	0.044	-0.01	0.0494606	0.60584
cg00177390	Island	C1orf25	TSS200	0.03	0.039	0.039	0.033	-0.009	0.0099542	0.577013
cg00296291	Island	PHF17	5'UTR	0.046	0.041	0.055	0.04	-0.009	0.00673428	0.577013
cg00660163	Island	MEX3A	TSS1500	0.029	0.039	0.038	0.033	-0.009	0.00372036	0.577013
cg01233872	Island	FKBPL	TSS200	0.038	0.04	0.047	0.03	-0.009	0.00129127	0.577013
cg01320040	Island	ZNF295	1stExon	0.041	0.04	0.05	0.036	-0.009	0.00106767	0.577013
cg01337439	Island	OAZ2	TSS200	0.053	0.038	0.062	0.037	-0.009	0.00905013	0.577013
cg01540571	Island	AGMAT	Body	0.048	0.038	0.058	0.035	-0.009	0.00437621	0.577013
cg01617022	N_Shore	MRPL19	TSS200	0.035	0.041	0.043	0.032	-0.009	0.0169142	0.577013
cg02077165	Island	RPA2	TSS200	0.035	0.042	0.044	0.032	-0.009	0.000351401	0.577013
cg02093647	Island	ACVR2A	TSS200	0.05	0.037	0.059	0.034	-0.009	0.00438685	0.577013
cg02164516	Island	LOC729082	TSS200	0.033	0.041	0.042	0.033	-0.009	0.00171624	0.577013
cg02501186	S_Shore	FDXR	TSS1500	0.02	0.039	0.029	0.033	-0.009	0.00435778	0.577013
cg03429475	Island	ZNF668	TSS200	0.06	0.039	0.069	0.035	-0.009	0.00498628	0.577013
cg03459952	Island	BCAS3	TSS200	0.054	0.041	0.062	0.03	-0.009	0.0131559	0.577013
cg03750606	N_Shore	ESRRG	TSS200	0.053	0.034	0.062	0.037	-0.009	0.0154193	0.577013
cg03761979	Island	C4orf14	TSS200	0.018	0.04	0.026	0.035	-0.009	0.00202671	0.577013
cg04049556	Island	MPHOSPH10	1stExon	0.032	0.04	0.04	0.032	-0.009	0.000988301	0.577013
cg04223844	Island	IKBKB	5'UTR	0.035	0.048	0.044	0.045	-0.009	0.00401824	0.577013
cg04361056	N_Shore	JTB	Body	0.042	0.043	0.051	0.039	-0.009	0.018093	0.577013
cg04417028	Island	ARHGAP20	TSS1500	0.05	0.05	0.059	0.051	-0.009	0.0175796	0.577013
cg04488215	Island	CACYBP	TSS200	0.027	0.04	0.036	0.032	-0.009	0.000396318	0.577013
cg04508286	Island	2015-09-07	TSS1500	0.028	0.045	0.037	0.035	-0.009	0.00914935	0.577013
cg04569096	Island	TXNDC11	TSS1500	0.043	0.047	0.052	0.042	-0.009	0.00870701	0.577013
cg05012785	S_Shore	ZRSR2	Body	0.061	0.043	0.07	0.031	-0.009	0.00144506	0.577013
cg05212282	Island	NUFIP2	TSS200	0.05	0.038	0.06	0.037	-0.009	0.00101079	0.577013
cg05767788	Island	HSPD1	1stExon	0.023	0.038	0.032	0.034	-0.009	0.00243053	0.577013
cg05867307	Island	USP38	TSS200	0.034	0.036	0.043	0.038	-0.009	0.013036	0.577013
cg06123783	Island	LOC441046	TSS200	0.024	0.04	0.033	0.031	-0.009	0.016467	0.577013
cg06939115	Island	DNAJA2	TSS200	0.065	0.055	0.074	0.054	-0.009	0.0130736	0.577013
cg07006042	Island	ATP1B3	1stExon	0.026	0.041	0.035	0.042	-0.009	0.00623397	0.577013
cg07095569	Island	UBAP2	TSS200	0.033	0.042	0.042	0.035	-0.009	0.00379184	0.577013
cg07118041	Island	C17orf89	Body	0.051	0.037	0.06	0.035	-0.009	0.0030992	0.577013
cg07483245	Island	NIPA2	TSS200	0.059	0.04	0.067	0.036	-0.009	0.0126787	0.577013
cg07964178	Island	EGR3	TSS200	0.021	0.039	0.03	0.035	-0.009	0.0115904	0.577013
cg08252934	Island	MECR	5'UTR	0.063	0.037	0.072	0.035	-0.009	0.00251637	0.577013
cg08424876	Island	NCBP2	Body	0.037	0.039	0.046	0.036	-0.009	0.000875035	0.577013
cg08483425	Island	SRP14	TSS200	0.016	0.044	0.026	0.033	-0.009	0.00631995	0.577013
cg09592603	Island	CDC25B	TSS200	0.038	0.047	0.047	0.042	-0.009	0.0168906	0.577013
cg10139614	Island	APRT	TSS200	0.027	0.036	0.037	0.036	-0.009	0.00947598	0.577013
cg10369688	Island	ZFP36	Body	0.111	0.042	0.12	0.037	-0.009	0.0178724	0.577013
cg10740670	Island	FNTB	5'UTR	0.027	0.043	0.037	0.038	-0.009	0.00534603	0.577013
cg11945228	Island	BRD2	5'UTR	0.023	0.039	0.032	0.031	-0.009	0.0182836	0.577013
cg12148979	Island	FAM128A	Body	0.093	0.048	0.103	0.041	-0.009	0.011776	0.577013
cg12362662	Island	C10orf114	1stExon	0.033	0.041	0.043	0.029	-0.009	0.00171369	0.577013
cg12955252	Island	AHCY	5'UTR	0.046	0.043	0.055	0.037	-0.009	0.00549767	0.577013
cg12995410	Island	ZBTB2	TSS200	0.047	0.048	0.056	0.044	-0.009	0.0136758	0.577013
cg13024018	Island	TOPBP1	TSS200	0.032	0.045	0.04	0.038	-0.009	0.00149935	0.577013
cg13398782	Island	E2F2	5'UTR	0.135	0.036	0.144	0.036	-0.009	0.00844858	0.577013
cg13442256	Island	TBC1D14	TSS1500	0.032	0.046	0.041	0.041	-0.009	0.009508	0.577013
cg13550542	Island	KIAA0907	TSS200	0.063	0.04	0.072	0.038	-0.009	0.0105469	0.577013
cg13611934	Island	RPP21	Body	0.044	0.035	0.054	0.038	-0.009	0.0115848	0.577013
cg14079893	Island	FICD	TSS200	0.062	0.037	0.071	0.036	-0.009	0.00900328	0.577013
cg14082963	Island	PIGY	5'UTR	0.083	0.061	0.092	0.057	-0.009	0.0178606	0.577013
cg14159522	N_Shore	HHAT	TSS1500	0.037	0.048	0.046	0.033	-0.009	0.0136136	0.577013
cg14409958	Open_sea	ENPP2	TSS1500	0.08	0.058	0.089	0.048	-0.009	0.0160123	0.577013
cg14756052	Island	RPLP0	TSS200	0.059	0.038	0.067	0.034	-0.009	0.010344	0.577013
cg14838017	Island	DCAF8	TSS200	0.047	0.048	0.056	0.045	-0.009	0.0129716	0.577013
cg14943749	Island	GPC1	Body	0.064	0.037	0.074	0.041	-0.009	0.00817939	0.577013
cg15409468	Island	RNASEN	5'UTR	0.027	0.037	0.036	0.034	-0.009	0.00399854	0.577013
cg15746891	Island	ZNF829	1stExon	0.046	0.041	0.055	0.032	-0.009	0.011512	0.577013
cg16193765	Island	PWP2	Body	0.063	0.041	0.072	0.033	-0.009	0.0163852	0.577013
cg16419345	S_Shore	ACOX1	TSS1500	0.041	0.042	0.051	0.036	-0.009	0.00739833	0.577013
cg16720880	S_Shore	SUGT1P1	Body	0.026	0.04	0.035	0.032	-0.009	0.0036697	0.577013
cg16990505	S_Shore	SDCCAG1	TSS200	0.019	0.046	0.028	0.034	-0.009	0.00325844	0.577013
cg16993440	N_Shore	RNU5E	Body	0.029	0.043	0.038	0.036	-0.009	0.00622768	0.577013
cg17026854	Island	MXI1	Body	0.035	0.05	0.044	0.04	-0.009	0.00298894	0.577013
cg17140815	N_Shore	ATP6V1F	TSS1500	0.034	0.044	0.043	0.036	-0.009	0.00358123	0.577013
cg17841303	Island	ZNF827	Body	0.032	0.041	0.041	0.035	-0.009	0.013207	0.577013
cg17852997	S_Shore	CRYL1	TSS1500	0.023	0.04	0.032	0.035	-0.009	0.00896336	0.577013
cg18367020	Island	CCT7	TSS200	0.056	0.04	0.064	0.031	-0.009	0.00329621	0.577013
cg18372621	Island	ZKSCAN5	5'UTR	0.025	0.052	0.034	0.043	-0.009	0.0154305	0.577013
cg18753480	Island	ATXN7L2	1stExon	0.055	0.044	0.064	0.039	-0.009	0.0174315	0.577013
cg19312935	Island	PPPDE2	TSS1500	0.047	0.053	0.056	0.05	-0.009	0.00891937	0.577013
cg19557518	Island	MRC2	TSS200	0.043	0.037	0.052	0.035	-0.009	0.000808837	0.577013
cg19619174	Island	OXTR	5'UTR	0.041	0.032	0.05	0.045	-0.009	0.0154177	0.577013
cg19832172	Island	ATF4	TSS200	0.029	0.04	0.038	0.033	-0.009	0.0156828	0.577013
cg19844233	Island	CREBZF	TSS200	0.025	0.042	0.034	0.032	-0.009	0.0191115	0.577013
cg19935671	Island	GOLGB1	5'UTR	0.042	0.042	0.05	0.029	-0.009	0.0144817	0.577013
cg20676100	Island	ANK1	TSS1500	0.026	0.041	0.035	0.033	-0.009	0.0133588	0.577013
cg20726804	N_Shore	TGOLN2	Body	0.041	0.041	0.049	0.032	-0.009	0.00156227	0.577013
cg22221026	Island	LRRFIP2	TSS200	0.039	0.048	0.048	0.043	-0.009	0.0138828	0.577013
cg22247327	Island	THAP8	TSS1500	0.064	0.043	0.072	0.029	-0.009	0.0132498	0.577013
cg22506302	Island	LOC646851	1stExon	0.044	0.042	0.053	0.037	-0.009	0.00669691	0.577013
cg23706268	Island	RNASEH2B	5'UTR	0.031	0.038	0.04	0.04	-0.009	0.0170358	0.577013
cg23724447	Island	BUB3	5'UTR	0.04	0.04	0.049	0.03	-0.009	0.00267793	0.577013
cg24732796	S_Shore	LOC100128239	Body	0.032	0.038	0.04	0.036	-0.009	0.00469556	0.577013
cg24870774	Island	MIR1908	TSS1500	0.027	0.039	0.037	0.036	-0.009	0.0166007	0.577013
cg24966460	S_Shore	TERF2IP	Body	0.036	0.045	0.046	0.04	-0.009	0.00493253	0.577013
cg25161386	Island	NUFIP2	TSS200	0.032	0.044	0.041	0.038	-0.009	0.000210159	0.577013
cg25365783	Island	PNPLA8	TSS200	0.078	0.056	0.087	0.044	-0.009	0.00573734	0.577013
cg25724201	Island	PKIB	TSS200	0.075	0.045	0.084	0.036	-0.009	0.0125058	0.577013
cg25769883	N_Shore	WFDC3	5'UTR	0.026	0.038	0.035	0.033	-0.009	0.0014548	0.577013
cg25809215	Island	OXNAD1	1stExon	0.038	0.041	0.047	0.035	-0.009	0.00310413	0.577013
cg25812424	Island	PEBP1	Body	0.026	0.038	0.035	0.032	-0.009	0.0042165	0.577013
cg25953504	Island	STRA13	TSS1500	0.144	0.034	0.153	0.041	-0.009	0.0165155	0.577013
cg26073427	Island	PFN2	TSS1500	0.025	0.036	0.035	0.037	-0.009	0.0149128	0.577013
cg26375147	Island	PRPF19	TSS200	0.032	0.05	0.041	0.047	-0.009	0.00993988	0.577013
cg26450188	Island	PPP5C	TSS200	0.024	0.038	0.033	0.035	-0.009	0.00441517	0.577013
cg26527607	Island	DNAJA3	TSS1500	0.035	0.04	0.044	0.031	-0.009	0.001542	0.577013
cg26983469	Island	VIM	5'UTR	0.026	0.047	0.035	0.036	-0.009	0.0147595	0.577013
cg27622633	Island	USP53	TSS200	0.114	0.038	0.124	0.04	-0.009	0.0188765	0.577013
cg16041611	Island	SRF	1stExon	0.055	0.056	0.064	0.053	-0.009	0.0202842	0.585075
cg01490004	Open_sea	SLC25A45	Body	0.052	0.043	0.061	0.039	-0.009	0.021596	0.585239
cg16772035	Island	ABCB1	5'UTR	0.048	0.039	0.058	0.032	-0.009	0.0204802	0.585239
cg21735648	N_Shore	NCOA3	TSS1500	0.028	0.047	0.037	0.034	-0.009	0.021811	0.585239
cg26162932	S_Shore	PRDM8	TSS200	0.018	0.039	0.027	0.039	-0.009	0.0212182	0.585239
cg00839675	N_Shore	RBM42	TSS1500	0.049	0.041	0.058	0.029	-0.009	0.0230995	0.585651
cg23792383	Island	KLF5	5'UTR	0.06	0.052	0.069	0.05	-0.009	0.0232815	0.585671
cg02881434	N_Shore	LOC100009676	TSS1500	0.061	0.047	0.07	0.043	-0.009	0.0235648	0.586508
cg14106298	Island	TIA1	1stExon	0.03	0.043	0.039	0.039	-0.009	0.0237141	0.586508
cg08267701	N_Shore	TOMM40	TSS1500	0.058	0.039	0.068	0.037	-0.009	0.0239986	0.588088
cg00672574	Island	MRPL12	TSS1500	0.023	0.035	0.033	0.036	-0.009	0.029879	0.589465
cg02386420	Open_sea	RPTOR	Body	0.03	0.039	0.04	0.038	-0.009	0.0313747	0.589465
cg04529582	Open_sea	TM9SF4	1stExon	0.055	0.044	0.064	0.04	-0.009	0.0297295	0.589465
cg06356032	Island	GTF2B	1stExon	0.037	0.039	0.046	0.032	-0.009	0.0322579	0.589465
cg06800444	Island	TM2D2	TSS200	0.061	0.037	0.07	0.039	-0.009	0.0255337	0.589465
cg07962043	N_Shore	TMEM132A	TSS1500	0.117	0.04	0.126	0.047	-0.009	0.0305212	0.589465
cg08127460	Island	UBE3C	5'UTR	0.069	0.033	0.078	0.038	-0.009	0.0289709	0.589465
cg08261837	Island	RAB3C	TSS200	0.073	0.039	0.082	0.033	-0.009	0.0317582	0.589465
cg08522256	S_Shore	YWHAZ	TSS1500	0.889	0.028	0.898	0.044	-0.009	0.0281025	0.589465
cg09000178	Island	CBFB	1stExon	0.08	0.069	0.089	0.063	-0.009	0.0314258	0.589465
cg09537307	N_Shore	ZNF92	TSS200	0.053	0.041	0.063	0.037	-0.009	0.0311947	0.589465
cg09658342	Island	TIA1	TSS1500	0.019	0.045	0.028	0.039	-0.009	0.0282358	0.589465
cg10025462	Island	SNORD42B	TSS1500	0.057	0.056	0.066	0.048	-0.009	0.0310501	0.589465
cg10702645	Island	MANEAL	TSS1500	0.058	0.044	0.067	0.045	-0.009	0.029265	0.589465
cg10919398	Island	BRD2	5'UTR	0.091	0.042	0.1	0.039	-0.009	0.0296439	0.589465
cg12032620	N_Shore	TP53BP1	TSS200	0.017	0.037	0.026	0.035	-0.009	0.024573	0.589465
cg12407844	Island	C14orf135	TSS1500	0.04	0.05	0.049	0.041	-0.009	0.0308133	0.589465
cg14377169	Island	ST7L	TSS1500	0.023	0.039	0.033	0.032	-0.009	0.0257032	0.589465
cg16015205	Island	SH3BGRL3	Body	0.045	0.034	0.054	0.036	-0.009	0.0251752	0.589465
cg16200569	Island	RPS26	Body	0.047	0.039	0.056	0.035	-0.009	0.0306026	0.589465
cg16490823	Open_sea	RPS6KA2	Body	0.083	0.044	0.092	0.039	-0.009	0.0264322	0.589465
cg20402064	N_Shore	SMYD5	TSS200	0.058	0.041	0.067	0.036	-0.009	0.0322016	0.589465
cg21516341	Island	NELL2	Body	0.063	0.045	0.072	0.056	-0.009	0.0308599	0.589465
cg23454177	Island	PSMB10	Body	0.04	0.053	0.05	0.042	-0.009	0.0268398	0.589465
cg23489497	Island	GPN2	1stExon	0.035	0.036	0.044	0.036	-0.009	0.0287194	0.589465
cg23539688	Island	ZNF266	5'UTR	0.033	0.05	0.042	0.04	-0.009	0.0278961	0.589465
cg24625240	Island	RPUSD4	1stExon	0.064	0.037	0.073	0.035	-0.009	0.0270764	0.589465
cg25559490	N_Shore	WRNIP1	TSS1500	0.029	0.044	0.038	0.031	-0.009	0.0290705	0.589465
cg26612735	Island	ZNF667	TSS200	0.051	0.037	0.06	0.036	-0.009	0.02492	0.589465
cg27136289	Island	MTSS1	1stExon	0.039	0.038	0.048	0.037	-0.009	0.0321634	0.589465
cg10314221	Island	SCAND2	TSS200	0.048	0.041	0.057	0.036	-0.009	0.0331483	0.591767
cg03942271	S_Shore	AUH	TSS200	0.019	0.044	0.028	0.035	-0.009	0.0335318	0.591834
cg14610189	Island	CBX8	1stExon	0.061	0.046	0.07	0.044	-0.009	0.0335405	0.591834
cg23264557	Island	MBLAC2	TSS200	0.029	0.039	0.038	0.036	-0.009	0.0337563	0.592389
cg03752218	Island	TAL1	TSS1500	0.057	0.034	0.066	0.038	-0.009	0.0343569	0.593219
cg21442773	Island	LYST	5'UTR	0.046	0.044	0.055	0.046	-0.009	0.0342188	0.593219
cg10210789	Island	HES6	TSS1500	0.052	0.04	0.061	0.03	-0.009	0.034899	0.593316
cg01008004	Island	C12orf47	Body	0.034	0.04	0.043	0.032	-0.009	0.0350684	0.59362
cg03524445	Island	ZNF497	5'UTR	0.043	0.04	0.052	0.035	-0.009	0.036188	0.596586
cg06531800	N_Shore	TMEM184C	TSS200	0.05	0.039	0.059	0.033	-0.009	0.0362977	0.596586
cg08625382	Island	EPHA4	TSS1500	0.064	0.056	0.072	0.055	-0.009	0.0363112	0.596586
cg09016822	Island	IER3	TSS200	0.087	0.046	0.096	0.039	-0.009	0.0360267	0.596586
cg09095222	Island	SHOX2	Body	0.087	0.036	0.096	0.041	-0.009	0.0362023	0.596586
cg12080254	Island	ZCCHC24	Body	0.077	0.033	0.087	0.037	-0.009	0.0366338	0.596586
cg15102770	N_Shore	ADAMTS3	TSS200	0.053	0.046	0.062	0.034	-0.009	0.0364741	0.596586
cg17447877	Island	OVOL1	TSS200	0.072	0.033	0.081	0.041	-0.009	0.0363709	0.596586
cg02181968	Island	KIF21A	Body	0.089	0.049	0.098	0.056	-0.009	0.0369534	0.596693
cg06784845	Island	RAB6B	TSS1500	0.07	0.051	0.079	0.042	-0.009	0.0367972	0.596693
cg23131007	Island	LOC145783	Body	0.055	0.043	0.064	0.042	-0.009	0.037409	0.598307
cg07068735	Open_sea	RAB8B	Body	0.074	0.036	0.083	0.042	-0.009	0.0388837	0.599582
cg09456216	Island	CHN1	TSS200	0.048	0.042	0.057	0.048	-0.009	0.0393454	0.599582
cg10113081	Open_sea	UBXN8	TSS200	0.032	0.04	0.041	0.032	-0.009	0.038957	0.599582
cg14229247	Island	ANP32B	TSS1500	0.04	0.048	0.048	0.046	-0.009	0.0384889	0.599582
cg17663101	Island	QRICH1	TSS200	0.062	0.053	0.072	0.05	-0.009	0.039294	0.599582
cg25185405	Island	CC2D1B	5'UTR	0.076	0.038	0.085	0.037	-0.009	0.0388825	0.599582
cg00499838	Island	C20orf166	5'UTR	0.042	0.038	0.051	0.033	-0.009	0.0416324	0.599982
cg01200060	S_Shore	SCRT2	TSS1500	0.089	0.039	0.098	0.04	-0.009	0.0397913	0.599982
cg05655987	Island	HNRNPL	5'UTR	0.034	0.043	0.043	0.039	-0.009	0.0402039	0.599982
cg06993715	Island	VPS4A	5'UTR	0.097	0.041	0.106	0.042	-0.009	0.0416936	0.599982
cg07757096	S_Shore	AP3B1	TSS1500	0.097	0.039	0.107	0.033	-0.009	0.0419407	0.599982
cg12862611	Island	SLC10A7	1stExon	0.096	0.042	0.105	0.04	-0.009	0.0395145	0.599982
cg14157947	N_Shore	RBBP8	TSS1500	0.034	0.039	0.042	0.031	-0.009	0.0393875	0.599982
cg17978996	Island	BEND3	TSS1500	0.051	0.061	0.06	0.058	-0.009	0.0398878	0.599982
cg23095615	Island	FBXO30	TSS1500	0.049	0.049	0.057	0.04	-0.009	0.0394815	0.599982
cg25604067	Island	ST3GAL4	TSS200	0.055	0.054	0.064	0.046	-0.009	0.039933	0.599982
cg25628310	Island	PDE12	1stExon	0.029	0.035	0.038	0.037	-0.009	0.0419847	0.599982
cg25730851	Island	FAM125A	Body	0.074	0.035	0.083	0.035	-0.009	0.0420271	0.599982
cg26260789	N_Shore	EIF3F	TSS1500	0.072	0.04	0.081	0.032	-0.009	0.0413655	0.599982
cg18325289	Island	USP48	TSS1500	0.026	0.039	0.035	0.033	-0.009	0.0436911	0.600169
cg22020752	Island	KIAA0528	TSS200	0.1	0.05	0.11	0.049	-0.009	0.0430391	0.600169
cg22396798	S_Shore	CCNDBP1	TSS200	0.029	0.037	0.039	0.034	-0.009	0.0437786	0.600169
cg26490839	Island	RPS11	TSS200	0.06	0.041	0.069	0.043	-0.009	0.0434145	0.600169
cg05933857	S_Shore	TSSC4	TSS1500	0.047	0.038	0.056	0.034	-0.009	0.0442728	0.600437
cg07732143	Island	CPNE5	1stExon	0.055	0.04	0.065	0.044	-0.009	0.0442522	0.600437
cg19024279	Island	OTOP2	TSS200	0.045	0.049	0.054	0.032	-0.009	0.0443086	0.600437
cg26627511	Island	EPAS1	Body	0.037	0.035	0.045	0.045	-0.009	0.0440112	0.600437
cg15344021	Island	TSR1	1stExon	0.047	0.035	0.056	0.036	-0.009	0.0444516	0.600707
cg16554516	Island	RASSF5	TSS200	0.101	0.037	0.111	0.037	-0.009	0.0450457	0.601697
cg21244153	Island	PAK2	TSS200	0.043	0.039	0.053	0.032	-0.009	0.0448493	0.601697
cg01851230	Island	CHP	TSS1500	0.061	0.039	0.071	0.037	-0.009	0.0458464	0.602602
cg16620537	Island	PCDHA7	Body	0.042	0.033	0.051	0.04	-0.009	0.0457472	0.602602
cg22890950	N_Shore	PPAPDC1A	TSS1500	0.064	0.042	0.073	0.048	-0.009	0.045957	0.602838
cg20756934	N_Shore	RPL41	TSS200	0.089	0.04	0.098	0.038	-0.009	0.0461993	0.603088
cg22277887	Island	TMEM30A	TSS200	0.088	0.035	0.097	0.036	-0.009	0.0467437	0.604145
cg25025455	Island	CEP63	5'UTR	0.08	0.04	0.089	0.034	-0.009	0.0468289	0.604145
cg26574265	Island	ZIC5	1stExon	0.042	0.034	0.051	0.038	-0.009	0.0473825	0.604568
cg26788993	Island	IL12A	1stExon	0.074	0.042	0.083	0.037	-0.009	0.0476588	0.604568
cg05200893	Island	BCOR	TSS200	0.046	0.041	0.056	0.03	-0.009	0.0488042	0.605304
cg01321158	Island	MYST1	TSS200	0.054	0.037	0.063	0.036	-0.009	0.0488389	0.605315
cg19720347	S_Shore	ENO2	5'UTR	0.063	0.04	0.072	0.032	-0.009	0.049139	0.60584
cg03771121	Island	CARHSP1	5'UTR	0.02	0.041	0.027	0.028	-0.008	4.83e-06	0.205049
cg00028636	Island	PTMS	Body	0.047	0.053	0.055	0.051	-0.008	0.00796676	0.577013
cg00752852	S_Shore	ARPC2	Body	0.035	0.038	0.043	0.033	-0.008	0.00946579	0.577013
cg00911981	Island	ATR	TSS200	0.054	0.044	0.062	0.039	-0.008	0.0138218	0.577013
cg01087710	Island	C16orf70	Body	0.037	0.042	0.045	0.034	-0.008	0.00901656	0.577013
cg01206915	Island	P4HA1	5'UTR	0.051	0.038	0.06	0.035	-0.008	0.00428439	0.577013
cg01618834	Island	CSNK2B	1stExon	0.063	0.04	0.071	0.038	-0.008	0.0182923	0.577013
cg01787565	Island	KIF26B	TSS200	0.039	0.039	0.046	0.034	-0.008	0.00162667	0.577013
cg02115041	Island	NPBWR1	TSS1500	0.048	0.04	0.056	0.035	-0.008	0.00452843	0.577013
cg02200456	Island	SLC22A18AS	5'UTR	0.032	0.038	0.04	0.032	-0.008	0.00200227	0.577013
cg02482700	Island	CHST10	5'UTR	0.051	0.038	0.059	0.038	-0.008	0.0163496	0.577013
cg03100196	Island	ZYX	TSS1500	0.058	0.041	0.066	0.04	-0.008	0.0114501	0.577013
cg03185820	S_Shore	ZNF777	TSS200	0.049	0.043	0.057	0.038	-0.008	0.0120414	0.577013
cg03562264	Island	CDKN1A	5'UTR	0.06	0.043	0.068	0.032	-0.008	0.00192466	0.577013
cg03623378	Island	ISM1	TSS1500	0.03	0.036	0.038	0.036	-0.008	0.00128331	0.577013
cg03667091	Island	ACTL6A	5'UTR	0.033	0.039	0.041	0.033	-0.008	0.00161456	0.577013
cg03909821	S_Shore	FAM194A	TSS1500	0.041	0.044	0.049	0.034	-0.008	0.00309789	0.577013
cg04019128	Island	EIF1B	TSS1500	0.05	0.052	0.058	0.041	-0.008	0.00529743	0.577013
cg04458510	Island	TMEM67	TSS200	0.025	0.041	0.033	0.031	-0.008	0.0141212	0.577013
cg04671334	Island	ZNF181	TSS1500	0.037	0.048	0.046	0.042	-0.008	0.0132493	0.577013
cg04678743	Island	TSGA13	3'UTR	0.039	0.046	0.047	0.046	-0.008	0.000714356	0.577013
cg04841955	Island	FLJ37453	TSS1500	0.024	0.039	0.032	0.031	-0.008	0.00814066	0.577013
cg05416643	Island	SMAD4	5'UTR	0.042	0.041	0.051	0.031	-0.008	0.01409	0.577013
cg05797656	Island	DDX42	TSS1500	0.046	0.047	0.054	0.04	-0.008	0.000695735	0.577013
cg06281296	S_Shore	PPID	TSS200	0.023	0.041	0.031	0.028	-0.008	0.000591808	0.577013
cg06711656	Island	SLC25A36	TSS1500	0.033	0.04	0.041	0.036	-0.008	0.0190589	0.577013
cg07172256	Island	ERBB2IP	TSS1500	0.031	0.042	0.039	0.033	-0.008	0.00689458	0.577013
cg07841877	Island	GLUL	5'UTR	0.057	0.043	0.065	0.032	-0.008	0.00549352	0.577013
cg07947533	Island	MNT	Body	0.032	0.035	0.04	0.037	-0.008	0.0159975	0.577013
cg08035105	N_Shore	TMEM57	TSS1500	0.03	0.044	0.037	0.038	-0.008	0.00401101	0.577013
cg08440550	Island	FNIP1	TSS200	0.038	0.043	0.046	0.036	-0.008	0.000267937	0.577013
cg08477599	Island	KIAA1949	5'UTR	0.059	0.048	0.067	0.038	-0.008	0.00803425	0.577013
cg08802375	Island	AMDHD2	TSS200	0.069	0.037	0.077	0.033	-0.008	0.00724951	0.577013
cg08923060	Island	TRIAP1	TSS1500	0.021	0.037	0.028	0.033	-0.008	0.00356306	0.577013
cg09801687	N_Shore	ALPL	TSS1500	0.066	0.037	0.074	0.034	-0.008	0.0159656	0.577013
cg10050877	Island	FAM49B	TSS1500	0.034	0.041	0.042	0.033	-0.008	0.00981902	0.577013
cg10391629	Island	AKAP11	TSS1500	0.046	0.04	0.054	0.036	-0.008	0.015633	0.577013
cg10803829	Island	DNAH2	Body	0.921	0.046	0.929	0.042	-0.008	0.014801	0.577013
cg10841673	Island	MOCS3	TSS200	0.036	0.042	0.044	0.03	-0.008	0.00388359	0.577013
cg11281912	Open_sea	ZNF585B	TSS200	0.041	0.045	0.049	0.038	-0.008	0.0177357	0.577013
cg11432034	Island	HDAC11	TSS1500	0.038	0.038	0.046	0.034	-0.008	0.0122667	0.577013
cg11466908	N_Shore	AUH	Body	0.039	0.044	0.048	0.031	-0.008	0.0046947	0.577013
cg11520985	Island	SSR1	1stExon	0.043	0.044	0.051	0.036	-0.008	0.0065078	0.577013
cg11773816	Island	LOC285548	TSS1500	0.029	0.037	0.037	0.033	-0.008	0.000656876	0.577013
cg11799172	Island	ZEB1	TSS1500	0.032	0.041	0.04	0.036	-0.008	0.00391653	0.577013
cg11888151	Island	CRKL	1stExon	0.025	0.042	0.033	0.036	-0.008	0.0175203	0.577013
cg12342027	Island	PPIA	TSS1500	0.019	0.039	0.026	0.032	-0.008	0.00207125	0.577013
cg12378831	Island	ZC3H13	5'UTR	0.024	0.041	0.032	0.03	-0.008	0.00375588	0.577013
cg12444340	Island	RBM5	5'UTR	0.021	0.036	0.029	0.035	-0.008	0.0178477	0.577013
cg12666166	Island	FICD	TSS200	0.041	0.036	0.049	0.034	-0.008	0.00532886	0.577013
cg13211287	Island	TSTA3	TSS1500	0.065	0.044	0.074	0.041	-0.008	0.0119575	0.577013
cg13226139	Island	FKBP3	TSS1500	0.027	0.043	0.034	0.035	-0.008	0.0108953	0.577013
cg14276242	Island	ZNF594	TSS1500	0.047	0.038	0.055	0.034	-0.008	0.0168596	0.577013
cg14320593	Island	LIPG	TSS200	0.031	0.038	0.039	0.033	-0.008	0.0173065	0.577013
cg14695609	Island	LARS2	TSS200	0.041	0.041	0.05	0.037	-0.008	0.011769	0.577013
cg14762010	Island	ARCN1	Body	0.046	0.041	0.054	0.038	-0.008	0.0160688	0.577013
cg15606388	Island	C17orf53	5'UTR	0.046	0.037	0.053	0.035	-0.008	0.0162576	0.577013
cg15726714	S_Shore	PPIE	5'UTR	0.033	0.044	0.041	0.033	-0.008	0.0045259	0.577013
cg16032746	Island	MBOAT7	TSS200	0.016	0.044	0.024	0.029	-0.008	0.0127926	0.577013
cg16098780	Island	PPIF	1stExon	0.046	0.037	0.054	0.034	-0.008	0.00781087	0.577013
cg16826753	Island	GART	TSS1500	0.035	0.042	0.043	0.034	-0.008	0.00627809	0.577013
cg17006779	Island	NUFIP2	TSS200	0.022	0.043	0.029	0.032	-0.008	0.00836134	0.577013
cg17026879	Island	NKX6-3	Body	0.041	0.034	0.049	0.042	-0.008	0.00223711	0.577013
cg17193921	Island	TUBGCP6	TSS200	0.06	0.037	0.067	0.034	-0.008	0.0154442	0.577013
cg17290332	Island	CDNF	TSS200	0.041	0.04	0.049	0.042	-0.008	0.0144631	0.577013
cg17324776	N_Shore	AARSD1	Body	0.043	0.038	0.051	0.034	-0.008	0.0158877	0.577013
cg17821473	Island	USP1	5'UTR	0.027	0.039	0.035	0.036	-0.008	0.00301394	0.577013
cg18081750	Island	DUSP6	TSS200	0.023	0.039	0.03	0.033	-0.008	0.00145175	0.577013
cg18234089	Island	SUPV3L1	TSS200	0.021	0.039	0.029	0.031	-0.008	0.00639112	0.577013
cg18342832	Island	PILRB	5'UTR	0.053	0.049	0.061	0.044	-0.008	0.00463017	0.577013
cg18406718	Island	PPP3CA	TSS1500	0.03	0.04	0.037	0.041	-0.008	0.00723098	0.577013
cg18527133	S_Shore	LGR5	Body	0.039	0.042	0.046	0.033	-0.008	0.0135176	0.577013
cg19731302	N_Shore	RAB1B	TSS1500	0.022	0.041	0.03	0.028	-0.008	0.00871002	0.577013
cg20033256	S_Shore	CDK2AP1	TSS200	0.046	0.044	0.055	0.032	-0.008	0.0173117	0.577013
cg20253652	Island	WDR87	TSS1500	0.05	0.037	0.058	0.035	-0.008	0.00498688	0.577013
cg20855565	Island	TRIM58	TSS200	0.043	0.04	0.051	0.034	-0.008	0.00163784	0.577013
cg21122725	Island	NUDT6	5'UTR	0.025	0.04	0.033	0.032	-0.008	0.0091559	0.577013
cg21434807	Open_sea	C2orf65	Body	0.033	0.047	0.042	0.034	-0.008	0.0117324	0.577013
cg21461837	Island	TMED1	TSS200	0.045	0.04	0.053	0.04	-0.008	0.0125806	0.577013
cg21655280	Island	HDAC11	TSS1500	0.032	0.036	0.04	0.035	-0.008	0.00490883	0.577013
cg21740452	Island	C21orf66	1stExon	0.038	0.037	0.046	0.036	-0.008	0.0015812	0.577013
cg21898392	Island	PAPOLG	1stExon	0.033	0.038	0.041	0.032	-0.008	0.00374818	0.577013
cg22103999	Island	DNAJA3	TSS1500	0.042	0.041	0.05	0.032	-0.008	0.0119835	0.577013
cg22188495	S_Shore	PRICKLE1	TSS1500	0.03	0.036	0.037	0.037	-0.008	0.0059253	0.577013
cg22790934	N_Shore	GCH1	Body	0.028	0.046	0.037	0.04	-0.008	0.018174	0.577013
cg23333420	Island	OBFC1	5'UTR	0.032	0.04	0.04	0.035	-0.008	0.000847011	0.577013
cg23418645	N_Shore	GPHN	TSS200	0.072	0.047	0.079	0.038	-0.008	0.0172328	0.577013
cg23639257	Island	RECQL5	TSS200	0.06	0.041	0.067	0.038	-0.008	0.010358	0.577013
cg23908998	Island	DNAJC1	TSS200	0.081	0.045	0.089	0.043	-0.008	0.0142895	0.577013
cg24008544	Island	TMEM106A	5'UTR	0.041	0.045	0.049	0.037	-0.008	0.0124414	0.577013
cg24254271	Island	AFG3L2	Body	0.036	0.045	0.044	0.034	-0.008	0.00251881	0.577013
cg24395307	Island	CDK13	5'UTR	0.055	0.043	0.062	0.039	-0.008	0.00881795	0.577013
cg24669932	N_Shore	RERE	5'UTR	0.048	0.037	0.057	0.034	-0.008	0.0140004	0.577013
cg24819738	Island	NR2C2AP	TSS200	0.045	0.036	0.053	0.035	-0.008	0.00911443	0.577013
cg25372103	Island	DLL1	1stExon	0.04	0.038	0.049	0.041	-0.008	0.0185033	0.577013
cg25401754	Island	FBXO5	5'UTR	0.034	0.038	0.042	0.032	-0.008	0.00935616	0.577013
cg26170245	Island	HDDC3	1stExon	0.039	0.041	0.046	0.039	-0.008	0.0173931	0.577013
cg26220033	N_Shore	SNX24	TSS1500	0.036	0.041	0.044	0.039	-0.008	0.00286513	0.577013
cg26368942	Island	ENAH	TSS1500	0.023	0.04	0.031	0.031	-0.008	0.0170521	0.577013
cg26937389	Island	DHRS3	TSS200	0.035	0.043	0.043	0.036	-0.008	0.00178181	0.577013
cg27479693	Island	PEMT	TSS200	0.042	0.039	0.049	0.038	-0.008	0.01622	0.577013
cg27559724	Island	RFC4	TSS200	0.084	0.039	0.092	0.034	-0.008	0.0072835	0.577013
cg27597084	Island	C11orf61	1stExon	0.023	0.031	0.031	0.039	-0.008	0.00257551	0.577013
cg27646699	S_Shore	NIP7	Body	0.025	0.04	0.033	0.029	-0.008	0.00182589	0.577013
cg27648020	Island	ATAD2	TSS200	0.071	0.038	0.079	0.035	-0.008	0.00996578	0.577013
cg08047124	S_Shore	TDP1	5'UTR	0.033	0.044	0.041	0.038	-0.008	0.0195027	0.580922
cg09865760	Island	DNAJC22	TSS1500	0.049	0.041	0.057	0.032	-0.008	0.0195174	0.580922
cg03365985	Island	SHISA3	TSS1500	0.048	0.041	0.057	0.034	-0.008	0.0198739	0.582668
cg00229423	N_Shore	ST3GAL6	TSS1500	0.064	0.035	0.072	0.038	-0.008	0.022113	0.585239
cg00860370	N_Shore	RNPC3	TSS1500	0.024	0.039	0.032	0.034	-0.008	0.0217072	0.585239
cg02342053	S_Shore	TOMM5	TSS200	0.062	0.05	0.071	0.051	-0.008	0.020427	0.585239
cg04410161	Island	RWDD1	TSS200	0.053	0.036	0.06	0.035	-0.008	0.0229777	0.585239
cg12699174	Island	ROBLD3	TSS200	0.159	0.041	0.167	0.039	-0.008	0.0209691	0.585239
cg14477452	Island	SOX5	TSS1500	0.065	0.04	0.072	0.037	-0.008	0.0214632	0.585239
cg15269194	Island	FAM3C	5'UTR	0.063	0.048	0.071	0.047	-0.008	0.0227603	0.585239
cg23166955	Island	ALDOA	5'UTR	0.072	0.043	0.08	0.044	-0.008	0.0233068	0.585671
cg02759489	Island	PDGFRA	5'UTR	0.103	0.079	0.111	0.071	-0.008	0.0235137	0.586476
cg26077228	Island	C17orf62	5'UTR	0.068	0.038	0.076	0.041	-0.008	0.0236473	0.586508
cg17926678	Island	SLC39A9	TSS1500	0.032	0.042	0.04	0.04	-0.008	0.0243865	0.589422
cg00136947	Island	NELL2	Body	0.077	0.043	0.085	0.041	-0.008	0.0276265	0.589465
cg00551140	Island	OSBPL2	5'UTR	0.085	0.049	0.093	0.04	-0.008	0.0302233	0.589465
cg00906147	Island	PDS5A	TSS1500	0.043	0.042	0.05	0.038	-0.008	0.0298064	0.589465
cg01338430	N_Shore	FLYWCH1	TSS1500	0.058	0.058	0.067	0.05	-0.008	0.0312304	0.589465
cg03507241	Island	TUBB6	TSS1500	0.022	0.036	0.03	0.035	-0.008	0.0314376	0.589465
cg03584380	N_Shore	VTI1A	TSS1500	0.031	0.042	0.039	0.032	-0.008	0.0311265	0.589465
cg03595406	S_Shore	C18orf55	1stExon	0.076	0.038	0.084	0.035	-0.008	0.0258327	0.589465
cg03847636	S_Shore	GRPEL1	TSS1500	0.023	0.038	0.031	0.032	-0.008	0.0255454	0.589465
cg03954861	Open_sea	TAPBPL	1stExon	0.087	0.04	0.095	0.038	-0.008	0.0289458	0.589465
cg05148722	Island	HIST1H2BF	TSS1500	0.039	0.042	0.047	0.03	-0.008	0.029202	0.589465
cg05603623	Island	TIMM44	Body	0.024	0.047	0.031	0.041	-0.008	0.0302198	0.589465
cg07031532	Island	OAZ2	TSS1500	0.06	0.049	0.068	0.046	-0.008	0.02717	0.589465
cg07222113	Island	DCAF13	1stExon	0.037	0.043	0.045	0.038	-0.008	0.0254412	0.589465
cg07452097	S_Shore	FUZ	TSS1500	0.042	0.042	0.05	0.036	-0.008	0.0284217	0.589465
cg08462678	Island	CCDC64	1stExon	0.081	0.037	0.089	0.044	-0.008	0.0312187	0.589465
cg08541772	Island	C1orf74	TSS1500	0.041	0.041	0.049	0.032	-0.008	0.0298546	0.589465
cg08951907	Island	TOP3A	TSS1500	0.071	0.045	0.078	0.04	-0.008	0.0270449	0.589465
cg09295063	Open_sea	C11orf60	5'UTR	0.025	0.042	0.033	0.028	-0.008	0.0283063	0.589465
cg11337525	Open_sea	APOC1	Body	0.047	0.037	0.055	0.04	-0.008	0.0272862	0.589465
cg11475510	Island	SF3A1	Body	0.045	0.037	0.052	0.033	-0.008	0.0267003	0.589465
cg14153722	Island	MAPKAPK2	1stExon	0.024	0.038	0.032	0.037	-0.008	0.025542	0.589465
cg14243623	Island	CTSL1	1stExon	0.062	0.05	0.07	0.053	-0.008	0.0258179	0.589465
cg14586630	Island	MTO1	1stExon	0.039	0.041	0.047	0.039	-0.008	0.0267348	0.589465
cg15296129	Open_sea	RPL34	5'UTR	0.084	0.042	0.092	0.033	-0.008	0.0296307	0.589465
cg16094520	S_Shore	SHMT1	TSS1500	0.045	0.037	0.053	0.034	-0.008	0.0307694	0.589465
cg16611736	Island	LCMT1	1stExon	0.06	0.045	0.068	0.042	-0.008	0.0266567	0.589465
cg17895880	N_Shore	TMEM45A	TSS1500	0.049	0.041	0.057	0.039	-0.008	0.0293233	0.589465
cg17976065	Island	ZSWIM7	Body	0.029	0.042	0.037	0.039	-0.008	0.0274282	0.589465
cg18561902	N_Shore	MRPS18B	TSS1500	0.025	0.041	0.033	0.033	-0.008	0.0295159	0.589465
cg18760916	N_Shore	NUDT15	TSS200	0.033	0.04	0.041	0.034	-0.008	0.0290384	0.589465
cg19568834	Island	CPNE1	TSS200	0.046	0.046	0.054	0.044	-0.008	0.0281169	0.589465
cg19720917	Island	POLR2I	TSS200	0.033	0.039	0.042	0.038	-0.008	0.0286566	0.589465
cg21603823	N_Shore	VEGFC	Body	0.093	0.043	0.101	0.042	-0.008	0.0251649	0.589465
cg23957424	S_Shore	TRAF6	TSS1500	0.021	0.044	0.029	0.035	-0.008	0.0246054	0.589465
cg25649680	N_Shore	CADM2	TSS200	0.049	0.043	0.058	0.034	-0.008	0.0289661	0.589465
cg26278370	Island	RBM5	TSS200	0.049	0.044	0.057	0.042	-0.008	0.0322119	0.589465
cg26483432	Island	HIST2H2AA3	TSS1500	0.074	0.046	0.082	0.036	-0.008	0.0293563	0.589465
cg12968077	Island	PSMD1	TSS200	0.05	0.043	0.058	0.042	-0.008	0.0327915	0.591176
cg06727855	Island	COX6C	5'UTR	0.046	0.039	0.054	0.035	-0.008	0.0328454	0.591461
cg16572859	Island	PIK3R2	TSS200	0.115	0.047	0.123	0.046	-0.008	0.0332194	0.591767
cg02917210	N_Shore	NSMCE2	TSS1500	0.067	0.045	0.075	0.034	-0.008	0.0334057	0.591834
cg05042858	Island	MLL5	TSS1500	0.101	0.037	0.109	0.036	-0.008	0.0333592	0.591834
cg25568561	Open_sea	PPP2R5C	Body	0.031	0.042	0.039	0.032	-0.008	0.0336287	0.591834
cg10984017	Island	RALB	5'UTR	0.073	0.043	0.081	0.037	-0.008	0.0340658	0.593219
cg21501001	Open_sea	ITGB3BP	TSS200	0.054	0.047	0.062	0.041	-0.008	0.0344729	0.593219
cg03469793	Island	LHX4	TSS200	0.058	0.04	0.066	0.034	-0.008	0.0350159	0.593429
cg18350792	Island	TRAFD1	5'UTR	0.066	0.039	0.074	0.039	-0.008	0.0351413	0.59399
cg11564981	Island	NRN1	TSS200	0.072	0.067	0.08	0.06	-0.008	0.0356491	0.596014
cg04122974	Island	ATF4	TSS200	0.057	0.05	0.065	0.046	-0.008	0.0359134	0.596586
cg09489281	S_Shore	NNT	5'UTR	0.045	0.044	0.053	0.032	-0.008	0.0364904	0.596586
cg15324973	N_Shore	TRMT5	Body	0.032	0.041	0.039	0.038	-0.008	0.0364303	0.596586
cg22466350	Island	PTPRK	Body	0.041	0.042	0.05	0.053	-0.008	0.0366063	0.596586
cg05022341	N_Shore	TSPAN17	TSS1500	0.056	0.04	0.064	0.041	-0.008	0.0369877	0.596693
cg17638730	Island	E2F5	TSS1500	0.082	0.042	0.089	0.035	-0.008	0.0376972	0.598538
cg13789775	S_Shore	HOXB4	1stExon	0.041	0.04	0.049	0.031	-0.008	0.0379659	0.599286
cg00940809	Island	NDUFV3	TSS1500	0.08	0.044	0.088	0.045	-0.008	0.0384339	0.599582
cg07478100	Island	MIS12	TSS1500	0.058	0.055	0.066	0.052	-0.008	0.0393504	0.599582
cg14587401	Island	ARSK	TSS1500	0.079	0.064	0.087	0.055	-0.008	0.0393345	0.599582
cg00286984	Island	HRASLS5	TSS200	0.049	0.042	0.057	0.038	-0.008	0.0422232	0.599982
cg02839220	N_Shore	Magmas	Body	0.046	0.041	0.054	0.042	-0.008	0.0413675	0.599982
cg02871940	Island	STUB1	TSS1500	0.055	0.033	0.063	0.038	-0.008	0.0421392	0.599982
cg05391423	Island	CDC7	TSS1500	0.045	0.044	0.054	0.034	-0.008	0.0400596	0.599982
cg09365847	Island	NRP1	TSS1500	0.058	0.037	0.066	0.036	-0.008	0.0397359	0.599982
cg09964705	Island	DDX49	TSS200	0.051	0.044	0.06	0.042	-0.008	0.0408558	0.599982
cg12195135	N_Shore	ZNF584	TSS1500	0.107	0.046	0.115	0.038	-0.008	0.039447	0.599982
cg20279895	Open_sea	SCFD1	TSS1500	0.058	0.04	0.066	0.035	-0.008	0.0406411	0.599982
cg22836153	Island	LOX	Body	0.057	0.038	0.065	0.033	-0.008	0.0419514	0.599982
cg00569385	Island	MLLT11	5'UTR	0.144	0.044	0.152	0.042	-0.008	0.0436214	0.600169
cg05768362	Island	PIAS3	TSS1500	0.025	0.039	0.034	0.034	-0.008	0.0425962	0.600169
cg06005695	S_Shore	HIST1H4L	TSS200	0.079	0.045	0.087	0.04	-0.008	0.0430718	0.600169
cg07152460	Island	MIR1908	TSS1500	0.129	0.037	0.137	0.04	-0.008	0.0425839	0.600169
cg09378691	Island	ZNF335	TSS200	0.043	0.037	0.05	0.033	-0.008	0.0428867	0.600169
cg19388996	Island	NAAA	TSS1500	0.227	0.044	0.236	0.044	-0.008	0.0428781	0.600169
cg20478089	S_Shore	SNX6	TSS1500	0.038	0.041	0.047	0.033	-0.008	0.0436905	0.600169
cg26353328	Island	AP3M2	TSS200	0.049	0.037	0.057	0.04	-0.008	0.0435926	0.600169
cg19484886	Island	C12orf61	TSS1500	0.051	0.035	0.059	0.036	-0.008	0.0442315	0.600437
cg05419061	Island	AP1S2	TSS1500	0.028	0.04	0.036	0.037	-0.008	0.0444554	0.600707
cg19510792	Island	MYO10	Body	0.034	0.04	0.042	0.045	-0.008	0.0447214	0.601552
cg14228830	N_Shore	RBP1	Body	0.914	0.044	0.922	0.026	-0.008	0.044781	0.601697
cg23374762	Island	TXNL1	Body	0.056	0.042	0.063	0.035	-0.008	0.0447735	0.601697
cg25486143	Island	RASSF1	TSS200	0.063	0.042	0.071	0.05	-0.008	0.0448	0.601697
cg15254632	Island	SLC25A11	5'UTR	0.07	0.041	0.078	0.041	-0.008	0.0452208	0.602082
cg05243095	Island	MYL12B	5'UTR	0.06	0.04	0.068	0.04	-0.008	0.0454407	0.602283
cg26735793	Island	BCCIP	TSS1500	0.035	0.038	0.043	0.033	-0.008	0.0455038	0.602534
cg25601229	Island	TAF13	TSS200	0.057	0.039	0.064	0.032	-0.008	0.0456964	0.602602
cg02187889	Island	CSMD2	Body	0.075	0.042	0.083	0.055	-0.008	0.0463407	0.603343
cg26205771	N_Shore	NPBWR1	TSS1500	0.12	0.069	0.128	0.049	-0.008	0.0465199	0.603648
cg00061264	S_Shore	UBE2E1	Body	0.06	0.043	0.068	0.038	-0.008	0.0470093	0.604145
cg13383235	Island	RPA3	5'UTR	0.065	0.041	0.074	0.039	-0.008	0.0466402	0.604145
cg07009823	Island	KIF6	Body	0.048	0.043	0.056	0.037	-0.008	0.0473085	0.604405
cg02432528	Island	GDPD5	TSS1500	0.043	0.051	0.051	0.042	-0.008	0.0477931	0.604568
cg15888741	Island	RPP38	1stExon	0.147	0.044	0.155	0.041	-0.008	0.0478188	0.604568
cg14872731	Island	CCND1	Body	0.083	0.044	0.091	0.048	-0.008	0.0488276	0.605315
cg03469202	Island	TRAM1	1stExon	0.125	0.05	0.133	0.047	-0.008	0.0492052	0.60584
cg16344026	Island	PPARGC1B	1stExon	0.086	0.049	0.095	0.05	-0.008	0.0494807	0.60584
cg00255142	Island	NEU1	TSS200	0.049	0.041	0.056	0.037	-0.007	0.0054735	0.577013
cg00781985	Island	SDCCAG1	TSS200	0.058	0.048	0.064	0.037	-0.007	0.00735758	0.577013
cg01730274	Island	CLASP1	TSS200	0.042	0.044	0.05	0.036	-0.007	0.0181396	0.577013
cg01738168	N_Shore	CCNB2	TSS1500	0.055	0.041	0.062	0.033	-0.007	0.013858	0.577013
cg01796781	S_Shore	EPHA10	TSS1500	0.049	0.043	0.056	0.041	-0.007	0.0159939	0.577013
cg01961949	Island	FAM195B	TSS1500	0.029	0.038	0.037	0.033	-0.007	0.00967433	0.577013
cg02342362	Island	DHPS	TSS200	0.026	0.043	0.033	0.038	-0.007	0.00229589	0.577013
cg02621020	Island	SHARPIN	TSS200	0.033	0.041	0.04	0.029	-0.007	0.000348849	0.577013
cg02982690	N_Shore	BHLHE22	1stExon	0.028	0.04	0.035	0.035	-0.007	0.00756792	0.577013
cg03354957	Island	CNST	TSS200	0.047	0.04	0.054	0.034	-0.007	0.0182207	0.577013
cg04165128	Island	PPP2R1A	TSS200	0.033	0.036	0.04	0.038	-0.007	0.00793394	0.577013
cg04393132	Island	DUSP6	5'UTR	0.029	0.04	0.037	0.03	-0.007	0.0116092	0.577013
cg04845077	Island	DCAF12	TSS200	0.063	0.055	0.07	0.049	-0.007	0.0170408	0.577013
cg05560725	Island	FUCA1	TSS200	0.038	0.045	0.045	0.041	-0.007	0.017456	0.577013
cg05658858	N_Shore	TUBGCP2	5'UTR	0.026	0.038	0.033	0.033	-0.007	0.00544117	0.577013
cg05927438	Island	TNPO3	TSS200	0.032	0.039	0.04	0.031	-0.007	0.00587366	0.577013
cg05964529	Island	GPN3	Body	0.031	0.041	0.038	0.036	-0.007	0.00168887	0.577013
cg05964622	Island	PSMG3	TSS1500	0.041	0.04	0.048	0.038	-0.007	0.014907	0.577013
cg06384463	Island	BARHL2	1stExon	0.05	0.042	0.057	0.051	-0.007	0.012972	0.577013
cg06784830	Island	MPDU1	Body	0.032	0.038	0.038	0.035	-0.007	0.00748211	0.577013
cg07169764	Island	MCM6	1stExon	0.017	0.042	0.024	0.027	-0.007	0.0159755	0.577013
cg07501391	Island	NUSAP1	TSS200	0.04	0.043	0.048	0.039	-0.007	0.00951109	0.577013
cg07836370	Island	GLTP	TSS1500	0.059	0.043	0.066	0.028	-0.007	0.00244761	0.577013
cg08390021	Island	C18orf54	TSS1500	0.043	0.042	0.05	0.033	-0.007	0.00087443	0.577013
cg08751499	Open_sea	EDN1	1stExon	0.026	0.04	0.034	0.031	-0.007	0.00259	0.577013
cg08888916	Island	SCN4B	TSS200	0.045	0.039	0.052	0.038	-0.007	0.0159983	0.577013
cg08963122	S_Shore	FAM161A	TSS1500	0.025	0.047	0.031	0.035	-0.007	0.00172962	0.577013
cg09001528	Island	SFRS12	TSS200	0.025	0.039	0.031	0.033	-0.007	0.00356264	0.577013
cg09039698	Island	HIRIP3	5'UTR	0.041	0.039	0.048	0.034	-0.007	0.0013524	0.577013
cg09176995	Island	SLC30A5	TSS200	0.038	0.036	0.045	0.035	-0.007	0.00879867	0.577013
cg09395034	Island	EGR1	TSS200	0.055	0.038	0.063	0.033	-0.007	0.016616	0.577013
cg09578018	Island	RORA	Body	0.061	0.039	0.068	0.036	-0.007	0.011783	0.577013
cg09745160	Island	ALKBH5	TSS200	0.03	0.041	0.037	0.032	-0.007	0.0167377	0.577013
cg10239816	Island	GOT1	TSS200	0.038	0.04	0.045	0.034	-0.007	0.00429201	0.577013
cg10282371	Island	ADAM9	TSS200	0.035	0.043	0.042	0.044	-0.007	0.000137439	0.577013
cg10535847	Island	MRPL37	1stExon	0.026	0.038	0.033	0.033	-0.007	0.00423239	0.577013
cg10552847	Island	HMGCR	TSS200	0.052	0.043	0.059	0.043	-0.007	0.00362406	0.577013
cg11372696	Island	POLR2G	TSS200	0.053	0.04	0.06	0.034	-0.007	0.0117409	0.577013
cg11441935	Island	ZNF566	TSS200	0.03	0.042	0.037	0.037	-0.007	0.000483528	0.577013
cg11654769	Island	ADRB2	1stExon	0.06	0.038	0.066	0.034	-0.007	0.0107256	0.577013
cg11655486	S_Shore	SSX2IP	TSS1500	0.037	0.041	0.044	0.034	-0.007	0.0118463	0.577013
cg11742068	Island	FAM108A1	5'UTR	0.055	0.038	0.062	0.034	-0.007	0.0188904	0.577013
cg11912956	Island	EIF4H	TSS200	0.05	0.042	0.057	0.04	-0.007	0.00832939	0.577013
cg11928635	Island	ZNF318	TSS1500	0.027	0.042	0.034	0.032	-0.007	0.000515141	0.577013
cg12228611	Island	PPIL2	TSS200	0.052	0.045	0.059	0.031	-0.007	0.00459928	0.577013
cg12888127	Island	KNTC1	TSS1500	0.028	0.042	0.035	0.038	-0.007	0.00287057	0.577013
cg13134662	Island	VAV2	TSS1500	0.045	0.04	0.053	0.032	-0.007	0.0135482	0.577013
cg13333405	Island	PLEKHJ1	TSS1500	0.03	0.035	0.038	0.037	-0.007	0.0072808	0.577013
cg13949487	Island	C9orf130	Body	0.036	0.044	0.043	0.033	-0.007	0.0043762	0.577013
cg14181391	Island	PIGU	TSS200	0.038	0.043	0.045	0.037	-0.007	0.00727989	0.577013
cg14650559	Island	C14orf174	TSS200	0.022	0.036	0.029	0.035	-0.007	0.00331297	0.577013
cg14694232	Island	TRIM26	TSS1500	0.023	0.042	0.031	0.029	-0.007	0.00453393	0.577013
cg15561986	S_Shore	GSTZ1	Body	0.054	0.04	0.061	0.032	-0.007	0.0125106	0.577013
cg15722372	N_Shore	PSMD8	TSS200	0.054	0.042	0.062	0.028	-0.007	0.00772963	0.577013
cg15967188	Island	RNF4	TSS200	0.031	0.04	0.038	0.039	-0.007	0.00136737	0.577013
cg15993873	Island	CTDSPL2	1stExon	0.039	0.044	0.046	0.041	-0.007	0.00250645	0.577013
cg16307502	N_Shore	BBS10	Body	0.045	0.043	0.052	0.036	-0.007	0.0124504	0.577013
cg16329897	Island	ERGIC3	TSS1500	0.038	0.036	0.045	0.037	-0.007	0.0186545	0.577013
cg16545496	Island	HSD11B2	TSS1500	0.069	0.055	0.076	0.04	-0.007	0.0106178	0.577013
cg16646892	Island	SF3B5	TSS200	0.04	0.037	0.047	0.034	-0.007	0.0150603	0.577013
cg19669439	Island	BTRC	TSS200	0.022	0.039	0.029	0.034	-0.007	0.00548947	0.577013
cg20184405	N_Shore	UNK	TSS200	0.03	0.042	0.037	0.029	-0.007	0.0111031	0.577013
cg20705565	Island	ADAR	5'UTR	0.022	0.043	0.029	0.029	-0.007	0.00146608	0.577013
cg20750843	Island	CRKL	TSS1500	0.023	0.039	0.03	0.034	-0.007	0.00932052	0.577013
cg20813493	Open_sea	C11orf60	5'UTR	0.023	0.045	0.03	0.033	-0.007	0.0108729	0.577013
cg20951334	Island	KDM3A	Body	0.027	0.036	0.034	0.034	-0.007	0.0139014	0.577013
cg21056475	Island	WDR36	1stExon	0.035	0.039	0.042	0.033	-0.007	0.0183332	0.577013
cg21478177	Island	MCF2L2	TSS1500	0.062	0.036	0.069	0.036	-0.007	0.00886749	0.577013
cg21639178	Island	LSM5	TSS200	0.04	0.045	0.047	0.037	-0.007	0.0154024	0.577013
cg21663539	Island	CEP192	TSS1500	0.022	0.041	0.029	0.034	-0.007	0.00107263	0.577013
cg21908248	Island	PPP1R15B	1stExon	0.042	0.04	0.049	0.036	-0.007	0.00128204	0.577013
cg22277431	Island	TACR1	TSS200	0.034	0.035	0.041	0.038	-0.007	0.0170111	0.577013
cg22639768	Island	FAM13C	TSS200	0.031	0.036	0.038	0.035	-0.007	0.0022761	0.577013
cg22726039	Island	SLC30A6	TSS1500	0.027	0.044	0.034	0.038	-0.007	0.01264	0.577013
cg23267217	Island	ZNF593	TSS200	0.027	0.037	0.034	0.038	-0.007	0.0127933	0.577013
cg23792258	Island	KIF13A	TSS1500	0.027	0.044	0.034	0.038	-0.007	0.00532283	0.577013
cg24147849	N_Shore	NIT2	TSS200	0.043	0.047	0.05	0.037	-0.007	0.0143578	0.577013
cg24400921	Island	PRICKLE1	TSS1500	0.033	0.041	0.04	0.036	-0.007	0.00926176	0.577013
cg24452005	Island	VAPA	TSS1500	0.027	0.045	0.034	0.038	-0.007	0.00390541	0.577013
cg24622726	Island	CKS2	Body	0.032	0.039	0.04	0.032	-0.007	0.00634455	0.577013
cg25086136	S_Shore	SNTG1	TSS1500	0.049	0.046	0.056	0.034	-0.007	0.018463	0.577013
cg25335775	N_Shore	MRPS14	Body	0.061	0.05	0.068	0.04	-0.007	0.0126998	0.577013
cg26015947	Island	C19orf54	TSS1500	0.047	0.039	0.054	0.035	-0.007	0.00834201	0.577013
cg26306411	Island	XBP1	TSS200	0.045	0.035	0.052	0.036	-0.007	0.015441	0.577013
cg26460378	Island	WDR62	TSS200	0.032	0.047	0.039	0.041	-0.007	0.0135043	0.577013
cg26933453	Island	FAM125A	TSS1500	0.038	0.04	0.045	0.039	-0.007	0.0063379	0.577013
cg27084994	Island	FAF2	TSS200	0.06	0.047	0.067	0.039	-0.007	0.0120809	0.577013
cg27310686	S_Shore	C6orf72	Body	0.031	0.039	0.039	0.033	-0.007	0.000351746	0.577013
cg27376617	Island	NOD1	5'UTR	0.036	0.041	0.043	0.038	-0.007	0.0126886	0.577013
cg09148738	Island	JTB	1stExon	0.07	0.038	0.077	0.035	-0.007	0.0193744	0.579759
cg26577169	Island	LOC441177	Body	0.063	0.035	0.07	0.044	-0.007	0.0195343	0.580922
cg10055227	Island	GOT2	TSS200	0.089	0.05	0.096	0.046	-0.007	0.0198218	0.582369
cg01237807	N_Shore	IPP	5'UTR	0.035	0.041	0.042	0.036	-0.007	0.0214295	0.585239
cg04884732	Island	MTERFD2	TSS1500	0.035	0.038	0.042	0.038	-0.007	0.0224267	0.585239
cg06250734	Island	ORC6L	TSS200	0.054	0.039	0.06	0.036	-0.007	0.0216755	0.585239
cg07609391	Island	RSPRY1	TSS200	0.053	0.039	0.061	0.032	-0.007	0.0214369	0.585239
cg08527566	Island	FGD6	TSS200	0.051	0.039	0.058	0.037	-0.007	0.0215648	0.585239
cg12133425	Island	ZNF496	1stExon	0.042	0.042	0.048	0.047	-0.007	0.0228967	0.585239
cg12858075	S_Shore	E2F6	TSS1500	0.048	0.038	0.054	0.035	-0.007	0.0221078	0.585239
cg14787483	Island	LOC646851	1stExon	0.049	0.042	0.056	0.035	-0.007	0.0217778	0.585239
cg18039855	N_Shore	ZDHHC5	TSS1500	0.044	0.038	0.051	0.033	-0.007	0.0224802	0.585239
cg21444593	Island	SNORA14B	TSS1500	0.059	0.04	0.067	0.033	-0.007	0.021038	0.585239
cg23088430	N_Shore	EEF1D	5'UTR	0.044	0.042	0.052	0.038	-0.007	0.0213121	0.585239
cg23378706	Island	SSBP2	TSS1500	0.046	0.043	0.054	0.045	-0.007	0.0215521	0.585239
cg23662675	Open_sea	ZMYND8	TSS200	0.028	0.043	0.035	0.051	-0.007	0.0211714	0.585239
cg23990723	Island	BIVM	1stExon	0.022	0.037	0.029	0.036	-0.007	0.0217016	0.585239
cg24537038	Island	HABP4	Body	0.041	0.046	0.048	0.046	-0.007	0.02281	0.585239
cg24909975	Island	WTAP	TSS1500	0.062	0.042	0.068	0.041	-0.007	0.0221797	0.585239
cg26094299	Island	DHH	Body	0.069	0.039	0.076	0.041	-0.007	0.0228493	0.585239
cg04182321	Island	RAB39	Body	0.055	0.043	0.062	0.037	-0.007	0.023026	0.585651
cg15994781	Island	LNP1	5'UTR	0.028	0.042	0.035	0.032	-0.007	0.0230711	0.585651
cg20689780	Island	EME1	5'UTR	0.056	0.043	0.064	0.039	-0.007	0.0237463	0.586508
cg00615550	Island	CD164	TSS200	0.042	0.038	0.049	0.033	-0.007	0.0313418	0.589465
cg01082862	Island	ZMYM5	5'UTR	0.038	0.041	0.045	0.04	-0.007	0.0321661	0.589465
cg01252659	Island	INSR	Body	0.066	0.045	0.074	0.044	-0.007	0.0283786	0.589465
cg02758674	N_Shore	FBXO3	Body	0.064	0.049	0.071	0.036	-0.007	0.025024	0.589465
cg04686994	S_Shore	DIMT1L	TSS1500	0.042	0.049	0.048	0.043	-0.007	0.0318825	0.589465
cg05824484	Island	IL17RA	1stExon	0.041	0.034	0.048	0.037	-0.007	0.0315519	0.589465
cg06032813	Island	RAB27A	TSS1500	0.035	0.043	0.042	0.035	-0.007	0.0310028	0.589465
cg06251571	Island	VSX2	Body	0.038	0.045	0.046	0.037	-0.007	0.0253493	0.589465
cg06794398	Open_sea	C1orf85	TSS200	0.023	0.046	0.029	0.034	-0.007	0.0308991	0.589465
cg07097636	Island	TMEM97	1stExon	0.04	0.045	0.047	0.041	-0.007	0.0248497	0.589465
cg07329116	Island	REEP3	Body	0.038	0.039	0.046	0.033	-0.007	0.0315865	0.589465
cg09378441	N_Shore	ANLN	TSS1500	0.072	0.046	0.079	0.045	-0.007	0.031272	0.589465
cg10289190	Island	GRHPR	TSS200	0.052	0.037	0.059	0.038	-0.007	0.0270464	0.589465
cg13140981	Island	ING5	Body	0.062	0.04	0.069	0.032	-0.007	0.0292069	0.589465
cg13430189	Island	DOLPP1	TSS200	0.039	0.039	0.046	0.031	-0.007	0.0316667	0.589465
cg13843771	Island	MSH5	5'UTR	0.037	0.04	0.045	0.037	-0.007	0.030497	0.589465
cg14948785	Island	NLRP14	1stExon	0.073	0.042	0.081	0.042	-0.007	0.0295172	0.589465
cg16527334	Island	CDK6	5'UTR	0.043	0.042	0.051	0.042	-0.007	0.0246204	0.589465
cg16786007	Island	SNAP25	5'UTR	0.057	0.042	0.064	0.035	-0.007	0.0256537	0.589465
cg17436327	Island	PSMB1	TSS1500	0.027	0.043	0.034	0.036	-0.007	0.02797	0.589465
cg17795164	Island	STAM2	TSS1500	0.038	0.038	0.046	0.033	-0.007	0.0315559	0.589465
cg17927151	Island	SORBS1	TSS1500	0.056	0.042	0.063	0.041	-0.007	0.0285872	0.589465
cg18714679	Island	RPL37	Body	0.034	0.041	0.041	0.029	-0.007	0.0281198	0.589465
cg19029220	N_Shore	UGP2	TSS1500	0.039	0.043	0.046	0.033	-0.007	0.0268525	0.589465
cg19587377	Island	NUP62	TSS200	0.042	0.038	0.049	0.036	-0.007	0.0292576	0.589465
cg19850545	Island	RBX1	1stExon	0.049	0.036	0.056	0.036	-0.007	0.0292541	0.589465
cg19935505	Island	UBP1	TSS1500	0.046	0.046	0.053	0.041	-0.007	0.0275755	0.589465
cg21453443	Island	HIST3H2A	TSS200	0.077	0.068	0.084	0.067	-0.007	0.0321039	0.589465
cg23302316	Island	FANCF	TSS200	0.034	0.042	0.041	0.039	-0.007	0.0288265	0.589465
cg25122590	Island	PALLD	Body	0.049	0.037	0.056	0.034	-0.007	0.0304682	0.589465
cg27099086	Island	BRD2	5'UTR	0.039	0.037	0.046	0.035	-0.007	0.0266786	0.589465
cg27449352	Island	GPR63	TSS200	0.094	0.037	0.101	0.038	-0.007	0.0248835	0.589465
cg27630257	Island	MLXIPL	Body	0.053	0.038	0.06	0.034	-0.007	0.0312934	0.589465
cg16766889	Island	CACNA1G	TSS1500	0.03	0.041	0.037	0.038	-0.007	0.0325179	0.590229
cg05380008	Island	NAGA	TSS200	0.067	0.043	0.074	0.04	-0.007	0.0330364	0.591767
cg05674466	Island	FBXL22	3'UTR	0.032	0.041	0.039	0.033	-0.007	0.0331792	0.591767
cg13783244	Island	ELF2	5'UTR	0.027	0.042	0.034	0.036	-0.007	0.0334813	0.591834
cg25523538	Island	MKX	Body	0.035	0.041	0.041	0.051	-0.007	0.0335131	0.591834
cg02804028	Island	SLC35E4	TSS200	0.073	0.04	0.08	0.032	-0.007	0.0336997	0.591952
cg23968678	Island	MBOAT7	5'UTR	0.048	0.04	0.055	0.033	-0.007	0.0337951	0.592568
cg04365817	Island	DPH5	TSS1500	0.066	0.045	0.073	0.033	-0.007	0.0343949	0.593219
cg05370569	S_Shore	COG7	TSS1500	0.035	0.046	0.041	0.039	-0.007	0.0342658	0.593219
cg18550241	N_Shore	TRMT1	TSS1500	0.06	0.041	0.066	0.037	-0.007	0.0340233	0.593219
cg04738301	Island	NTN4	TSS200	0.028	0.041	0.035	0.04	-0.007	0.0346929	0.593316
cg04768203	Island	NPAS4	Body	0.057	0.04	0.064	0.032	-0.007	0.0348044	0.593316
cg18499667	N_Shore	KCNK13	TSS1500	0.039	0.036	0.046	0.035	-0.007	0.034796	0.593316
cg19949929	Island	MNT	1stExon	0.068	0.036	0.075	0.041	-0.007	0.0345353	0.593316
cg14962774	S_Shore	GDAP2	TSS1500	0.051	0.046	0.057	0.036	-0.007	0.0353015	0.594074
cg25163476	Island	INS-IGF2	Body	0.082	0.04	0.089	0.041	-0.007	0.0354197	0.594508
cg03941744	Island	RNF40	TSS1500	0.061	0.037	0.068	0.037	-0.007	0.0357762	0.596439
cg02273970	N_Shore	SCIN	TSS1500	0.075	0.038	0.082	0.037	-0.007	0.0361648	0.596586
cg10462416	S_Shore	NOLC1	Body	0.063	0.039	0.07	0.036	-0.007	0.0366271	0.596586
cg19846193	Island	TGFBR3	TSS1500	0.022	0.036	0.029	0.034	-0.007	0.036605	0.596586
cg25875213	Island	ZNF781	5'UTR	0.049	0.047	0.056	0.036	-0.007	0.0365115	0.596586
cg17622922	Island	MCAM	TSS200	0.15	0.035	0.157	0.039	-0.007	0.0377947	0.598947
cg25493545	Island	QTRT1	Body	0.056	0.044	0.062	0.04	-0.007	0.0380747	0.599329
cg00185336	Island	ABHD11	TSS1500	0.06	0.041	0.068	0.032	-0.007	0.0381972	0.599582
cg02411974	Island	FAR1	TSS1500	0.096	0.036	0.103	0.038	-0.007	0.0391185	0.599582
cg03272279	Island	UBE2W	TSS200	0.112	0.038	0.119	0.034	-0.007	0.0387948	0.599582
cg00605408	Island	TP53I3	1stExon	0.05	0.05	0.056	0.066	-0.007	0.0417435	0.599982
cg02256570	S_Shore	ZFP90	Body	0.059	0.036	0.066	0.034	-0.007	0.0405675	0.599982
cg05026540	Island	EIF2S2	Body	0.07	0.037	0.077	0.039	-0.007	0.0410363	0.599982
cg09118169	S_Shore	NUBP2	Body	0.031	0.038	0.037	0.037	-0.007	0.0417654	0.599982
cg09949429	Island	NAA25	TSS200	0.033	0.037	0.041	0.035	-0.007	0.0420118	0.599982
cg11729169	Island	TBXA2R	TSS200	0.044	0.041	0.052	0.041	-0.007	0.0410103	0.599982
cg12145550	Island	ZNF335	TSS200	0.077	0.042	0.084	0.039	-0.007	0.0400593	0.599982
cg14686012	S_Shore	SLC8A1	5'UTR	0.053	0.038	0.06	0.032	-0.007	0.0395537	0.599982
cg15749322	Island	ANKRD42	TSS200	0.038	0.046	0.045	0.043	-0.007	0.0417195	0.599982
cg17562763	Island	NUDT8	TSS1500	0.11	0.053	0.117	0.053	-0.007	0.0402658	0.599982
cg20196910	S_Shore	DCAF17	Body	0.047	0.042	0.053	0.034	-0.007	0.0418025	0.599982
cg22159483	Island	PRPF8	TSS200	0.066	0.042	0.073	0.04	-0.007	0.0407088	0.599982
cg22479710	Island	C3orf57	TSS200	0.068	0.036	0.075	0.042	-0.007	0.041513	0.599982
cg26174533	S_Shore	WHSC2	TSS1500	0.037	0.039	0.044	0.034	-0.007	0.0406628	0.599982
cg26422022	S_Shore	LOX	TSS200	0.032	0.039	0.039	0.036	-0.007	0.0404194	0.599982
cg27179327	Island	ARSA	TSS1500	0.04	0.044	0.047	0.042	-0.007	0.0411186	0.599982
cg03425217	Island	YME1L1	TSS200	0.035	0.044	0.042	0.039	-0.007	0.043741	0.600169
cg14934533	S_Shore	CCT4	TSS1500	0.088	0.042	0.095	0.038	-0.007	0.0434215	0.600169
cg21504961	S_Shore	ATP2B2	TSS1500	0.061	0.042	0.068	0.046	-0.007	0.0428385	0.600169
cg02220911	Open_sea	ZUFSP	1stExon	0.05	0.042	0.057	0.032	-0.007	0.0440224	0.600437
cg08346159	Island	NPY5R	TSS200	0.038	0.037	0.046	0.036	-0.007	0.0444202	0.600707
cg27394038	Island	SFRS3	5'UTR	0.05	0.045	0.057	0.034	-0.007	0.044382	0.600707
cg02924053	Island	SCIN	TSS200	0.07	0.046	0.076	0.04	-0.007	0.0445452	0.600976
cg17382541	N_Shore	MYADM	TSS1500	0.11	0.036	0.118	0.039	-0.007	0.0446311	0.601171
cg04887335	Island	TCTEX1D2	Body	0.076	0.055	0.083	0.055	-0.007	0.0446986	0.601552
cg01340435	Island	FRMD5	TSS200	0.054	0.037	0.061	0.035	-0.007	0.0453943	0.602198
cg15575339	Island	CRKL	1stExon	0.041	0.039	0.049	0.039	-0.007	0.0453723	0.602198
cg05051152	Island	ATAD2	TSS1500	0.052	0.047	0.059	0.046	-0.007	0.0467731	0.604145
cg07588263	Island	C8orf40	1stExon	0.037	0.048	0.043	0.045	-0.007	0.0470937	0.604145
cg27637895	Island	GDAP2	1stExon	0.047	0.035	0.055	0.038	-0.007	0.0468715	0.604145
cg09061083	Island	FLJ42709	Body	0.046	0.044	0.054	0.044	-0.007	0.0476487	0.604568
cg09918605	S_Shore	ZNF514	TSS1500	0.044	0.05	0.051	0.045	-0.007	0.0479888	0.604568
cg10156544	Island	LOC253724	TSS200	0.079	0.04	0.087	0.041	-0.007	0.0480584	0.604568
cg12108956	Island	CEP250	TSS200	0.034	0.039	0.041	0.033	-0.007	0.0475923	0.604568
cg02495519	Island	DCUN1D3	TSS200	0.078	0.046	0.085	0.044	-0.007	0.0485782	0.604959
cg13962943	Island	CUTA	Body	0.114	0.044	0.121	0.048	-0.007	0.0484884	0.604959
cg04350358	N_Shore	NUS1	TSS1500	0.032	0.04	0.039	0.037	-0.007	0.0493157	0.60584
cg09856241	Island	LETMD1	TSS200	0.031	0.044	0.038	0.031	-0.007	0.0494517	0.60584
cg00922110	Island	C4orf14	1stExon	0.072	0.044	0.079	0.034	-0.007	0.0496718	0.606139
cg07387199	Island	CCDC45	TSS1500	0.054	0.046	0.061	0.037	-0.007	0.0499436	0.606658
cg10852358	S_Shore	ACBD4	TSS1500	0.032	0.041	0.037	0.03	-0.006	1.44e-05	0.298732
cg00121562	N_Shore	PCYT1A	5'UTR	0.047	0.04	0.053	0.033	-0.006	0.00790605	0.577013
cg00763768	Island	SETD3	TSS200	0.029	0.037	0.035	0.034	-0.006	0.000152902	0.577013
cg01854842	N_Shore	ADNP	TSS200	0.06	0.039	0.066	0.041	-0.006	0.012106	0.577013
cg02447185	Island	C17orf80	TSS200	0.026	0.037	0.032	0.034	-0.006	0.0180819	0.577013
cg03256465	Island	JUN	TSS200	0.055	0.045	0.061	0.035	-0.006	0.0188574	0.577013
cg04025590	Island	CCDC21	TSS1500	0.031	0.043	0.038	0.033	-0.006	0.00417753	0.577013
cg04081326	N_Shore	FAM149A	TSS1500	0.027	0.041	0.033	0.036	-0.006	0.0165568	0.577013
cg04571321	Island	RYR1	1stExon	0.05	0.047	0.056	0.049	-0.006	0.0172614	0.577013
cg04825775	Island	FAM193B	1stExon	0.091	0.036	0.097	0.038	-0.006	0.0153346	0.577013
cg04883418	Island	NSUN3	TSS200	0.02	0.045	0.026	0.032	-0.006	0.00803989	0.577013
cg05045383	N_Shore	RAE1	1stExon	0.022	0.041	0.029	0.032	-0.006	0.00161872	0.577013
cg05098590	Island	ADD3	5'UTR	0.026	0.041	0.032	0.037	-0.006	0.00405604	0.577013
cg05428781	Island	CNOT8	TSS1500	0.041	0.048	0.047	0.037	-0.006	0.00688074	0.577013
cg05434655	Island	HNRNPA3	Body	0.026	0.037	0.032	0.036	-0.006	0.00665866	0.577013
cg05479376	Island	ARSD	TSS200	0.035	0.045	0.041	0.032	-0.006	0.00469086	0.577013
cg05637266	Island	ZNF799	TSS200	0.028	0.047	0.034	0.036	-0.006	0.0119214	0.577013
cg05722148	Open_sea	SART1	TSS200	0.038	0.039	0.044	0.039	-0.006	0.00187416	0.577013
cg06005571	Island	WDR51A	TSS200	0.028	0.04	0.034	0.031	-0.006	0.0147151	0.577013
cg07379434	Island	VWC2	5'UTR	0.042	0.044	0.048	0.049	-0.006	0.00891941	0.577013
cg07713066	S_Shore	GMPPA	TSS200	0.024	0.037	0.03	0.035	-0.006	0.00899322	0.577013
cg07819926	Island	C7orf55	TSS1500	0.037	0.038	0.043	0.035	-0.006	0.00652035	0.577013
cg07961283	Island	RUNX1	TSS200	0.057	0.041	0.063	0.039	-0.006	0.0182791	0.577013
cg08310974	Island	SEC61G	TSS200	0.034	0.041	0.04	0.032	-0.006	0.00237788	0.577013
cg08757420	S_Shore	JPH1	TSS1500	0.099	0.037	0.105	0.033	-0.006	0.0159395	0.577013
cg08757531	Island	FAM103A1	TSS200	0.025	0.042	0.031	0.03	-0.006	0.00865104	0.577013
cg08863539	Island	ZNF555	TSS200	0.03	0.042	0.036	0.04	-0.006	0.0061324	0.577013
cg09108191	Island	GOPC	TSS200	0.04	0.039	0.046	0.033	-0.006	0.0135205	0.577013
cg09111258	Island	COPZ2	Body	0.056	0.038	0.061	0.032	-0.006	0.0107222	0.577013
cg09134840	Open_sea	TBCE	TSS200	0.028	0.039	0.033	0.032	-0.006	0.00473822	0.577013
cg09415814	Island	RPRD2	TSS200	0.029	0.042	0.035	0.034	-0.006	0.00576224	0.577013
cg09572053	Island	NUDT3	TSS200	0.025	0.034	0.031	0.041	-0.006	0.0101362	0.577013
cg10444350	Island	SFRS1	TSS200	0.042	0.048	0.048	0.028	-0.006	0.000664184	0.577013
cg10947003	Island	KIAA0895L	TSS1500	0.033	0.039	0.039	0.033	-0.006	0.00841738	0.577013
cg11995741	S_Shore	BRP44L	TSS1500	0.014	0.042	0.02	0.035	-0.006	0.00441791	0.577013
cg12032009	Island	VPS13C	TSS1500	0.06	0.043	0.066	0.041	-0.006	0.0182077	0.577013
cg12296751	Island	CAV1	Body	0.042	0.045	0.048	0.039	-0.006	0.00352284	0.577013
cg12773604	Island	SYT2	5'UTR	0.064	0.049	0.069	0.032	-0.006	0.0182601	0.577013
cg12813922	Open_sea	RAB3GAP1	Body	0.022	0.041	0.028	0.03	-0.006	0.00192029	0.577013
cg14308424	Island	C9orf3	Body	0.04	0.042	0.046	0.044	-0.006	0.00865644	0.577013
cg14599233	Island	DOLPP1	TSS1500	0.047	0.041	0.053	0.039	-0.006	0.017453	0.577013
cg14702655	Island	RGS6	TSS1500	0.034	0.038	0.04	0.037	-0.006	0.00156984	0.577013
cg15605445	Island	LDB3	Body	0.048	0.048	0.055	0.036	-0.006	0.011036	0.577013
cg15805553	Island	HEATR6	TSS200	0.016	0.047	0.021	0.031	-0.006	0.00617074	0.577013
cg16063115	Island	HECTD1	TSS200	0.051	0.036	0.057	0.036	-0.006	0.0167607	0.577013
cg16305037	Island	NUP155	1stExon	0.02	0.04	0.025	0.032	-0.006	0.00146111	0.577013
cg16501572	Island	INPPL1	TSS1500	0.034	0.042	0.04	0.039	-0.006	0.000214799	0.577013
cg16696021	Island	DPF3	Body	0.03	0.037	0.036	0.046	-0.006	0.0150801	0.577013
cg17137035	Island	RANBP3	TSS1500	0.045	0.047	0.052	0.034	-0.006	0.00547272	0.577013
cg18354764	Island	DUSP18	TSS1500	0.036	0.035	0.042	0.036	-0.006	0.00654353	0.577013
cg18723978	Island	GLI3	TSS200	0.056	0.041	0.062	0.03	-0.006	0.0156958	0.577013
cg19282889	Island	KLHL25	TSS1500	0.02	0.038	0.026	0.032	-0.006	0.00486645	0.577013
cg19572362	N_Shore	GNAI3	TSS200	0.038	0.039	0.045	0.031	-0.006	0.0041061	0.577013
cg19591056	Island	FMN2	TSS200	0.042	0.042	0.048	0.036	-0.006	0.0159371	0.577013
cg19742055	Island	EDNRB	TSS1500	0.051	0.038	0.056	0.039	-0.006	0.0165461	0.577013
cg19894331	Island	NUPL1	5'UTR	0.055	0.04	0.061	0.034	-0.006	0.007776	0.577013
cg20147335	Island	PPIL2	TSS200	0.056	0.05	0.062	0.038	-0.006	0.00280596	0.577013
cg21647833	Island	TRIM37	TSS200	0.033	0.037	0.039	0.036	-0.006	0.017907	0.577013
cg21893846	Island	LMBRD2	TSS200	0.07	0.05	0.076	0.039	-0.006	0.0107667	0.577013
cg21941374	Open_sea	GTF2E1	TSS200	0.047	0.042	0.053	0.031	-0.006	0.0143371	0.577013
cg22299741	Island	PGR	1stExon	0.073	0.05	0.079	0.052	-0.006	0.00902094	0.577013
cg22637872	Island	THAP11	TSS1500	0.049	0.036	0.055	0.035	-0.006	0.0148872	0.577013
cg22639293	Island	GRK7	Body	0.036	0.042	0.041	0.032	-0.006	0.00199647	0.577013
cg22965663	Island	POMT2	TSS200	0.049	0.042	0.056	0.041	-0.006	0.0182679	0.577013
cg23582919	N_Shore	UBFD1	TSS1500	0.085	0.044	0.091	0.032	-0.006	0.00787183	0.577013
cg24079997	Island	DCUN1D4	TSS200	0.038	0.04	0.044	0.034	-0.006	0.0105142	0.577013
cg24598330	Island	NR2C1	5'UTR	0.021	0.04	0.027	0.034	-0.006	0.00318152	0.577013
[truncated: 8,222 more rows]
