# Supplementary material for: The epigenetic signature of systemic insulin resistance in obese women
Source: Diabetologia. 2016 Aug 18;59(11):2393–405. doi: 10.1007/s00125-016-4074-5 (PMC5506095; doi:10.1007/s00125-016-4074-5)
Supplement: Supplementary file 8 — (XLSX 292 kb) [file 125_2016_4074_MOESM8_ESM.xlsx]

## Sheet: Blad1
ESM Table 9. DMS in PBMCs between insulin resistant and sensitive womena
	Relation to		Relation to	IR		IS
Probe	CpG Island	Gene	gene region	average	SD	average	SD	IR-IS	p
cg00001583	Island	NR5A2	Body	0.0811136	0.0657847	0.0913897	0.0425212	-0.0102761	0.0110048
cg00005112	Open_sea	WWP2	TSS200	0.810327	0.0490842	0.832632	0.0514218	-0.0223043	0.00458654
cg00007675	Open_sea	LOC728024	TSS1500	0.873634	0.0513301	0.886792	0.0515168	-0.0131578	0.049979
cg00016324	Open_sea	ARHGAP15	Body	0.875972	0.0715242	0.892431	0.0554988	-0.016459	0.0217328
cg00017461	Open_sea	OSM	TSS1500	0.117271	0.0548636	0.092076	0.0504198	0.0251954	0.0112853
cg00035000	N_Shore	RUNX3	Body	0.111902	0.0420568	0.0857869	0.0517393	0.0261148	0.00049892
cg00037952	Open_sea	C10orf26	TSS1500	0.841634	0.0650632	0.861063	0.0573853	-0.0194287	0.0292823
cg00058163	S_Shore	TMEM200C	1stExon	0.472334	0.0747321	0.452561	0.0627452	0.0197735	0.0300574
cg00075920	N_Shore	B4GALT7	TSS1500	0.166458	0.0570718	0.190196	0.0620666	-0.023738	0.0466786
cg00078456	Island	MIB2	Body	0.460897	0.101384	0.420085	0.106938	0.0408122	0.00701633
cg00111977	Open_sea	MYOZ1	1stExon	0.845883	0.0463436	0.867051	0.0397855	-0.0211685	0.0371213
cg00113096	Open_sea	NCKAP5	Body	0.210754	0.0825088	0.2509	0.0977176	-0.0401465	0.0271401
cg00117018	Island	ZNF251	Body	0.591277	0.103735	0.652767	0.0756765	-0.0614902	0.0154939
cg00118342	Open_sea	UXS1	Body	0.152422	0.0712988	0.127623	0.0653667	0.0247986	0.00802391
cg00138451	N_Shelf	NUP88	Body	0.924343	0.046612	0.920078	0.0396053	0.00426525	0.0377032
cg00142933	N_Shore	LIMS2	Body	0.852311	0.040509	0.87187	0.0406999	-0.0195593	0.0390602
cg00143527	N_Shore	MESDC1	TSS1500	0.116683	0.0535218	0.0948015	0.0506822	0.0218817	0.0207449
cg00162806	Island	VENTX	Body	0.85858	0.0596458	0.878021	0.0509034	-0.019441	0.0207421
cg00166343	N_Shore	CRLF3	Body	0.155761	0.0728146	0.136865	0.0651379	0.0188954	0.0425876
cg00176888	Open_sea	MIR142	TSS200	0.121472	0.0457223	0.101958	0.0460383	0.0195137	0.0394196
cg00191458	Open_sea	LOC257358	TSS1500	0.297382	0.0834483	0.266019	0.0881241	0.0313627	0.0467766
cg00218447	Island	HOXC4	5'UTR	0.104669	0.0601998	0.080505	0.0489995	0.0241644	0.0230559
cg00240653	Open_sea	KIAA0748	1stExon	0.127752	0.0702356	0.100404	0.0609669	0.0273482	0.00932648
cg00249974	Open_sea	TMEM79	1stExon	0.930111	0.0486909	0.937754	0.0251515	-0.0076425	0.0349492
cg00254714	S_Shore	TGM3	Body	0.920525	0.0560229	0.914029	0.030298	0.006496	0.0316067
cg00255726	N_Shore	DOK2	Body	0.196478	0.0739271	0.172083	0.0734247	0.024395	0.0477327
cg00255919	S_Shore	IRF1	TSS1500	0.381939	0.113509	0.44315	0.127624	-0.0612112	0.0369926
cg00260012	Open_sea	CAPN13	TSS1500	0.821946	0.0704818	0.844501	0.0512403	-0.0225545	0.0445019
cg00282706	Open_sea	ANO2	TSS200	0.117351	0.0452889	0.0931689	0.0556269	0.0241821	0.00987029
cg00297832	Island	MIB2	Body	0.3104	0.108758	0.269046	0.117117	0.0413539	0.041388
cg00300794	S_Shore	CACNA1H	Body	0.893237	0.0430115	0.909507	0.0399681	-0.0162703	0.0393343
cg00302479	Open_sea	PSD4	TSS200	0.117829	0.0540907	0.10068	0.0463857	0.017149	0.0299284
cg00314892	Open_sea	PLCH2	Body	0.754765	0.0475711	0.769146	0.0506198	-0.0143815	0.0393556
cg00335908	N_Shelf	CBFA2T3	5'UTR	0.113605	0.04476	0.0967828	0.0444847	0.0168226	0.00773378
cg00351324	N_Shore	GSTO2	TSS200	0.025427	0.0577885	0.0342059	0.0262838	-0.00877895	0.0291013
cg00355656	N_Shore	ABCB10	Body	0.661859	0.050026	0.643368	0.0445989	0.0184905	0.023449
cg00364611	Island	KCNK13	1stExon	0.0433163	0.0474083	0.0492508	0.0246438	-0.00593456	0.0214488
cg00364758	S_Shelf	EPDR1	Body	0.871021	0.0584586	0.89739	0.0513966	-0.0263685	0.014904
cg00365945	N_Shore	ZBTB46	3'UTR	0.772678	0.0571214	0.790564	0.0535409	-0.017886	0.0398418
cg00370962	Open_sea	TBC1D5	3'UTR	0.864101	0.0495926	0.883268	0.0540777	-0.0191663	0.0492184
cg00375025	Open_sea	KCNAB1	1stExon	0.86643	0.0515864	0.887245	0.0516796	-0.020815	0.0231118
cg00387964	S_Shelf	SORCS2	Body	0.107655	0.0372076	0.0889252	0.0567356	0.0187295	0.0155981
cg00391320	S_Shelf	ACAD10	5'UTR	0.641375	0.0428118	0.621307	0.0391741	0.020068	0.00881411
cg00394101	Open_sea	CLEC4E	Body	0.897825	0.044347	0.903223	0.0433114	-0.0053985	0.0418838
cg00395420	N_Shelf	PCDHGA1	Body	0.498756	0.0951062	0.552847	0.0955822	-0.0540905	0.0423924
cg00407329	N_Shore	SIM1	Body	0.548346	0.101002	0.503382	0.0975868	0.0449643	0.0382721
cg00409917	Island	HCG4P6	TSS1500	0.0348242	0.0441258	0.0448633	0.0391093	-0.0100391	0.0328156
cg00436610	S_Shore	ZNF778	5'UTR	0.0460288	0.0611616	0.0557162	0.0313816	-0.00968745	0.0123613
cg00443946	Open_sea	LOC732275	Body	0.639504	0.0705503	0.669401	0.0726187	-0.029897	0.0291145
cg00447208	N_Shore	TMC8	TSS1500	0.134031	0.0479106	0.11334	0.0478931	0.0206913	0.00731362
cg00449000	N_Shore	FNBP1	3'UTR	0.10448	0.0580598	0.0785181	0.0521552	0.0259615	0.021563
cg00450164	Open_sea	TRAF3IP3	5'UTR	0.0943617	0.0534671	0.0738038	0.0539051	0.0205579	0.00929171
cg00459816	Open_sea	ERBB2	5'UTR	0.843586	0.0795862	0.874598	0.0518089	-0.0310125	0.0408305
cg00465319	Open_sea	MYLK	TSS200	0.877387	0.0460628	0.896535	0.0532958	-0.0191473	0.0463822
cg00470636	S_Shelf	DPYSL2	Body	0.885749	0.0465456	0.903972	0.0532171	-0.0182235	0.0271861
cg00471696	Open_sea	ZAK	5'UTR	0.748183	0.0559648	0.77494	0.0517105	-0.0267565	0.013151
cg00477302	Open_sea	MIR182	TSS1500	0.150997	0.0469106	0.132405	0.0454361	0.0185921	0.0493998
cg00504341	Open_sea	AJAP1	3'UTR	0.863478	0.0550859	0.887418	0.0563487	-0.0239402	0.0145199
cg00508334	S_Shore	IGF2BP3	TSS1500	0.0409643	0.0525489	0.0520819	0.0304108	-0.0111177	0.0291155
cg00509187	S_Shore	ENOX1	TSS1500	0.801389	0.0502075	0.824926	0.0636469	-0.0235375	0.031272
cg00513208	S_Shore	UPF2	TSS1500	0.617868	0.0767517	0.595781	0.0746091	0.0220868	0.0485734
cg00536080	Island	CACNA1A	Body	0.564594	0.0385259	0.588702	0.0420929	-0.024108	0.008807
cg00547143	N_Shore	GAL	TSS1500	0.749463	0.0338473	0.764736	0.0411762	-0.0152723	0.0158321
cg00585072	Island	PCDHA2	Body	0.526502	0.0702749	0.551432	0.0743572	-0.02493	0.00805443
cg00592695	Open_sea	ST3GAL1	5'UTR	0.956205	0.0491753	0.956682	0.0177518	-0.0004775	0.0144521
cg00593404	Open_sea	TRAM2	Body	0.865351	0.0572335	0.88793	0.0534001	-0.02258	0.0159486
cg00596763	S_Shore	LOC389332	TSS1500	0.719443	0.0751139	0.751266	0.063753	-0.0318232	0.0438056
cg00599601	S_Shore	FAT2	Body	0.824222	0.0749205	0.84626	0.0627227	-0.022038	0.0459304
cg00604356	N_Shore	PIK3CG	5'UTR	0.109536	0.052933	0.0814876	0.0499858	0.0280483	0.00296481
cg00656820	N_Shore	ALS2CR4	Body	0.907595	0.0418115	0.918116	0.0415184	-0.0105207	0.03058
cg00689651	Island	NFIX	3'UTR	0.0718967	0.0568706	0.0735447	0.0443203	-0.00164795	0.0183517
cg00711090	N_Shore	ZNF471	TSS1500	0.248523	0.0832524	0.277609	0.077571	-0.0290863	0.0362764
cg00732432	Island	CPLX1	Body	0.153186	0.041367	0.167375	0.0418674	-0.0141899	0.0269309
cg00741410	S_Shore	TAS1R1	TSS200	0.873859	0.0497476	0.895482	0.0546587	-0.0216228	0.0465714
cg00744494	S_Shore	PAPLN	Body	0.12667	0.0508524	0.107377	0.0536435	0.0192938	0.0235738
cg00751156	Island	CHP	TSS1500	0.0380817	0.0486255	0.0496368	0.0275612	-0.0115551	0.0458586
cg00756845	Open_sea	IPCEF1	TSS1500	0.731764	0.0611713	0.690863	0.0723658	0.0409017	0.0276288
cg00762678	N_Shelf	CBFA2T3	5'UTR	0.18671	0.0696445	0.15973	0.0693909	0.026979	0.0296107
cg00777271	Open_sea	MTMR11	1stExon	0.690846	0.0845121	0.718565	0.0889898	-0.0277198	0.0455891
cg00796672	Open_sea	OR10AD1	1stExon	0.728875	0.0758841	0.757985	0.0773523	-0.0291103	0.0078089
cg00818106	S_Shore	PWWP2B	3'UTR	0.295521	0.0592613	0.333717	0.0858849	-0.0381962	0.0458703
cg00819233	Open_sea	DDR2	TSS1500	0.894242	0.0432136	0.916139	0.0492957	-0.0218975	0.0406696
cg00844308	N_Shore	CTSL2	5'UTR	0.378623	0.0595411	0.353559	0.0625727	0.025064	0.0477874
cg00848945	Island	CACNA1C	3'UTR	0.102061	0.0404638	0.0769705	0.0518262	0.02509	0.00862948
cg00862408	Island	TBC1D10C	Body	0.15012	0.0669571	0.130091	0.0496763	0.0200295	0.0339957
cg00876332	Island	BCORL2	Body	0.351533	0.0934709	0.400425	0.109088	-0.048892	0.0412723
cg00885918	N_Shelf	MYLK2	TSS200	0.729044	0.073589	0.758551	0.0654424	-0.0295068	0.0242457
cg00888605	Open_sea	ZNF19	TSS1500	0.598989	0.0769394	0.61836	0.0711309	-0.0193707	0.0164812
cg00894757	Island	CLDN11	Body	0.0524429	0.0411645	0.0616144	0.0330895	-0.00917144	0.0326095
cg00910168	S_Shore	DHX37	TSS1500	0.729111	0.0578687	0.701473	0.0684775	0.0276375	0.0307399
cg00914222	Island	PTPRU	Body	0.142611	0.0460318	0.123135	0.0530965	0.0194761	0.010778
cg00916635	Open_sea	PTPN22	5'UTR	0.12192	0.0597315	0.101141	0.0556713	0.0207794	0.0186049
cg00920327	Island	C6orf155	TSS1500	0.0835923	0.0547138	0.091575	0.0511734	-0.00798275	0.0454715
cg00921266	N_Shore	HOXA3	5'UTR	0.85394	0.0739723	0.87916	0.0563594	-0.0252205	0.0232555
cg00921973	S_Shore	DPM2	TSS1500	0.882749	0.0360367	0.896558	0.0425132	-0.0138092	0.0383294
cg00925802	Open_sea	CASZ1	Body	0.893842	0.0446295	0.904302	0.0420711	-0.0104593	0.0467965
cg00927429	Island	FAM189A2	5'UTR	0.0380201	0.0496831	0.0475538	0.0295751	-0.00953378	0.025503
cg00927777	Island	HIC1	Body	0.226602	0.0924085	0.201597	0.0861205	0.0250041	0.0374523
cg00943287	Open_sea	KIF26B	Body	0.152338	0.0627778	0.130539	0.0632881	0.0217993	0.0273601
cg00952789	N_Shore	ADAMTS1	Body	0.798286	0.0758703	0.830812	0.064013	-0.0325265	0.042617
cg00957901	Open_sea	LIMCH1	TSS200	0.73468	0.0712317	0.713219	0.0666338	0.0214607	0.0392384
cg00960700	Island	TBCD	TSS1500	0.0371353	0.0536771	0.0403408	0.0374841	-0.00320546	0.0355117
cg00963169	Island	ELAVL4	Body	0.0579204	0.052724	0.0654854	0.0374118	-0.00756496	0.0314016
cg00978855	N_Shore	KIF13B	Body	0.848577	0.0564146	0.867971	0.0515846	-0.0193937	0.0347892
cg00987015	N_Shelf	CHRM1	5'UTR	0.787393	0.0731109	0.813665	0.0660364	-0.026272	0.0275596
cg00989904	Open_sea	STAG1	Body	0.774102	0.0601924	0.733971	0.0741645	0.0401305	0.0430822
cg01001049	Open_sea	USP7	Body	0.800727	0.0427628	0.777913	0.0487989	0.022814	0.0400692
cg01007458	Open_sea	SLC1A6	TSS1500	0.858302	0.0458966	0.872495	0.045858	-0.0141933	0.0275518
cg01032650	Island	ADAM33	Body	0.749215	0.0616596	0.773325	0.0711186	-0.0241102	0.0340288
cg01050010	Island	MYO1D	Body	0.26059	0.131596	0.205884	0.112153	0.0547059	0.0447306
cg01051524	Open_sea	NCK2	5'UTR	0.126599	0.0679486	0.104393	0.0619544	0.022206	0.0179445
cg01055824	Open_sea	CCDC88C	Body	0.815735	0.0609634	0.797197	0.0488455	0.0185385	0.0259605
cg01065960	N_Shore	ERAL1	TSS1500	0.343886	0.0733628	0.365686	0.0637542	-0.0218007	0.0419653
cg01068601	Island	NRN1L	TSS200	0.878221	0.0603716	0.899849	0.0484077	-0.0216278	0.0372233
cg01079651	Island	COL18A1	Body	0.733158	0.0791477	0.762253	0.0743218	-0.0290955	0.0488892
cg01090611	N_Shelf	HNRNPD	Body	0.0599266	0.04781	0.0624482	0.0370463	-0.00252162	0.0372881
cg01091117	S_Shore	PTGER4	Body	0.128605	0.0509272	0.0977263	0.0522071	0.0308789	0.00132168
cg01106989	N_Shore	GSTA4	Body	0.845741	0.0782709	0.872794	0.0576975	-0.027053	0.0451142
cg01109135	Open_sea	GPR132	TSS1500	0.109923	0.0450311	0.0933682	0.0388886	0.0165546	0.0340944
cg01116067	Island	HES5	TSS200	0.0282331	0.0472785	0.0368146	0.0229693	-0.00858144	0.0320191
cg01119072	Open_sea	SLC38A8	TSS1500	0.528504	0.0659914	0.556127	0.0526308	-0.027623	0.0233288
cg01119763	Island	PRRG1	5'UTR	0.241592	0.0797124	0.20205	0.086929	0.0395423	0.0112974
cg01123186	Open_sea	SOCS7	Body	0.88907	0.0424677	0.908648	0.0466312	-0.019578	0.0103692
cg01137065	N_Shore	FOXK2	TSS1500	0.0201133	0.048674	0.0293285	0.0240726	-0.00921525	0.00742805
cg01139403	Open_sea	KIRREL3	Body	0.888695	0.0657873	0.867857	0.0546095	0.0208383	0.0136106
cg01144086	Open_sea	SNX20	1stExon	0.0856088	0.0483294	0.0656066	0.0458629	0.0200022	0.0144083
cg01149192	S_Shore	MGAT1	5'UTR	0.136162	0.0540203	0.109214	0.0545288	0.026948	0.00763616
cg01157280	Open_sea	RAB17	1stExon	0.855941	0.102093	0.884313	0.0572156	-0.0283718	0.041333
cg01167274	Open_sea	ITGB2	5'UTR	0.111761	0.0412733	0.088434	0.0607377	0.0233271	0.0050667
cg01186551	Open_sea	FOXP1	5'UTR	0.928549	0.0340944	0.940864	0.0405907	-0.0123155	0.0451355
cg01190109	Open_sea	PLEKHM3	3'UTR	0.86049	0.0542869	0.882499	0.0569149	-0.0220095	0.00642974
cg01192900	Island	MIR34B	Body	0.0575839	0.0478516	0.0608561	0.0265472	-0.00327224	0.0277176
cg01246266	N_Shore	TMC8	TSS1500	0.112693	0.0379796	0.0970248	0.0413272	0.0156683	0.0296686
cg01246617	Open_sea	HSPB3	5'UTR	0.869047	0.0535226	0.891033	0.056419	-0.0219865	0.0220334
cg01247537	S_Shore	HIST1H4L	TSS1500	0.285572	0.137568	0.233339	0.0932095	0.0522331	0.0465196
cg01255894	N_Shore	GATA3	Body	0.132991	0.0668583	0.115839	0.057282	0.0171517	0.0221975
cg01264126	Island	FNDC1	Body	0.801675	0.0428684	0.820812	0.0482727	-0.019136	0.0413138
cg01270709	N_Shore	BTBD18	TSS200	0.771233	0.0526795	0.783861	0.0577307	-0.012628	0.0497698
cg01295518	Island	CHL1	TSS1500	0.0440367	0.0449438	0.0525714	0.0305358	-0.00853465	0.0330114
cg01296395	Open_sea	CRIM1	Body	0.862578	0.075237	0.890324	0.0559771	-0.0277453	0.0348134
cg01297627	S_Shore	FAM71E2	5'UTR	0.79605	0.0518798	0.81366	0.0540577	-0.01761	0.0484303
cg01298991	N_Shore	SDC1	Body	0.598758	0.0519255	0.624138	0.0520907	-0.02538	0.0427886
cg01314252	Open_sea	IL17RE	TSS1500	0.168286	0.0597721	0.147345	0.0543831	0.020941	0.0376268
cg01321962	N_Shelf	ESR1	5'UTR	0.926537	0.0527172	0.929106	0.0541218	-0.002569	0.0334295
cg01324343	N_Shore	ABCC5	5'UTR	0.497024	0.148049	0.420149	0.177981	0.0768752	0.0209295
cg01335127	Open_sea	ACPL2	5'UTR	0.87988	0.0583708	0.90094	0.0566973	-0.0210597	0.025308
cg01348758	Open_sea	SH3BGRL	5'UTR	0.205021	0.0726992	0.182156	0.0690551	0.0228658	0.0213866
cg01353907	Open_sea	GPR133	TSS200	0.840881	0.0577719	0.864629	0.0639954	-0.0237475	0.0349279
cg01354879	N_Shore	ME1	Body	0.813277	0.0917332	0.834201	0.0748606	-0.0209238	0.0142982
cg01360628	Open_sea	EPHA3	TSS1500	0.56876	0.0730203	0.598474	0.0732771	-0.0297137	0.0444859
cg01375263	Island	SPIN2A	5'UTR	0.573483	0.0915069	0.603357	0.0872206	-0.0298745	0.0348008
cg01377911	Open_sea	NTF4	TSS1500	0.119891	0.0477587	0.139206	0.0504792	-0.0193153	0.0404975
cg01406482	Island	INSC	Body	0.0218181	0.0468489	0.0303194	0.0236454	-0.00850131	0.0302793
cg01407254	Island	DYSF	Body	0.909022	0.0390638	0.924561	0.0442467	-0.0155382	0.0369684
cg01417669	S_Shore	FKBP1B	Body	0.792064	0.0602838	0.81877	0.0526679	-0.0267062	0.0427129
cg01430385	N_Shore	GTPBP4	TSS1500	0.821715	0.0568852	0.847686	0.0519254	-0.0259705	0.0251195
cg01433654	N_Shore	ARL15	Body	0.756317	0.0762755	0.791547	0.0651955	-0.0352302	0.0341173
cg01440489	Open_sea	ELF1	5'UTR	0.107847	0.0477909	0.0828971	0.0607187	0.0249495	0.00884266
cg01450303	N_Shelf	SSBP4	Body	0.885565	0.0472316	0.906904	0.0468783	-0.021339	0.03754
cg01467417	Open_sea	IL1RN	TSS1500	0.142579	0.0643164	0.12114	0.0637485	0.0214393	0.0320647
cg01468621	Island	BRSK2	Body	0.0626114	0.0543723	0.0663027	0.027015	-0.00369133	0.0172535
cg01473837	S_Shore	HOXC4	TSS1500	0.0856651	0.0352729	0.0643873	0.0487712	0.0212778	0.00323938
cg01495363	S_Shore	LOC100287216	TSS1500	0.755491	0.0848947	0.780907	0.0785594	-0.025416	0.00481691
cg01496720	N_Shore	KLF6	Body	0.309237	0.0620009	0.285307	0.0726952	0.02393	0.0282017
cg01512532	Island	FSCN2	TSS1500	0.890691	0.0495254	0.910261	0.0421463	-0.0195698	0.0227023
cg01516881	Island	DUSP22	Body	0.333886	0.104962	0.299463	0.139581	0.0344227	0.0422241
cg01519261	Open_sea	RUNX1	5'UTR	0.122769	0.0438555	0.0993717	0.0547253	0.023397	0.00792832
cg01539186	S_Shore	GZF1	TSS1500	0.0896803	0.0332458	0.106897	0.0385476	-0.0172169	0.0419761
cg01543179	N_Shore	NKX3-1	Body	0.357459	0.0715288	0.391116	0.072141	-0.033657	0.0190209
cg01583485	N_Shelf	GNRH2	TSS1500	0.859179	0.0644202	0.883685	0.0573742	-0.0245055	0.0436217
cg01611777	Open_sea	MAP4K4	Body	0.384235	0.062012	0.407655	0.0599774	-0.02342	0.0419392
cg01618923	Open_sea	CAB39L	3'UTR	0.870988	0.0454513	0.891868	0.0511588	-0.0208808	0.0170415
cg01620617	Island	VAX2	Body	0.0827089	0.0569298	0.0912927	0.0339448	-0.00858386	0.0239207
cg01621080	N_Shelf	SULT1A2	5'UTR	0.687741	0.075149	0.717675	0.0736789	-0.0299345	0.0418848
cg01636184	S_Shelf	ST5	5'UTR	0.152378	0.0706146	0.128651	0.0641422	0.0237274	0.00893614
cg01677601	Island	PARVA	Body	0.0453377	0.0449295	0.0532057	0.027956	-0.00786805	0.0178244
cg01678309	Open_sea	CORO2B	Body	0.826357	0.0641244	0.796192	0.0706072	0.0301643	0.0377786
cg01681098	S_Shore	FLI1	Body	0.0999827	0.0431154	0.0738283	0.0542041	0.0261544	0.00316161
cg01681367	Island	SPN	Body	0.146986	0.0815764	0.123247	0.0625408	0.0237391	0.0248487
cg01681525	Island	BAHCC1	Body	0.534578	0.0763815	0.50929	0.0682086	0.025288	0.037966
cg01691332	N_Shore	NEURL1B	Body	0.87185	0.0483877	0.895134	0.0505221	-0.0232835	0.0277619
cg01699600	N_Shore	FAM38A	Body	0.249067	0.0846303	0.222949	0.0808865	0.0261173	0.0475404
cg01708636	S_Shore	CPE	Body	0.875565	0.0461063	0.891265	0.0562788	-0.0156995	0.0283517
cg01710189	N_Shore	PDLIM2	3'UTR	0.31053	0.0677193	0.27825	0.080883	0.0322797	0.0231133
cg01715680	Open_sea	BTBD7	Body	0.918419	0.0606727	0.913196	0.0412085	0.005223	0.0496416
cg01717376	N_Shore	TTLL4	TSS1500	0.566978	0.0764476	0.596927	0.078404	-0.0299483	0.0304395
cg01761968	S_Shore	PIWIL1	5'UTR	0.505852	0.0683556	0.544312	0.0788281	-0.0384605	0.0116699
cg01765152	Open_sea	PVT1	Body	0.138228	0.0690047	0.108142	0.0680881	0.030086	0.0137262
cg01768686	Open_sea	SPNS3	TSS200	0.072152	0.0357325	0.0602843	0.0376563	0.0118677	0.048986
cg01769428	Open_sea	ADAMTS17	Body	0.476431	0.0612792	0.499982	0.0660521	-0.0235513	0.0216386
cg01775245	Open_sea	MCPH1	Body	0.865527	0.0702394	0.891344	0.0600324	-0.025817	0.0311353
cg01776825	Open_sea	CPEB1	Body	0.878794	0.0683013	0.853569	0.0483026	0.025225	0.0406766
cg01779559	Open_sea	ZFHX3	Body	0.871466	0.0395834	0.890914	0.0438439	-0.0194477	0.0193545
cg01781374	Open_sea	CAMK4	Body	0.903895	0.0472547	0.917784	0.044856	-0.0138888	0.0343595
cg01783662	N_Shore	SOX2OT	Body	0.0818256	0.0559534	0.0968823	0.0508814	-0.0150567	0.0438209
cg01798157	S_Shore	BTG2	3'UTR	0.370779	0.106528	0.327643	0.0961696	0.043136	0.0235998
cg01812400	N_Shelf	XRCC3	5'UTR	0.853777	0.0543399	0.876196	0.0530737	-0.0224197	0.0460668
cg01818776	Open_sea	DOCK5	Body	0.16793	0.0710355	0.131462	0.0781681	0.0364685	0.0276761
cg01830463	S_Shore	MMP17	Body	0.639706	0.0776875	0.661126	0.0845672	-0.0214203	0.0347708
cg01843506	Open_sea	CCR4	1stExon	0.184471	0.0687453	0.160325	0.0738986	0.0241458	0.0421169
cg01844178	Island	CCDC39	TSS1500	0.0402736	0.055508	0.0462149	0.0257418	-0.00594128	0.0391485
cg01849970	S_Shore	FCHSD1	TSS1500	0.0142782	0.0466901	0.0228779	0.0226939	-0.00859963	0.0228888
cg01876130	Open_sea	FER1L5	1stExon	0.888817	0.0412094	0.907154	0.0444862	-0.0183378	0.0348893
cg01881899	N_Shelf	ABCG1	Body	0.188942	0.0587433	0.161119	0.0609751	0.0278226	0.0388743
cg01910478	Open_sea	TTLL5	Body	0.868051	0.0464231	0.888612	0.0549754	-0.020561	0.0110283
cg01916088	Island	FOXP4	5'UTR	0.108718	0.0608649	0.08477	0.0581925	0.0239479	0.00980264
cg01958550	Island	ESRRG	5'UTR	0.0403979	0.0434557	0.0478898	0.0284997	-0.00749192	0.0243724
cg01968002	S_Shore	SNX33	5'UTR	0.822814	0.0641412	0.848009	0.0528357	-0.0251953	0.0426111
cg01968133	N_Shelf	CASZ1	Body	0.832704	0.045805	0.855789	0.0557692	-0.0230847	0.0252495
cg01973181	Open_sea	CCDC92	5'UTR	0.862964	0.0591766	0.887268	0.0547925	-0.0243037	0.00549933
cg01988452	N_Shore	EIF1AY	TSS1500	0.316329	0.100438	0.358998	0.115725	-0.0426687	0.0465104
cg01992464	N_Shelf	SPIRE2	Body	0.919474	0.0420834	0.928794	0.0317839	-0.00932	0.0473002
cg01998806	S_Shelf	CCDC88B	Body	0.833158	0.0378127	0.847832	0.0366381	-0.0146735	0.020356
cg01999158	N_Shore	RICH2	TSS200	0.0604334	0.0566464	0.0701895	0.0323065	-0.00975606	0.0364008
cg02001410	Island	MAP1B	TSS200	0.0670869	0.0445176	0.0763746	0.0297351	-0.00928767	0.021255
cg02009256	Island	GLS2	TSS200	0.0181905	0.0475113	0.0289934	0.0259535	-0.0108029	0.0423409
cg02012338	Open_sea	CYP4V2	Body	0.940975	0.0458524	0.944982	0.0435949	-0.00400675	0.0199977
cg02015823	S_Shore	NKD1	Body	0.855666	0.068091	0.876332	0.055462	-0.020666	0.033472
cg02016178	Open_sea	NLRC3	TSS1500	0.159688	0.0630802	0.137544	0.0563473	0.0221436	0.0391141
cg02026204	Open_sea	OSM	TSS200	0.127377	0.0792951	0.104148	0.0566755	0.0232288	0.0472885
cg02052265	Open_sea	C1orf150	TSS1500	0.15525	0.0651765	0.13292	0.0640451	0.0223296	0.0164621
cg02061804	S_Shore	DOC2B	TSS1500	0.639515	0.0876266	0.698471	0.116407	-0.0589565	0.0217823
cg02065637	Island	MIR124-3	TSS1500	0.280289	0.0400029	0.24837	0.0568014	0.0319187	0.00207618
cg02075593	Open_sea	GSTA3	5'UTR	0.863315	0.0565735	0.881754	0.0403321	-0.018439	0.0431014
cg02077216	N_Shore	PLK2	Body	0.879796	0.0868265	0.880028	0.0768229	-0.00023275	0.0206961
cg02077702	N_Shore	ISLR	TSS200	0.763437	0.0479469	0.776798	0.0492494	-0.0133617	0.0334956
cg02087931	Open_sea	CALD1	Body	0.0571738	0.0492316	0.0724938	0.0382266	-0.0153201	0.0168378
cg02093006	Open_sea	ARHGAP12	5'UTR	0.864959	0.0508337	0.890823	0.0490488	-0.0258645	0.00694564
cg02097479	S_Shore	PIGW	5'UTR	0.564915	0.105049	0.525562	0.0962593	0.0393527	0.0441933
cg02098565	S_Shore	ACSF3	Body	0.895077	0.0489351	0.87622	0.0500304	0.0188575	0.0334155
cg02098752	Island	GPRIN1	Body	0.0403679	0.0472921	0.039345	0.0243544	0.00102295	0.0310113
cg02098786	Island	ADCY4	Body	0.317137	0.079797	0.275045	0.0699602	0.0420917	0.0113712
cg02105002	Island	GSTO2	5'UTR	0.0300294	0.0563898	0.0396869	0.0275739	-0.00965745	0.0147338
cg02108033	Island	FAM184B	TSS200	0.0475218	0.0491032	0.0525004	0.0335211	-0.00497868	0.0142557
cg02117884	Open_sea	LY6G6D	TSS1500	0.87261	0.0353875	0.886815	0.0391863	-0.0142055	0.049513
cg02126950	N_Shore	MDGA2	Body	0.0466948	0.0495421	0.0559505	0.0312037	-0.00925566	0.0244998
cg02132051	Open_sea	RGS6	Body	0.832078	0.052181	0.851481	0.056877	-0.0194035	0.0467712
cg02166601	Island	GPR64	TSS1500	0.222769	0.0712772	0.191325	0.0752951	0.0314433	0.0106713
cg02172058	S_Shore	C17orf64	1stExon	0.658222	0.0448884	0.682257	0.0415181	-0.0240355	0.0160185
cg02180347	N_Shore	FAM48B2	1stExon	0.555281	0.0475178	0.543303	0.0510328	0.0119785	0.0497346
cg02187822	N_Shelf	CBFA2T3	5'UTR	0.0977044	0.0425004	0.085669	0.0388814	0.0120354	0.040284
cg02190350	Island	PDE2A	Body	0.0511394	0.0531367	0.0566062	0.0267008	-0.0054668	0.00747632
cg02204262	N_Shore	PCDHA2	Body	0.68204	0.0821771	0.629176	0.0735183	0.0528635	0.00482159
cg02212009	Open_sea	TEAD1	Body	0.83976	0.0594642	0.860186	0.0609458	-0.0204258	0.0434413
cg02237342	S_Shelf	ADORA2A	TSS200	0.147831	0.0676129	0.120093	0.0612448	0.0277372	0.0203352
cg02248325	N_Shore	MBTPS1	5'UTR	0.0419039	0.0391411	0.0524267	0.0387047	-0.0105229	0.03698
cg02248565	Open_sea	LRCH1	Body	0.903377	0.0330761	0.916587	0.0408311	-0.01321	0.0323643
cg02258201	Open_sea	HRCT1	TSS200	0.667504	0.101267	0.6949	0.0935584	-0.0273955	0.0393012
cg02292206	N_Shore	ATP6V0E2	TSS1500	0.93016	0.0430668	0.936974	0.029637	-0.00681375	0.0147616
cg02298570	N_Shore	ZNF555	TSS1500	0.280978	0.0589521	0.262601	0.0600403	0.0183777	0.0483014
cg02298612	N_Shore	CHST6	5'UTR	0.878065	0.0370739	0.896069	0.0460525	-0.0180035	0.0441434
cg02307880	Open_sea	CUX1	Body	0.896142	0.0393264	0.915592	0.0367887	-0.01945	0.0133638
cg02309655	S_Shore	GNG7	5'UTR	0.880914	0.0435785	0.90132	0.0479803	-0.020406	0.0156636
cg02312525	N_Shelf	MLC1	TSS1500	0.52528	0.0324962	0.546689	0.0395348	-0.0214087	0.0229627
cg02320740	Island	SORCS3	TSS1500	0.0446958	0.0620395	0.0493603	0.0312547	-0.00466455	0.0304958
cg02326386	Open_sea	MOBKL2A	5'UTR	0.120414	0.0453738	0.0995081	0.0567899	0.0209059	0.0123986
cg02329527	Open_sea	EFHB	1stExon	0.610587	0.0632049	0.585151	0.0549176	0.025436	0.0467452
cg02335804	N_Shore	HNF1B	TSS200	0.0467004	0.0446835	0.0530893	0.0276164	-0.00638895	0.0190811
cg02337653	S_Shelf	C6orf174	TSS200	0.0555197	0.0555566	0.064913	0.0309416	-0.00939328	0.0344571
cg02339519	S_Shelf	RAB33B	Body	0.867088	0.0570446	0.894751	0.0554542	-0.0276633	0.0300095
cg02353184	Island	SFMBT2	TSS1500	0.0409914	0.0437528	0.0483055	0.0285024	-0.00731413	0.0167179
cg02355885	Island	ALK	1stExon	0.0721881	0.0589026	0.07662	0.0340253	-0.00443188	0.0493872
cg02358862	S_Shore	CORO1A	Body	0.178979	0.0635587	0.154293	0.0555924	0.0246853	0.0153952
cg02369542	Island	RIMS3	5'UTR	0.536861	0.0808781	0.583867	0.0872221	-0.0470067	0.0377398
cg02370232	Open_sea	SORBS1	Body	0.888672	0.0444235	0.912496	0.046905	-0.0238235	0.0259313
cg02371631	Open_sea	CDK15	Body	0.881862	0.0471417	0.900042	0.0552394	-0.018179	0.0267274
cg02395127	Open_sea	LMAN1L	TSS1500	0.76269	0.0455515	0.779732	0.0497283	-0.0170417	0.0320286
cg02407659	S_Shore	POPDC3	TSS1500	0.0394929	0.0537731	0.0499619	0.0274096	-0.010469	0.0137464
cg02424654	Open_sea	S100Z	TSS200	0.0890383	0.0514347	0.0687962	0.0488316	0.0202421	0.0129252
cg02460419	S_Shore	ATP6V0A2	Body	0.20853	0.0821727	0.185394	0.0657505	0.0231355	0.0334656
cg02471028	S_Shore	LOC100130872	TSS1500	0.864258	0.0492276	0.885712	0.0539088	-0.0214538	0.0408843
cg02487233	S_Shore	CD47	TSS1500	0.824895	0.0435712	0.797118	0.0582214	0.0277772	0.0274646
cg02493167	N_Shore	OTP	TSS1500	0.370298	0.0828173	0.347611	0.0952284	0.0226877	0.0399049
cg02513449	S_Shore	FGF19	TSS1500	0.169293	0.0743678	0.155329	0.0762113	0.0139643	0.0453826
cg02541592	Open_sea	C22orf9	Body	0.850426	0.0718009	0.870079	0.0774143	-0.0196527	0.0381498
cg02544502	Open_sea	HEPACAM2	TSS200	0.103442	0.0428701	0.0932033	0.061239	0.0102385	0.0422929
cg02545222	N_Shore	HELT	TSS1500	0.0564261	0.0446118	0.06712	0.0290036	-0.0106939	0.00812676
cg02575691	Open_sea	TCERG1L	Body	0.69252	0.0634967	0.708855	0.0574746	-0.0163357	0.0315846
cg02576296	Open_sea	CNNM2	Body	0.847751	0.0370466	0.86824	0.0346657	-0.0204893	0.0109813
cg02597246	Island	CMIP	Body	0.806711	0.0519535	0.824538	0.0380446	-0.0178268	0.0152055
cg02609279	S_Shelf	ITGA4	Body	0.0978435	0.0465517	0.0766001	0.0500539	0.0212435	0.0165287
cg02627455	S_Shelf	HOXA3	5'UTR	0.847571	0.0628301	0.870586	0.053728	-0.0230148	0.0313225
cg02630914	N_Shelf	ZBTB46	TSS200	0.813102	0.0474487	0.830631	0.0533726	-0.0175285	0.0463959
cg02632314	Open_sea	ELF1	5'UTR	0.128019	0.0442848	0.100034	0.0592344	0.0279848	0.00704436
cg02635449	N_Shelf	RPH3AL	Body	0.590505	0.0613436	0.619232	0.0604457	-0.0287273	0.0344348
cg02640260	Island	ATOH1	TSS1500	0.0680215	0.0575499	0.070657	0.043671	-0.00263547	0.0451246
cg02649987	Island	GUCY1A2	Body	0.0450942	0.048127	0.0541077	0.0281597	-0.00901347	0.0211369
cg02657611	Open_sea	TESK2	Body	0.807878	0.0740521	0.829725	0.0533527	-0.0218472	0.0458938
cg02659581	Open_sea	MEGF6	Body	0.800331	0.055648	0.829216	0.0594442	-0.0288852	0.0306279
cg02666257	Open_sea	FLI1	Body	0.0849379	0.0436761	0.0665488	0.0412002	0.0183891	0.0126568
cg02675652	S_Shore	CSRNP2	TSS1500	0.552615	0.0676763	0.536935	0.0550129	0.0156797	0.0291722
cg02697649	Island	FZD7	1stExon	0.825205	0.0795706	0.877332	0.0633867	-0.0521272	0.01505
cg02707176	Island	PCDHGA4	Body	0.311348	0.115482	0.370701	0.133902	-0.0593528	0.0294241
cg02715006	S_Shore	PCDHGA4	Body	0.546357	0.0609152	0.568045	0.0633584	-0.021688	0.0322019
cg02716776	N_Shore	S1PR4	TSS1500	0.1198	0.061615	0.0956802	0.0521235	0.0241198	0.0231234
cg02720566	S_Shore	MAST3	Body	0.140207	0.0434385	0.121458	0.0469421	0.0187487	0.0162524
cg02721000	Island	HOXC4	5'UTR	0.226086	0.0454504	0.210346	0.0472728	0.0157407	0.0281707
cg02728263	N_Shore	ARID3C	Body	0.756332	0.057987	0.792071	0.0572241	-0.0357393	0.0333996
cg02748089	Open_sea	WWOX	Body	0.863812	0.0654709	0.887639	0.0546865	-0.0238275	0.0276599
cg02753354	Island	HMHA1	Body	0.11181	0.0445588	0.0874671	0.0462812	0.0243426	0.0129312
cg02755938	N_Shore	CHMP1B	TSS1500	0.202311	0.0679698	0.231502	0.0780794	-0.0291909	0.0125759
cg02756056	S_Shore	TAP1	Body	0.122787	0.0719471	0.100449	0.0530457	0.0223383	0.0284752
cg02763002	Open_sea	GLT1D1	Body	0.711427	0.0923191	0.773947	0.0793994	-0.06252	0.00426732
cg02769206	Open_sea	SSH1	Body	0.752428	0.0625767	0.778915	0.0597858	-0.0264868	0.0266465
cg02780029	Open_sea	RET	Body	0.773415	0.0615394	0.740159	0.0590446	0.0332565	0.0144681
cg02794451	Island	CACNA1C	3'UTR	0.0902347	0.0369683	0.0641052	0.0575184	0.0261295	0.0293403
cg02799880	Open_sea	DOCK9	Body	0.798279	0.0848341	0.826016	0.0734917	-0.027737	0.0416857
cg02810826	Open_sea	ADAMTS9	3'UTR	0.86644	0.0797556	0.870627	0.0691393	-0.00418625	0.0287051
cg02828104	S_Shore	TMEM189	TSS1500	0.527872	0.0744046	0.479002	0.0745785	0.0488703	0.0195659
cg02844611	Open_sea	KLHL6	TSS1500	0.100805	0.0494524	0.0812177	0.0434966	0.019587	0.00309295
cg02849309	S_Shore	PLAGL1	TSS1500	0.633127	0.0648516	0.608503	0.0541354	0.0246237	0.0174617
cg02852025	S_Shelf	IKZF1	5'UTR	0.081264	0.0330855	0.0685368	0.0402	0.0127272	0.0443208
cg02869960	Open_sea	XPO6	Body	0.928914	0.0494907	0.928314	0.0467392	0.00059975	0.049397
cg02875879	Open_sea	MIR302A	Body	0.900172	0.0373778	0.917019	0.0426128	-0.0168475	0.0251855
cg02883503	Open_sea	CFDP1	Body	0.886643	0.0446094	0.906533	0.0492177	-0.0198905	0.0248625
cg02886208	Island	SPON1	Body	0.708359	0.100386	0.756933	0.0995545	-0.048574	0.0389026
cg02892577	Open_sea	GRK5	Body	0.875161	0.0480619	0.896309	0.0484493	-0.0211478	0.0148166
cg02925367	Island	PRRT1	3'UTR	0.126622	0.0685162	0.0946699	0.0776059	0.0319523	0.0310244
cg02928885	Open_sea	GAD2	Body	0.881174	0.0454515	0.901337	0.0545835	-0.0201632	0.0474487
cg02936290	Island	RBMX	Body	0.379673	0.0648732	0.345384	0.0783786	0.0342883	0.0262264
cg02938172	Island	RPH3AL	5'UTR	0.546767	0.118567	0.510137	0.134138	0.0366298	0.0154071
cg02939019	Island	MAP1LC3A	TSS1500	0.0254619	0.0537208	0.0361055	0.0291571	-0.0106436	0.0423923
cg02953559	N_Shore	ADCY5	Body	0.826399	0.0802382	0.848368	0.0626248	-0.021969	0.0487051
cg02973693	S_Shelf	ZFHX3	5'UTR	0.884668	0.0426553	0.904602	0.0517272	-0.0199337	0.0277771
cg02977388	Open_sea	RNLS	Body	0.852675	0.0620926	0.874189	0.064827	-0.0215135	0.0395391
cg02983911	Open_sea	BPI	TSS200	0.156033	0.064353	0.13562	0.0613659	0.0204132	0.0419374
cg02988798	Island	JPH2	Body	0.267736	0.0575688	0.242004	0.0690148	0.0257327	0.0311825
cg02989257	N_Shore	COL16A1	5'UTR	0.770662	0.0587191	0.747461	0.0573594	0.023201	0.0229468
cg02995710	S_Shore	EIF4E3	TSS1500	0.591329	0.0962401	0.646454	0.0972488	-0.0551245	0.00367628
cg03003434	Open_sea	SYTL3	Body	0.0948515	0.0451551	0.0748064	0.0583593	0.0200452	0.0450797
cg03015433	Island	MT3	TSS200	0.0767208	0.082465	0.0865561	0.0453767	-0.00983525	0.0364942
cg03033111	N_Shore	PDE6B	TSS200	0.861508	0.0459002	0.879177	0.0425084	-0.0176688	0.0280419
cg03036557	N_Shore	GPC5	TSS1500	0.036413	0.0602062	0.0450341	0.0309041	-0.00862118	0.0406133
cg03048947	N_Shelf	LBR	Body	0.826813	0.0443577	0.79891	0.0480387	0.0279025	0.0389072
cg03050508	Open_sea	PRKCH	Body	0.891183	0.044227	0.909257	0.0528326	-0.018074	0.0392298
cg03063015	Open_sea	FUT9	5'UTR	0.726643	0.0596919	0.749039	0.0643335	-0.0223958	0.0339065
cg03065612	Open_sea	NLRC3	TSS1500	0.118956	0.0660393	0.0960427	0.0509923	0.022913	0.0234256
cg03068497	S_Shore	GARS	Body	0.372007	0.093867	0.401687	0.109416	-0.0296807	0.0452803
cg03071245	Open_sea	SMAD9	5'UTR	0.865772	0.0462938	0.885317	0.0509465	-0.019545	0.0152977
cg03077969	Open_sea	NFKBIL1	Body	0.922337	0.0500577	0.929921	0.0511088	-0.0075845	0.0117243
cg03078043	Island	SYT12	5'UTR	0.0520519	0.0508801	0.059189	0.0444588	-0.00713707	0.0473634
cg03082589	Open_sea	GSG1L	Body	0.842787	0.0634733	0.867115	0.0497015	-0.0243277	0.0194206
cg03089651	Open_sea	ARHGAP30	1stExon	0.122257	0.0593838	0.101458	0.0492852	0.0207999	0.0409442
cg03107987	Island	C19orf77	TSS1500	0.679694	0.0561301	0.695936	0.0513153	-0.0162418	0.0349422
cg03109921	N_Shore	PLEKHH3	Body	0.767966	0.0766273	0.793639	0.069143	-0.025673	0.0290745
cg03115444	Open_sea	CLIP1	Body	0.86058	0.0474625	0.880041	0.059815	-0.0194612	0.0152109
cg03125531	Open_sea	ARHGEF10	3'UTR	0.794447	0.0443111	0.815301	0.0509909	-0.0208538	0.0398256
cg03126579	Island	ZFR2	Body	0.0420507	0.0655579	0.0508643	0.0321609	-0.00881362	0.0370223
cg03134947	Open_sea	LAT	TSS200	0.0970627	0.045358	0.0854099	0.0383436	0.0116528	0.0218657
cg03146993	Island	LHX1	Body	0.0430978	0.0705867	0.0568589	0.0374186	-0.0137612	0.0271073
cg03148889	Open_sea	MGC27382	Body	0.772356	0.0683237	0.734634	0.0668316	0.0377213	0.0161735
cg03151187	Island	BRUNOL4	TSS1500	0.0464564	0.0466401	0.0512731	0.0303823	-0.0048167	0.0213091
cg03176550	Open_sea	LAT	Body	0.132218	0.0556047	0.11456	0.0482965	0.0176586	0.0417538
cg03181524	N_Shelf	RYR1	Body	0.355106	0.12578	0.309888	0.129453	0.045218	0.0421736
cg03185704	Island	LRRC61	TSS200	0.204266	0.091075	0.253463	0.0873745	-0.0491971	0.0124686
cg03188064	Open_sea	MORN3	Body	0.141489	0.0671587	0.119072	0.0571985	0.022417	0.029931
cg03190661	N_Shore	TMC8	TSS200	0.113176	0.0544819	0.0869782	0.05427	0.0261977	0.00789191
cg03190938	S_Shore	DIRC3	TSS1500	0.0514282	0.0432346	0.067501	0.0301914	-0.0160727	0.0116674
cg03196440	N_Shelf	UCKL1AS	TSS1500	0.775165	0.040603	0.794379	0.0389093	-0.019214	0.0292634
cg03226844	Island	RPH3AL	5'UTR	0.66779	0.150833	0.607961	0.171084	0.0598285	0.00802765
cg03233876	N_Shelf	BSG	Body	0.734798	0.0865993	0.765245	0.0768804	-0.030447	0.0336298
cg03240800	N_Shore	PCDHA6	Body	0.804744	0.0716457	0.825277	0.069929	-0.020533	0.0401824
cg03252986	N_Shore	ZNF805	TSS1500	0.0475163	0.0428387	0.0556251	0.0318237	-0.00810885	0.0319047
cg03307717	N_Shelf	U2AF1	5'UTR	0.0996462	0.0530979	0.0923452	0.0587856	0.00730099	0.0461329
cg03339668	Island	CIT	Body	0.89689	0.0441358	0.91851	0.0480218	-0.0216198	0.0259084
cg03345454	S_Shore	FZD7	1stExon	0.752126	0.102987	0.807941	0.0918836	-0.055815	0.0191254
cg03358313	N_Shore	SPEG	Body	0.871515	0.0430568	0.893479	0.0488694	-0.0219645	0.00856546
cg03382370	N_Shore	LOC146336	Body	0.290687	0.0969855	0.341187	0.103062	-0.0504998	0.0167033
cg03383006	S_Shelf	GFAP	TSS200	0.890067	0.0389056	0.905473	0.0403814	-0.0154055	0.0431036
cg03395511	N_Shore	DUSP22	TSS200	0.412691	0.149314	0.359395	0.201965	0.0532958	0.0458859
cg03396152	Open_sea	NID1	Body	0.860227	0.0547247	0.877483	0.056558	-0.017256	0.0350986
cg03399905	Island	ANKRD34C	5'UTR	0.0704888	0.0590552	0.0827553	0.0327549	-0.0122665	0.0447911
cg03399933	S_Shore	TDH	Body	0.0408355	0.0488323	0.0545857	0.0331523	-0.0137502	0.0114559
cg03407228	N_Shore	PRODH	Body	0.510091	0.0498451	0.530185	0.0448895	-0.0200938	0.0382831
cg03417182	Open_sea	SORBS1	Body	0.85327	0.0416243	0.874224	0.0483224	-0.020954	0.0138935
cg03427058	Island	MIB2	Body	0.387109	0.0904641	0.337962	0.0881857	0.049146	0.00122785
cg03430010	Island	UTY	1stExon	0.452586	0.115229	0.387512	0.109502	0.0650745	0.045833
cg03435248	Open_sea	STK32C	Body	0.890448	0.0575431	0.909374	0.0460739	-0.0189257	0.013469
cg03447908	N_Shore	CLEC3B	Body	0.151993	0.06777	0.123686	0.0639783	0.0283068	0.0487563
cg03455828	Open_sea	CLEC16A	Body	0.915172	0.03649	0.932327	0.0352967	-0.0171547	0.0136806
cg03457142	S_Shore	EIF4E3	TSS1500	0.507329	0.0807372	0.56313	0.0865632	-0.055801	0.00532679
cg03482866	S_Shelf	COL4A2	Body	0.509132	0.107111	0.593513	0.132699	-0.0843803	0.00510563
cg03490881	Open_sea	GIMAP6	Body	0.114544	0.0685372	0.0916003	0.0485968	0.0229441	0.0307784
cg03504078	N_Shore	PCDHB3	TSS200	0.487913	0.0605568	0.52965	0.0680477	-0.0417363	0.00561157
cg03512098	Open_sea	KCNQ1	Body	0.887192	0.0407888	0.908068	0.0473044	-0.0208757	0.0300204
cg03521113	Open_sea	LRMP	TSS1500	0.0933912	0.0499155	0.0759836	0.0479991	0.0174076	0.00550498
cg03529184	N_Shore	DEFB124	TSS1500	0.631747	0.0506077	0.646404	0.0586085	-0.0146575	0.0337398
cg03531326	S_Shelf	FBXO17	5'UTR	0.391937	0.073895	0.366071	0.065583	0.0258662	0.0397858
cg03531984	Open_sea	TRPV1	TSS1500	0.883833	0.038321	0.897047	0.0343805	-0.013214	0.0491428
cg03534718	S_Shore	HAUS7	TSS1500	0.776577	0.0651688	0.80782	0.0695248	-0.0312435	0.0315548
cg03544474	Open_sea	UROC1	Body	0.118453	0.038854	0.102546	0.0446909	0.015907	0.0492982
cg03547924	S_Shelf	GDF5	1stExon	0.79952	0.05045	0.826517	0.0742255	-0.0269968	0.0385198
cg03569637	Open_sea	LOC100233209	Body	0.156924	0.0685847	0.130665	0.059195	0.0262587	0.0459995
cg03573679	S_Shore	CHST12	5'UTR	0.200888	0.0708326	0.176314	0.0548373	0.0245741	0.0316694
cg03593259	Open_sea	HRASLS2	Body	0.11997	0.0478467	0.104709	0.0458095	0.0152605	0.0290023
cg03604067	S_Shore	MAD1L1	Body	0.102423	0.0483204	0.0779551	0.0518008	0.0244682	0.00581241
cg03619586	N_Shelf	CLIC1	TSS1500	0.114522	0.0633293	0.0935449	0.0641719	0.0209774	0.0219479
cg03623568	Open_sea	A2BP1	5'UTR	0.546973	0.147285	0.6634	0.170827	-0.116426	0.00211135
cg03632357	Open_sea	PWWP2A	3'UTR	0.921663	0.0318052	0.930058	0.0432848	-0.0083945	0.0381145
cg03650342	Island	GPR158	Body	0.032939	0.0550374	0.0392656	0.0292298	-0.0063266	0.039997
cg03654058	S_Shore	KCNQ1OT1	TSS1500	0.853907	0.0439848	0.868915	0.0444721	-0.0150085	0.0260235
cg03663715	N_Shelf	FOXD1	TSS1500	0.0646398	0.0472136	0.0760605	0.0299959	-0.0114207	0.0417704
cg03669298	S_Shore	GATA3	Body	0.146506	0.0657521	0.12896	0.0523118	0.0175455	0.0272327
cg03689092	Open_sea	LIMS2	1stExon	0.814468	0.0632331	0.838222	0.0793733	-0.023754	0.0399859
cg03699601	Island	TMEM121	Body	0.337027	0.0842107	0.300898	0.0897531	0.0361287	0.00677549
cg03719152	N_Shelf	PRKAR1B	Body	0.900034	0.0459635	0.921536	0.0472823	-0.0215015	0.0401283
cg03729251	Island	LRBA	Body	0.884912	0.0400277	0.902521	0.0431719	-0.0176097	0.0345747
cg03744842	Open_sea	CCM2	Body	0.115463	0.0600164	0.0881962	0.051141	0.0272671	0.00701198
cg03746015	Open_sea	CLEC16A	Body	0.793768	0.0635122	0.769116	0.0571118	0.024652	0.0178216
cg03750478	Open_sea	C16orf54	TSS200	0.123551	0.05964	0.096834	0.0522633	0.0267175	0.0039509
cg03761750	Open_sea	VWF	Body	0.0662753	0.0591037	0.0742359	0.0324134	-0.00796066	0.0471623
cg03765898	S_Shelf	CLCN5	Body	0.827666	0.0535838	0.795288	0.0643903	0.032378	0.0322105
cg03770912	Island	TTLL6	TSS1500	0.0246726	0.048285	0.0309078	0.0256822	-0.00623521	0.0233217
cg03771844	Open_sea	PRO1768	TSS1500	0.896374	0.0401825	0.91395	0.0489456	-0.017576	0.0337253
cg03775802	Open_sea	MIR609	TSS200	0.0844088	0.0410051	0.0617938	0.0454461	0.0226151	0.00361118
cg03794213	S_Shelf	EEF2K	5'UTR	0.876838	0.0464346	0.896203	0.055657	-0.0193645	0.035881
cg03798217	N_Shore	GPR113	Body	0.870194	0.0407531	0.885752	0.0424655	-0.015558	0.0312412
cg03806095	Island	GPR124	Body	0.0665467	0.0658811	0.0715366	0.0352948	-0.0049899	0.0477495
cg03819243	S_Shore	PLCD1	TSS1500	0.837292	0.0759554	0.863019	0.0573847	-0.0257268	0.0303928
cg03822198	Open_sea	MAP1LC3B2	5'UTR	0.0958389	0.0365072	0.0745805	0.0490052	0.0212585	0.00361309
cg03829739	N_Shore	LOC650226	Body	0.438312	0.111084	0.391121	0.110652	0.047191	0.00704789
cg03833077	Island	OLFM2	Body	0.317812	0.0653711	0.354599	0.0792097	-0.0367875	0.0409852
cg03840259	Open_sea	GRAP2	TSS200	0.130046	0.0695454	0.11148	0.0577275	0.0185661	0.0297317
cg03850711	Open_sea	HMGB4	3'UTR	0.791536	0.039524	0.820139	0.0351168	-0.0286028	0.0024287
cg03852656	S_Shore	RFC4	TSS1500	0.157603	0.0681064	0.133294	0.0589216	0.0243093	0.0163966
cg03872339	Island	JAKMIP3	Body	0.753973	0.0867879	0.785464	0.0713048	-0.0314915	0.0412271
cg03891346	Open_sea	LOC399959	Body	0.822292	0.0668117	0.836159	0.0800328	-0.013867	0.0320464
cg03892308	N_Shore	PCDHGA4	Body	0.450495	0.0759851	0.494633	0.0703777	-0.044138	0.00798928
cg03895348	Open_sea	CD207	Body	0.748057	0.0565345	0.775078	0.0544299	-0.027021	0.0278998
cg03909602	S_Shore	WDR17	5'UTR	0.347802	0.0578189	0.369179	0.0604208	-0.021377	0.0490562
cg03915752	Open_sea	PDE4B	Body	0.213101	0.0690582	0.185502	0.0775016	0.027599	0.0437023
cg03918756	Open_sea	TRAPPC9	Body	0.873189	0.0623281	0.902518	0.0506459	-0.0293292	0.0357893
cg03923227	N_Shore	C6orf25	TSS200	0.355166	0.0774126	0.317544	0.0749718	0.0376225	0.0318104
cg03960072	Island	KAAG1	1stExon	0.247522	0.0690577	0.27828	0.0578106	-0.0307585	0.00953896
cg03974193	S_Shore	MAP4K4	Body	0.741204	0.0768512	0.764018	0.0809006	-0.0228135	0.0433791
cg03985136	Island	ULBP2	TSS1500	0.0362241	0.0551448	0.0436366	0.0273886	-0.00741255	0.00880549
cg03987884	Open_sea	HMSD	5'UTR	0.776213	0.078152	0.804753	0.0725418	-0.0285397	0.0310983
cg03998066	N_Shore	TGFB1I1	TSS1500	0.873512	0.043116	0.897602	0.050581	-0.0240895	0.0169871
cg04004632	N_Shore	TBR1	TSS200	0.192219	0.0526029	0.152539	0.0543665	0.0396806	0.00186221
cg04043795	Island	SOX11	3'UTR	0.0545859	0.0519605	0.0597082	0.0285283	-0.00512239	0.00605763
cg04062576	Open_sea	SOAT2	TSS1500	0.127216	0.0582584	0.10617	0.0537006	0.0210464	0.0130511
cg04074536	Island	CPLX1	Body	0.807983	0.0611233	0.787717	0.0632616	0.0202655	0.0266336
cg04077979	Open_sea	FILIP1	5'UTR	0.834185	0.0785683	0.855508	0.0655651	-0.0213233	0.0212527
cg04095069	Open_sea	NUB1	Body	0.879528	0.0421506	0.901144	0.0452027	-0.021616	0.0137453
cg04098585	Open_sea	CD28	5'UTR	0.100986	0.0574893	0.0770751	0.0553379	0.0239105	0.015337
cg04110105	Open_sea	CCR2	5'UTR	0.166225	0.0852256	0.138689	0.0930809	0.0275354	0.0475614
cg04118234	N_Shelf	ZC3HAV1	Body	0.200874	0.0693446	0.166767	0.0717524	0.0341069	0.00397267
cg04118437	Open_sea	41896	TSS1500	0.883859	0.0596247	0.894071	0.049611	-0.0102118	0.044181
cg04118910	N_Shore	RASA3	Body	0.858193	0.0396963	0.838804	0.0438245	0.019388	0.025865
cg04126261	Island	INPP5D	5'UTR	0.0957118	0.0539436	0.0751772	0.0497672	0.0205346	0.0180316
cg04139465	Island	LRRC4B	3'UTR	0.491641	0.107324	0.54762	0.0984316	-0.055979	0.00130477
cg04164190	Island	HS3ST3B1	Body	0.0239047	0.0492261	0.0313426	0.02231	-0.0074379	0.00997764
cg04168474	Island	LOC146336	TSS200	0.720805	0.0936779	0.757548	0.0900006	-0.0367428	0.0345245
cg04169747	N_Shelf	SRY	5'UTR	0.516635	0.108592	0.452324	0.111406	0.0643107	0.00641468
cg04180953	Open_sea	DSC1	TSS1500	0.644574	0.0386755	0.666338	0.0392036	-0.0217645	0.0239125
cg04184278	Open_sea	GYS2	5'UTR	0.912596	0.0646594	0.912272	0.0425921	0.0003245	0.0453907
cg04184297	Island	SLC16A3	TSS200	0.108483	0.0462706	0.0910869	0.0451894	0.0173963	0.0293725
cg04186657	N_Shore	HLA-F	TSS1500	0.11404	0.0603703	0.136877	0.0709243	-0.0228365	0.038264
cg04191403	S_Shore	JPH3	Body	0.518644	0.0754821	0.549409	0.0872891	-0.030765	0.0471065
cg04193015	Open_sea	ACACA	Body	0.658254	0.0621138	0.636849	0.0609942	0.0214058	0.0114637
cg04212021	S_Shore	MGAT1	5'UTR	0.139282	0.0647146	0.112011	0.0552116	0.0272711	0.0119071
cg04217929	Open_sea	MAP4K4	Body	0.79455	0.0512094	0.814687	0.0447697	-0.0201372	0.0445815
cg04219247	Island	CTHRC1	TSS200	0.0323105	0.0484144	0.0357232	0.0246728	-0.00341269	0.0294079
cg04228935	Island	RUNX1	Body	0.0310466	0.0601311	0.0360523	0.0245244	-0.00500563	0.0394483
cg04241075	S_Shore	NSUN4	Body	0.537199	0.073605	0.569558	0.0713515	-0.0323595	0.0400579
cg04243822	Open_sea	C1QTNF1	5'UTR	0.87822	0.0508025	0.898696	0.0437049	-0.0204765	0.0251615
cg04246957	S_Shore	PTPRN2	Body	0.495287	0.0811478	0.526048	0.0866847	-0.0307613	0.042072
cg04248279	N_Shore	RPH3AL	5'UTR	0.70893	0.14296	0.6708	0.160323	0.0381297	0.0202223
cg04252928	S_Shore	ACSF3	Body	0.692471	0.142806	0.632098	0.139042	0.060373	0.0117214
cg04254487	Open_sea	TBPL1	Body	0.139612	0.0539301	0.123044	0.0672145	0.0165677	0.0395462
cg04268405	N_Shore	CHST3	TSS1500	0.881046	0.0478819	0.905509	0.0509378	-0.0244623	0.0302385
cg04276953	Open_sea	PAX7	Body	0.385147	0.0765302	0.41863	0.0877175	-0.0334833	0.0298681
cg04278975	Open_sea	ADARB2	Body	0.80757	0.0619457	0.821933	0.0603511	-0.0143625	0.0234137
cg04292442	Open_sea	LRRC20	Body	0.813286	0.0772332	0.839386	0.0733727	-0.0261	0.039888
cg04293175	S_Shore	SPON1	Body	0.866092	0.0395645	0.883038	0.0549593	-0.0169468	0.0442559
cg04294677	Island	BCL11B	Body	0.0515275	0.0469679	0.0579047	0.0304566	-0.00637719	0.0344392
cg04295549	N_Shore	RPTOR	Body	0.899963	0.0383903	0.908665	0.0395704	-0.00870175	0.0219034
cg04298224	S_Shore	MCF2L	Body	0.819451	0.0427838	0.834332	0.0385462	-0.0148815	0.0495818
cg04309194	Island	SLC6A19	TSS200	0.722627	0.0427937	0.75243	0.0576538	-0.029803	0.00204077
cg04314652	N_Shore	NFAT5	TSS1500	0.0983777	0.0298839	0.0798624	0.0438856	0.0185153	0.0129993
cg04321088	Island	EDC3	TSS1500	0.118443	0.0497882	0.0985587	0.0425972	0.0198844	0.0295311
cg04330884	Open_sea	FAM53B	Body	0.237302	0.0616049	0.213493	0.0564514	0.0238095	0.0194387
cg04342202	Open_sea	MAD1L1	Body	0.582231	0.0595488	0.556456	0.0539891	0.0257755	0.0441848
cg04344233	Open_sea	TNXB	Body	0.676328	0.0404628	0.69358	0.0382664	-0.0172515	0.0406104
cg04350571	N_Shelf	LYNX1	3'UTR	0.812686	0.0526076	0.833531	0.0508257	-0.0208455	0.0350996
cg04359558	Open_sea	LITAF	Body	0.879961	0.0538234	0.897543	0.0598577	-0.0175812	0.0366495
cg04362711	Island	ZFPM1	Body	0.876723	0.0460281	0.895028	0.0437135	-0.0183048	0.0428406
cg04399994	N_Shore	PAK3	5'UTR	0.391886	0.0965081	0.408963	0.097945	-0.017077	0.0433548
cg04400620	N_Shelf	MYLPF	TSS1500	0.739622	0.0602254	0.764584	0.0628079	-0.024962	0.0416959
cg04407490	Open_sea	JDP2	3'UTR	0.724349	0.0539847	0.742028	0.0618485	-0.017679	0.0240279
cg04411625	Island	CRIP1	5'UTR	0.0450944	0.0474098	0.0519295	0.0303959	-0.00683509	0.0158593
cg04424119	N_Shore	SLC45A1	Body	0.842403	0.0807024	0.8699	0.0695219	-0.0274972	0.0235831
cg04440283	Open_sea	TRHR	TSS1500	0.693068	0.0574756	0.650719	0.0666897	0.0423487	0.00240533
cg04455869	Open_sea	ADCY2	Body	0.935867	0.0447176	0.939463	0.0314574	-0.00359625	0.0449878
cg04466898	N_Shore	SIPA1	5'UTR	0.142271	0.0621539	0.119393	0.0535625	0.022878	0.0225603
cg04476341	S_Shore	TPPP	Body	0.726755	0.0659223	0.74984	0.0738947	-0.0230847	0.0473122
cg04492847	Open_sea	NUPR1	TSS200	0.830587	0.0501333	0.849194	0.0448441	-0.0186068	0.027952
cg04494562	Open_sea	PCCA	Body	0.602892	0.0749449	0.658999	0.0802113	-0.056107	0.0231706
cg04498679	Open_sea	C2	Body	0.579681	0.0471117	0.595384	0.0571347	-0.0157035	0.0328611
cg04499514	Open_sea	C3AR1	TSS200	0.114713	0.0484508	0.0953296	0.0542941	0.0193833	0.0227442
cg04513038	N_Shelf	ANO7	Body	0.787765	0.0507606	0.803377	0.0469016	-0.0156125	0.0385968
cg04606170	Open_sea	NLRC3	TSS1500	0.138657	0.0686552	0.109968	0.0563494	0.0286891	0.0159342
cg04606995	N_Shelf	C7orf50	Body	0.742339	0.0584509	0.764212	0.0527509	-0.0218727	0.0129991
cg04608356	Open_sea	SYTL1	TSS200	0.0951464	0.0382318	0.0776749	0.0450325	0.0174716	0.0105985
cg04627496	Island	NTRK3	TSS1500	0.0573939	0.0592026	0.0640472	0.0291261	-0.00665328	0.0172626
cg04640885	N_Shore	ZEB2	Body	0.284159	0.0823894	0.245422	0.0774007	0.0387368	0.0444791
cg04644624	N_Shore	TBC1D10A	Body	0.0285476	0.0491201	0.040049	0.0273626	-0.0115014	0.0467485
cg04657470	Island	HSPE1	1stExon	0.180814	0.0866186	0.143411	0.107126	0.0374035	0.029606
cg04678336	Open_sea	SGCG	Body	0.694207	0.0449182	0.722517	0.0449701	-0.0283102	0.00814778
cg04683149	Open_sea	WISP1	TSS200	0.878455	0.0547398	0.900849	0.0525726	-0.0223945	0.0226387
cg04689178	N_Shore	TIMP2	Body	0.862935	0.0531589	0.883189	0.0562967	-0.0202535	0.0331995
cg04690319	Open_sea	ZW10	3'UTR	0.893325	0.0345742	0.910971	0.0421001	-0.0176458	0.023868
cg04704531	S_Shore	HOXC4	TSS1500	0.134955	0.054746	0.111868	0.0529448	0.0230877	0.0239166
cg04731926	N_Shore	LSR	Body	0.121275	0.0608842	0.159421	0.0811449	-0.0381458	0.0167669
cg04737124	Open_sea	VTI1A	Body	0.855826	0.0694627	0.880315	0.0552386	-0.0244893	0.0357964
cg04753163	Open_sea	TRERF1	5'UTR	0.144973	0.0499055	0.124599	0.0641593	0.0203734	0.024971
cg04754652	Open_sea	MED12L	Body	0.260122	0.0934107	0.22835	0.0898062	0.0317727	0.0453078
cg04760021	Island	WNT16	Body	0.029578	0.0466977	0.0390255	0.0325785	-0.00944745	0.0450932
cg04763558	Open_sea	C11orf2	Body	0.862133	0.0500659	0.880236	0.0466574	-0.0181028	0.0451965
cg04776860	Open_sea	HECW1	5'UTR	0.880296	0.0414108	0.897085	0.0344102	-0.0167892	0.0312944
cg04791477	Island	PTPRK	Body	0.023265	0.0469281	0.0343451	0.0255697	-0.0110801	0.00811748
cg04820200	N_Shore	DDX3X	TSS1500	0.0564313	0.0321811	0.0488957	0.0440866	0.00753555	0.0429589
cg04821009	N_Shore	RFESD	TSS1500	0.927163	0.0367713	0.926397	0.041378	0.000765	0.0242624
cg04822621	Open_sea	LCP2	1stExon	0.101604	0.0421147	0.0779398	0.0516919	0.0236643	0.00314884
cg04824771	Island	LOC391322	TSS200	0.148554	0.144325	0.121076	0.147606	0.0274788	0.0405643
cg04850731	Island	NXPH4	Body	0.113454	0.0536423	0.0969782	0.0457546	0.0164754	0.0369997
cg04856896	N_Shore	CCDC28B	TSS1500	0.855417	0.0452065	0.874571	0.0467176	-0.0191545	0.0474913
cg04865531	Island	SHANK3	Body	0.830677	0.0771206	0.859646	0.0634794	-0.028969	0.0384412
cg04877910	Open_sea	VAMP8	TSS200	0.0899203	0.0333952	0.0691277	0.0484573	0.0207927	0.00508848
cg04886934	Open_sea	ACAN	Body	0.948621	0.0539345	0.940836	0.017421	0.007785	0.0105554
cg04887494	Island	JSRP1	Body	0.11705	0.048425	0.139082	0.0471953	-0.0220319	0.039278
cg04898130	Open_sea	TSPAN18	5'UTR	0.138353	0.0508906	0.11466	0.0606004	0.0236927	0.0146073
cg04911139	Open_sea	KSR1	5'UTR	0.121907	0.0472514	0.0976911	0.054985	0.0242162	0.00849539
cg04915566	Open_sea	RUNX1	5'UTR	0.100182	0.0465056	0.0724317	0.0546388	0.0277505	0.00142943
cg04920649	Island	LOC283731	TSS200	0.128899	0.0435556	0.11739	0.0452065	0.0115096	0.0380293
cg04940570	Island	TEAD1	5'UTR	0.0854996	0.0512432	0.0958654	0.0409349	-0.0103658	0.0468209
cg04941246	N_Shore	WNT5A	Body	0.195081	0.0785433	0.174998	0.0674728	0.0200829	0.0471867
cg04947052	N_Shore	LIMS2	Body	0.868302	0.0491086	0.891064	0.0514674	-0.022762	0.0350073
cg04954111	Open_sea	ABTB2	Body	0.744766	0.0561545	0.72661	0.0704806	0.0181558	0.0447695
cg04963424	Island	SLC26A10	TSS200	0.0982484	0.0547084	0.0804674	0.046874	0.017781	0.0436312
cg04974499	N_Shore	PRDM16	Body	0.764077	0.0537676	0.783108	0.0523897	-0.0190305	0.0219081
cg04996219	Island	CTNND2	TSS200	0.0271571	0.052262	0.0334235	0.0297481	-0.00626637	0.0492685
cg04998209	N_Shore	CCDC108	5'UTR	0.0955996	0.0554986	0.0861521	0.0650118	0.00944749	0.0498425
cg05002602	N_Shore	VTI1B	Body	0.816276	0.0746552	0.836221	0.0567663	-0.0199453	0.0233709
cg05008070	S_Shore	DACT1	Body	0.873783	0.0597422	0.891843	0.0530009	-0.0180602	0.0432252
cg05039054	Open_sea	DMD	TSS200	0.540552	0.107183	0.588111	0.116566	-0.047559	0.0259536
cg05040501	N_Shore	CCDC88C	Body	0.0791609	0.0478305	0.061208	0.0452615	0.0179529	0.0374428
cg05048475	Open_sea	SORT1	Body	0.840838	0.0505295	0.857828	0.0595993	-0.0169905	0.0384862
cg05064044	Island	DUSP22	1stExon	0.404627	0.12725	0.358209	0.170932	0.0464179	0.0376604
cg05067125	Open_sea	S100Z	5'UTR	0.103177	0.0433646	0.0842468	0.0569992	0.0189304	0.0181941
cg05093315	S_Shore	SAAL1	TSS1500	0.640906	0.0337838	0.660021	0.045509	-0.0191147	0.0352512
cg05116002	Open_sea	FLNB	Body	0.815454	0.0539288	0.842535	0.055683	-0.0270817	0.0133093
cg05128707	N_Shore	GPR133	Body	0.69872	0.062603	0.732048	0.0527989	-0.033328	0.0247438
cg05130485	Open_sea	CASP8	5'UTR	0.153579	0.0561641	0.135121	0.0620384	0.0184584	0.0447159
cg05142765	Island	GSC	3'UTR	0.109795	0.0493955	0.0897081	0.0482321	0.020087	0.012935
cg05155784	N_Shore	GLTP	Body	0.761108	0.0683141	0.776868	0.048812	-0.0157595	0.0167326
cg05157433	Open_sea	UBD	TSS200	0.925747	0.0519671	0.918474	0.0278607	0.00727325	0.0481877
cg05166490	Island	ANK1	1stExon	0.041492	0.0457963	0.0533761	0.0347395	-0.0118841	0.00908399
cg05184394	N_Shore	FAM123C	TSS1500	0.551534	0.0816828	0.522241	0.0716965	0.029293	0.0427045
cg05185038	Island	CRIP2	Body	0.705562	0.0879888	0.664952	0.0960615	0.040611	0.0432553
cg05189667	Open_sea	PPAP2A	Body	0.879606	0.0474316	0.897197	0.0484249	-0.0175913	0.0427875
cg05195017	N_Shore	NEU4	3'UTR	0.195084	0.0882054	0.23976	0.0919142	-0.044676	0.0431521
cg05202804	N_Shore	C19orf39	TSS1500	0.0922037	0.0303089	0.0818511	0.0525521	0.0103526	0.0428213
cg05210239	Island	GALNT9	Body	0.589096	0.049486	0.604416	0.0579891	-0.0153203	0.0413467
cg05229802	N_Shelf	BCAR1	Body	0.860877	0.0488272	0.884916	0.0532754	-0.024039	0.0436501
cg05242526	Open_sea	ARHGAP24	TSS200	0.039587	0.0405517	0.0486851	0.0329558	-0.00909814	0.0448842
cg05256605	N_Shore	LOX	Body	0.435481	0.142258	0.498275	0.160542	-0.0627942	0.0248795
cg05270552	Open_sea	MAML2	Body	0.883907	0.0554336	0.909967	0.050303	-0.0260597	0.0312496
cg05273302	Island	C19orf36	TSS1500	0.541733	0.0739847	0.575787	0.0831836	-0.0340537	0.0344505
cg05280794	Open_sea	ABR	Body	0.807077	0.178039	0.802308	0.207048	0.00476925	0.0480584
cg05291069	Island	NKX1-2	Body	0.0352028	0.0505583	0.0434486	0.0286088	-0.00824585	0.0418875
cg05291674	Open_sea	PIAS1	3'UTR	0.837727	0.0758109	0.860597	0.0626718	-0.0228698	0.0490098
cg05319305	S_Shore	DDIT4L	TSS1500	0.0646066	0.0554219	0.0753419	0.0370358	-0.0107353	0.0218177
cg05323725	Island	LHX1	1stExon	0.0612732	0.0528561	0.0692452	0.0293335	-0.00797197	0.00153914
cg05331731	N_Shore	FAM38B	Body	0.812469	0.0760871	0.781756	0.0592902	0.0307135	0.00760766
cg05334053	Open_sea	MEGF6	Body	0.87619	0.0576662	0.898326	0.0418136	-0.022136	0.0305406
cg05334416	Open_sea	MEIS2	Body	0.714283	0.0531349	0.683503	0.0538333	0.0307797	0.0322287
cg05335686	Island	MUC6	Body	0.836981	0.0447389	0.862679	0.045775	-0.0256977	0.0226792
cg05336051	Open_sea	SH3BP2	TSS1500	0.10801	0.0484128	0.0884053	0.0540436	0.0196051	0.0364179
cg05342782	Open_sea	STX8	Body	0.843494	0.0683715	0.866151	0.067707	-0.0226575	0.0258205
cg05346286	Island	FLJ42875	Body	0.805008	0.0736501	0.835184	0.0700063	-0.0301763	0.0447661
cg05348776	Open_sea	CLMN	Body	0.885922	0.0528475	0.907815	0.0451826	-0.0218932	0.038403
cg05364394	Open_sea	LYSMD1	1stExon	0.0238722	0.0516691	0.032277	0.0267306	-0.00840479	0.0491679
cg05378118	N_Shore	C10orf53	TSS1500	0.431441	0.0737546	0.3819	0.0714406	0.049541	0.000267804
cg05379634	Island	KLF16	Body	0.0938381	0.0377191	0.0785231	0.0411827	0.0153149	0.0288487
cg05389266	Island	PTPRN2	Body	0.813438	0.0526682	0.836075	0.0522093	-0.0226378	0.0268988
cg05389731	S_Shore	BCAR1	Body	0.786266	0.063068	0.813581	0.0521015	-0.027315	0.0158143
cg05403555	Island	TACR1	TSS1500	0.0484147	0.0438674	0.0573507	0.0391176	-0.00893592	0.0429365
cg05427639	Open_sea	NT5C3	1stExon	0.132338	0.0474375	0.108841	0.0648619	0.0234961	0.0385614
cg05436939	N_Shore	LOC100130872	Body	0.644198	0.0474469	0.663064	0.0471158	-0.0188653	0.0483261
cg05438708	Open_sea	CMIP	Body	0.830317	0.045425	0.847983	0.0491401	-0.0176658	0.0418898
cg05442477	S_Shore	OLIG1	1stExon	0.686775	0.0827973	0.65356	0.0910331	0.033215	0.0415043
cg05445772	Open_sea	NSMCE2	Body	0.87739	0.0434298	0.901513	0.0429412	-0.024123	0.0112891
cg05447833	Island	GDF6	TSS1500	0.0594396	0.047028	0.0653202	0.0364184	-0.00588067	0.0415904
cg05472874	Island	SULT4A1	1stExon	0.071993	0.0513545	0.0853031	0.0401777	-0.0133101	0.0425207
cg05476568	Island	SGEF	Body	0.0555904	0.0515659	0.0697774	0.0333789	-0.014187	0.0339531
cg05490659	N_Shore	HOXA10	Body	0.11094	0.0358168	0.100116	0.0462549	0.0108239	0.0487124
cg05514971	N_Shore	FAM129B	Body	0.398553	0.0588797	0.416603	0.0549646	-0.0180498	0.0411824
cg05517572	Open_sea	STAP2	1stExon	0.60705	0.0748704	0.629169	0.0630936	-0.0221195	0.0272039
cg05539509	Open_sea	OSM	TSS200	0.115583	0.0580872	0.0990452	0.0475564	0.0165377	0.0410551
cg05547778	Open_sea	PLCB2	TSS200	0.139953	0.0699295	0.118356	0.054452	0.0215967	0.0459696
cg05555207	Island	TBX5	TSS1500	0.110797	0.0446766	0.0961424	0.0511662	0.0146542	0.0442841
cg05586134	Island	PTCRA	Body	0.854926	0.0454228	0.874335	0.039565	-0.019409	0.00999625
cg05590294	Open_sea	CD69	1stExon	0.127987	0.0550508	0.103216	0.0536516	0.0247719	0.0132636
cg05596756	Open_sea	FAM113B	5'UTR	0.15285	0.0705087	0.117177	0.0705487	0.0356731	0.00279899
cg05603680	Open_sea	CACNA2D3	Body	0.596965	0.0665439	0.626785	0.0643582	-0.02982	0.0328617
cg05608541	Open_sea	C11orf21	Body	0.134229	0.0679481	0.106813	0.0585682	0.0274156	0.00540064
cg05618401	Open_sea	FAM180A	TSS200	0.863036	0.0472257	0.886849	0.0510128	-0.0238128	0.0190007
cg05623957	S_Shore	RNF19B	TSS1500	0.0341291	0.0312107	0.0153445	0.0624881	0.0187847	0.00579124
cg05624214	Island	FAM184B	TSS200	0.0495115	0.0478653	0.0517489	0.0282582	-0.00223738	0.0152044
cg05630725	Open_sea	SOX5	5'UTR	0.848998	0.0836741	0.860421	0.0702908	-0.0114227	0.0392569
cg05642789	Island	MIB2	Body	0.54503	0.0824586	0.497555	0.0919238	0.047476	0.00191952
cg05656364	Open_sea	VAMP8	5'UTR	0.0865628	0.0387296	0.0627719	0.0483526	0.023791	0.00583703
cg05663891	Open_sea	ZNF257	TSS1500	0.899305	0.0593686	0.914389	0.0389715	-0.0150835	0.0370903
cg05668703	Island	BAHCC1	Body	0.530176	0.10467	0.575198	0.115946	-0.0450225	0.0468443
cg05670995	Island	MMP21	Body	0.626804	0.0838713	0.657855	0.0807424	-0.0310508	0.0365493
cg05671758	Island	PIGQ	3'UTR	0.816677	0.0804888	0.844035	0.0744209	-0.0273583	0.0454163
cg05678462	N_Shore	C6orf195	5'UTR	0.891	0.0446381	0.910195	0.0526605	-0.0191942	0.0421598
cg05679002	Open_sea	TMCC1	TSS200	0.904851	0.042885	0.921861	0.0389022	-0.0170098	0.0354393
cg05688618	Open_sea	ARHGAP24	Body	0.850802	0.0736759	0.87227	0.0564994	-0.0214678	0.0456551
cg05694921	Island	PTPRU	Body	0.244882	0.0975653	0.211775	0.083385	0.0331076	0.0423802
cg05695429	S_Shore	INPP5D	Body	0.151529	0.0501685	0.131634	0.0430313	0.0198952	0.0422194
cg05697726	S_Shore	PSMB8	TSS1500	0.12321	0.0624437	0.0953303	0.0545452	0.0278796	0.00336355
cg05705335	Open_sea	CMIP	Body	0.903493	0.0459536	0.925911	0.046062	-0.022418	0.0147113
cg05711445	Open_sea	TBXAS1	TSS200	0.16	0.0663598	0.136046	0.0643309	0.0239534	0.0226457
cg05715998	Open_sea	DSCAML1	Body	0.941154	0.0451961	0.945777	0.0282922	-0.004623	0.0491158
cg05729249	Island	PRKAR1B	5'UTR	0.132342	0.090283	0.0751796	0.101284	0.0571621	0.00807324
cg05730092	S_Shore	BEGAIN	TSS1500	0.729262	0.0518778	0.695552	0.0578966	0.03371	0.00870095
cg05735765	Island	MAPRE2	TSS1500	0.104242	0.0745112	0.114406	0.0439411	-0.0101641	0.0272386
cg05769344	Open_sea	LAT	Body	0.108767	0.0495512	0.092009	0.0434039	0.0167584	0.0363756
cg05785932	Open_sea	KCNMA1	Body	0.832593	0.0761882	0.854458	0.0600355	-0.0218645	0.043619
cg05798125	Open_sea	LAT	Body	0.107243	0.0556109	0.0879717	0.0474287	0.0192712	0.0185353
cg05812599	S_Shore	CLPB	TSS1500	0.926852	0.0538523	0.936068	0.0299008	-0.009216	0.0489898
cg05820861	Island	C1QTNF9	TSS1500	0.810976	0.108514	0.776832	0.0945174	0.0341438	0.0210707
cg05851542	Island	PRRT3	Body	0.831589	0.0681407	0.852882	0.0675209	-0.0212925	0.0305861
cg05859441	Open_sea	ARHGAP17	Body	0.806963	0.0601873	0.824779	0.0514469	-0.0178158	0.0348136
cg05864433	N_Shore	AMZ1	5'UTR	0.0750991	0.0339783	0.0589665	0.0418766	0.0161326	0.00320912
cg05884705	Open_sea	PLCB2	1stExon	0.0920601	0.0521699	0.0714737	0.0527015	0.0205864	0.00704012
cg05887270	Open_sea	SEPN1	Body	0.229965	0.0715389	0.200076	0.0887568	0.0298893	0.0231875
cg05890011	Open_sea	TTTY15	TSS200	0.338548	0.103128	0.299042	0.10154	0.0395055	0.0370911
cg05895034	S_Shore	PRSS22	TSS1500	0.301503	0.102157	0.250945	0.100954	0.0505585	0.0389547
cg05898524	N_Shore	LMNA	TSS1500	0.550777	0.0552603	0.569474	0.0576506	-0.0186972	0.0158329
cg05950572	Open_sea	SPON1	Body	0.884227	0.0453455	0.902717	0.0568943	-0.018491	0.0293854
cg05959508	Open_sea	TRAF3IP3	TSS200	0.135987	0.0528904	0.113782	0.0537422	0.0222048	0.0123158
cg05973398	Open_sea	RUNX1	Body	0.119071	0.0408851	0.0944769	0.0531109	0.0245942	0.0050624
cg05979232	Open_sea	C10orf105	5'UTR	0.159279	0.0696651	0.132493	0.058643	0.0267853	0.013626
cg05979619	Open_sea	MERTK	Body	0.861371	0.0759827	0.88796	0.0544192	-0.0265895	0.0215384
cg05984244	Island	TGFB1I1	Body	0.133138	0.0710101	0.100179	0.0772157	0.0329597	0.0125592
cg05995465	Open_sea	HDAC4	5'UTR	0.848694	0.143125	0.770864	0.193794	0.07783	0.0402414
cg05997414	N_Shore	HDAC4	Body	0.197362	0.0751869	0.176806	0.0787958	0.0205569	0.0433259
cg05999993	Open_sea	AOAH	TSS200	0.0908711	0.0370371	0.0756797	0.0460015	0.0151914	0.0166774
cg06020661	Open_sea	HTR2A	TSS1500	0.820083	0.0429039	0.846449	0.0439479	-0.0263665	0.0224301
cg06033764	N_Shore	RNF138	TSS1500	0.876216	0.0401648	0.86394	0.043623	0.0122758	0.0450823
cg06040034	S_Shore	DLGAP2	Body	0.551662	0.096896	0.580901	0.0829977	-0.0292385	0.0264785
cg06051411	S_Shore	KCTD2	Body	0.883173	0.0444283	0.903983	0.0511703	-0.0208095	0.018462
cg06058187	Open_sea	GZMA	TSS200	0.12063	0.0604967	0.102975	0.0665773	0.0176547	0.0464383
cg06060201	Island	LOC401630	TSS200	0.4187	0.0900525	0.464411	0.0805116	-0.0457103	0.0261464
cg06096336	Open_sea	PSMD1	Body	0.636357	0.0637015	0.591373	0.0697126	0.0449842	0.00405287
cg06109664	Island	EIF4E	5'UTR	0.132808	0.0690992	0.103849	0.059037	0.028959	0.0461452
cg06137072	Open_sea	ZBTB38	5'UTR	0.596421	0.0830329	0.635702	0.0944244	-0.0392812	0.0460943
cg06144361	Open_sea	KCNMA1	Body	0.860017	0.0535983	0.879411	0.0542955	-0.019394	0.0400764
cg06150148	Open_sea	LONRF2	Body	0.758815	0.085396	0.80091	0.0793142	-0.0420945	0.00298065
cg06191260	S_Shore	MAPK4	5'UTR	0.4152	0.0855527	0.377119	0.101009	0.0380812	0.0430191
cg06216883	Open_sea	MYOM2	Body	0.0515974	0.0523074	0.0573122	0.0336212	-0.00571483	0.0431055
cg06230736	Island	FLJ45983	TSS1500	0.0392056	0.0550498	0.043441	0.0254538	-0.00423534	0.0211773
cg06242242	Island	PRKAR1B	5'UTR	0.183576	0.104435	0.117641	0.115588	0.065935	0.00417174
cg06253058	Island	WWTR1	Body	0.0590114	0.046651	0.0674805	0.0318619	-0.00846908	0.0138619
cg06268875	N_Shore	FAM38B	Body	0.440286	0.0984574	0.39787	0.091814	0.042416	0.0315338
cg06270545	Open_sea	LOC390595	3'UTR	0.859722	0.0539259	0.879913	0.0508315	-0.0201912	0.0338648
cg06272010	N_Shore	INPP5D	TSS1500	0.12535	0.0653825	0.108904	0.0541507	0.0164457	0.0435279
cg06289725	N_Shore	CHRM1	TSS200	0.812248	0.0729551	0.84082	0.0648067	-0.0285722	0.0338765
cg06295238	N_Shore	CTBP1	3'UTR	0.865096	0.0421466	0.887484	0.0530026	-0.0223885	0.018288
cg06318796	Open_sea	ARID5B	Body	0.855985	0.0666289	0.882459	0.0582954	-0.0264745	0.0364149
cg06327814	Open_sea	C7orf53	5'UTR	0.851309	0.0701356	0.872768	0.0558801	-0.021459	0.0354892
cg06339706	Open_sea	PLEKHA4	5'UTR	0.834703	0.0764836	0.858247	0.0619475	-0.023544	0.0397865
cg06345789	S_Shore	LOC100133991	Body	0.146651	0.0462091	0.131087	0.0441439	0.0155641	0.0404796
cg06365108	Open_sea	TRIM40	1stExon	0.145436	0.0498672	0.119814	0.0481524	0.0256214	0.00611628
cg06366791	Open_sea	ATG4C	TSS1500	0.269811	0.0938824	0.241673	0.0764998	0.0281386	0.0189202
cg06367702	Island	NEUROG2	Body	0.0458453	0.046313	0.0562324	0.0258079	-0.0103871	0.00501909
cg06374811	Open_sea	FLJ22536	Body	0.889721	0.0474785	0.910576	0.0514784	-0.0208555	0.028456
cg06380123	Open_sea	BIN2	TSS200	0.136766	0.0752362	0.115206	0.05772	0.0215597	0.0371683
cg06384607	N_Shelf	TBXA2R	5'UTR	0.794133	0.0598097	0.820773	0.0632007	-0.0266405	0.0290292
cg06387669	Open_sea	SERPINF2	1stExon	0.866357	0.0521556	0.883484	0.0510346	-0.0171267	0.0492642
cg06440087	Open_sea	ITIH2	TSS200	0.844261	0.0769017	0.870001	0.061741	-0.0257402	0.0384352
cg06447378	Open_sea	FREM2	Body	0.878103	0.0379529	0.892698	0.0429586	-0.0145945	0.0371814
cg06454337	Open_sea	TMEM27	TSS1500	0.339565	0.0514087	0.354044	0.0503265	-0.014479	0.0214958
cg06457011	S_Shore	PLCG1	Body	0.239775	0.0880441	0.288757	0.0820726	-0.0489817	0.0140403
cg06492372	Open_sea	FAM178B	Body	0.820067	0.0478997	0.843937	0.0560421	-0.0238707	0.0489479
cg06499262	N_Shore	NFAT5	TSS1500	0.124158	0.0387038	0.103851	0.055346	0.0203072	0.0158895
cg06500714	Island	VENTX	TSS1500	0.047596	0.0408297	0.0554132	0.0324533	-0.00781719	0.0210806
cg06505768	S_Shelf	RAB33A	Body	0.841371	0.0464229	0.864118	0.0402376	-0.0227477	0.0262116
cg06508879	Island	IGSF9B	TSS1500	0.035468	0.0726666	0.0459488	0.0332291	-0.0104808	0.00331041
cg06523752	N_Shore	ADAD1	TSS1500	0.842649	0.04891	0.858899	0.0413055	-0.0162503	0.0388974
cg06525453	N_Shore	CPT2	TSS1500	0.860212	0.0496057	0.884512	0.0526703	-0.0243	0.0101364
cg06527816	S_Shore	ODZ3	Body	0.0525901	0.0440001	0.0616999	0.0308728	-0.00910977	0.0174648
cg06554535	S_Shore	PARVA	Body	0.234849	0.065263	0.260315	0.0653296	-0.0254657	0.00915554
cg06556244	Open_sea	EPHA1	Body	0.859912	0.0626695	0.878335	0.0556641	-0.018423	0.0348905
cg06586046	N_Shore	CCDC40	Body	0.491024	0.0725995	0.522273	0.0658802	-0.0312487	0.0172518
cg06598597	N_Shore	GDPD1	TSS1500	0.0387057	0.0488016	0.0442028	0.0317026	-0.00549714	0.0449392
cg06604289	Open_sea	PRDM2	Body	0.133277	0.0463066	0.114506	0.0527377	0.0187712	0.0110839
cg06623219	Island	NFIX	3'UTR	0.160257	0.0677049	0.135769	0.0674247	0.0244881	0.0382369
cg06632214	N_Shore	IFITM1	1stExon	0.119058	0.0496369	0.0997588	0.068588	0.0192993	0.0171785
cg06633081	Open_sea	SAMD4A	Body	0.573355	0.065305	0.600468	0.0624626	-0.0271123	0.0482851
cg06633978	Open_sea	CFDP1	Body	0.108983	0.0411887	0.0892005	0.053254	0.0197825	0.00839804
cg06655414	Island	JAK3	Body	0.862958	0.069751	0.884096	0.0541285	-0.021138	0.0490364
cg06657944	N_Shore	TBL1XR1	TSS200	0.0783597	0.0424116	0.0940485	0.042634	-0.0156888	0.0345575
cg06668065	S_Shore	FLJ42709	Body	0.160274	0.0660884	0.135763	0.0643131	0.0245119	0.00431903
cg06671706	Island	CLDN23	1stExon	0.288325	0.11948	0.240002	0.109182	0.048323	0.024762
cg06677013	S_Shore	CYB5R4	Body	0.157868	0.0713527	0.131591	0.0690998	0.0262767	0.0190013
cg06683487	Open_sea	LMF1	Body	0.842795	0.0689513	0.85507	0.0731271	-0.0122748	0.030256
cg06693048	Open_sea	EYA1	TSS1500	0.890539	0.0425333	0.909173	0.040132	-0.0186348	0.0403883
cg06703803	Open_sea	ANAPC7	3'UTR	0.879078	0.0436859	0.898922	0.055175	-0.0198445	0.0298273
cg06707544	Open_sea	KLK7	TSS200	0.195815	0.0622049	0.214035	0.0600267	-0.0182201	0.00740556
cg06714705	Open_sea	OLFML1	5'UTR	0.841365	0.0508334	0.863429	0.0536164	-0.022064	0.0168473
cg06732439	Island	LOC151174	TSS200	0.0550379	0.062933	0.0554126	0.0302708	-0.000374705	0.00948168
cg06737308	S_Shelf	ENPP6	Body	0.706068	0.130273	0.641407	0.122226	0.064661	0.0308542
cg06745704	Open_sea	SYTL1	TSS200	0.0784306	0.0342837	0.0643472	0.0425692	0.0140834	0.0124255
cg06748966	S_Shore	HCST	TSS200	0.12751	0.0687304	0.102709	0.0608856	0.0248014	0.0224813
cg06752054	Open_sea	MX2	TSS1500	0.089957	0.038408	0.0739377	0.0394855	0.0160192	0.019624
cg06767059	N_Shore	LRPAP1	3'UTR	0.957918	0.0573213	0.947806	0.0363011	0.0101115	0.049739
cg06777902	Open_sea	FANK1	Body	0.202855	0.0679373	0.239772	0.0583022	-0.0369171	0.0245227
cg06778183	Open_sea	MCTP1	Body	0.0915598	0.0384085	0.0787048	0.0402909	0.0128549	0.0141787
cg06785293	Open_sea	ARID1B	Body	0.687338	0.0533064	0.707697	0.0489428	-0.020359	0.0177916
cg06785712	Open_sea	CLCA2	TSS1500	0.867716	0.0365489	0.84332	0.0549359	0.024396	0.0116186
cg06786153	Open_sea	TBC1D2B	Body	0.077692	0.0413396	0.0581504	0.0409012	0.0195417	0.00594379
cg06786372	N_Shore	HOXA2	Body	0.87422	0.0444596	0.895044	0.0522826	-0.0208233	0.0484461
cg06787669	Open_sea	MYO1G	TSS200	0.134403	0.0764532	0.106649	0.0561546	0.0277543	0.0308209
cg06800301	N_Shore	NECAP2	TSS1500	0.339639	0.0490867	0.351162	0.0413662	-0.0115235	0.0331969
cg06804210	Island	CD8A	TSS1500	0.35183	0.0998049	0.317518	0.0858004	0.0343118	0.0402928
cg06809326	Island	CCDC144NL	TSS200	0.687342	0.101616	0.735401	0.0974632	-0.048059	0.0204854
cg06826760	S_Shore	GLRX2	TSS1500	0.816505	0.03962	0.800751	0.0339702	0.0157545	0.02635
cg06829681	Open_sea	TEAD1	Body	0.831811	0.0470883	0.84798	0.0396459	-0.0161695	0.0277712
cg06862374	Island	WNT6	Body	0.0435844	0.0678074	0.0482759	0.0298986	-0.00469145	0.037043
cg06864127	N_Shore	RNF212	Body	0.543678	0.0526478	0.565202	0.0543188	-0.0215247	0.032322
cg06875424	S_Shore	TBX5	Body	0.126509	0.0303552	0.113043	0.0454696	0.0134655	0.0099355
cg06879394	Open_sea	PHACTR1	Body	0.133117	0.069631	0.11172	0.0603931	0.0213973	0.0129783
cg06941009	Open_sea	A2BP1	5'UTR	0.847085	0.0787669	0.86294	0.0589133	-0.015856	0.0335257
cg06941869	Open_sea	TBX19	Body	0.922222	0.0450117	0.922807	0.0501754	-0.00058475	0.0228114
cg06954658	Island	SALL3	TSS200	0.0506493	0.0516144	0.0555382	0.0313245	-0.00488885	0.0259046
cg06958766	N_Shelf	TGFB3	Body	0.846093	0.0559134	0.867166	0.0592294	-0.0210727	0.0362505
cg06959340	Island	JUB	Body	0.0307443	0.0578606	0.0396369	0.0275798	-0.0088926	0.0387804
cg06960698	S_Shore	FGF14	TSS1500	0.0251013	0.0478078	0.0334655	0.0255568	-0.00836415	0.0179662
cg06966660	Island	TACC2	Body	0.0415553	0.0720719	0.0478207	0.0323262	-0.00626547	0.00786646
cg06974034	N_Shore	ACVR1C	Body	0.724438	0.0534235	0.749961	0.0619805	-0.0255225	0.0102596
cg06975979	Island	LRRC61	TSS1500	0.348428	0.0821737	0.388465	0.0708676	-0.0400368	0.0301844
cg06977014	Open_sea	RUNDC3B	Body	0.21504	0.069504	0.192799	0.06532	0.0222412	0.0289478
cg06979771	N_Shore	CACNG3	TSS200	0.519069	0.0730922	0.550983	0.0680693	-0.0319147	0.00776299
cg07005767	Open_sea	ABRA	TSS200	0.824857	0.054045	0.849444	0.0551254	-0.0245868	0.0343483
cg07017242	S_Shore	IMPDH1	Body	0.749649	0.0474059	0.778432	0.0399685	-0.0287827	0.0205981
cg07028533	Island	CNTNAP2	TSS200	0.0582001	0.0740496	0.06617	0.0434481	-0.00796989	0.046073
cg07035503	Island	NEUROG1	TSS1500	0.0375784	0.0666704	0.0456212	0.0352248	-0.00804272	0.0492837
cg07041681	N_Shore	LOC100129637	Body	0.575377	0.0572885	0.557284	0.0673542	0.0180932	0.043225
cg07053546	Open_sea	RBMS1	Body	0.884054	0.0463729	0.905618	0.0560992	-0.021564	0.0444638
cg07054208	N_Shore	DCDC2	TSS1500	0.297349	0.080913	0.348008	0.088594	-0.050659	0.00111979
cg07089232	Open_sea	SH3TC1	Body	0.820542	0.0636651	0.841078	0.0524233	-0.020536	0.0414249
cg07091758	Open_sea	PKD1L2	TSS1500	0.679694	0.0852551	0.717009	0.0804912	-0.0373145	0.0378486
cg07094847	N_Shore	HOXA3	5'UTR	0.865691	0.0456085	0.889162	0.0529126	-0.0234705	0.0185794
cg07095330	S_Shelf	CISD3	Body	0.870125	0.0550391	0.895989	0.051829	-0.025864	0.040223
cg07106615	S_Shore	TP53BP1	TSS1500	0.893941	0.0420525	0.913701	0.043659	-0.0197598	0.0443047
cg07106989	S_Shore	NPR1	Body	0.90329	0.0376092	0.912355	0.0367859	-0.00906475	0.0429645
cg07113653	Open_sea	GFOD1	Body	0.141568	0.0690328	0.117262	0.0605713	0.0243064	0.0250755
cg07119106	Open_sea	KIAA1614	Body	0.855479	0.0376996	0.877886	0.035919	-0.0224065	0.0380821
cg07119472	Open_sea	BIN2	TSS200	0.131149	0.0628455	0.105395	0.0584789	0.0257545	0.0262346
cg07127888	Open_sea	GINS4	3'UTR	0.879485	0.0435126	0.901517	0.0542668	-0.0220325	0.0390923
cg07139440	N_Shore	CDC42SE1	5'UTR	0.0262607	0.0577259	0.0344302	0.0307458	-0.00816957	0.0407713
cg07143733	S_Shelf	MIR155HG	Body	0.844384	0.0408864	0.823999	0.0396892	0.0203855	0.0390232
cg07157834	S_Shore	PM20D1	TSS1500	0.711823	0.128792	0.645999	0.143031	0.0658243	0.0100554
cg07161429	Open_sea	CHST11	Body	0.153205	0.0671338	0.128097	0.0700972	0.0251075	0.014894
cg07167872	S_Shore	PM20D1	TSS200	0.56437	0.213764	0.434294	0.249227	0.130076	0.0180161
cg07209987	Open_sea	UBE4B	Body	0.904417	0.0430352	0.924547	0.0487863	-0.0201295	0.0290937
cg07238439	Open_sea	TPCN1	Body	0.837132	0.0648417	0.859246	0.0580046	-0.0221135	0.0496834
cg07241170	Open_sea	C6orf145	Body	0.887665	0.0402403	0.90566	0.0450408	-0.0179947	0.0240081
cg07249433	Open_sea	INPP5A	Body	0.898166	0.0407224	0.91298	0.0561368	-0.014814	0.0407687
cg07264025	Open_sea	MGAT4C	5'UTR	0.615441	0.116863	0.693901	0.0984351	-0.07846	0.0132351
cg07269138	Open_sea	P2RY14	1stExon	0.107461	0.0528164	0.0849984	0.0449935	0.022463	0.00578893
cg07274406	Open_sea	ITGB2	5'UTR	0.103943	0.0440607	0.0783408	0.053427	0.0256026	0.00241999
cg07280593	Open_sea	LILRA2	5'UTR	0.110916	0.0432597	0.0939032	0.0497676	0.0170129	0.0372243
cg07285276	Open_sea	RAPGEF1	TSS200	0.83972	0.0344546	0.821871	0.0464022	0.017849	0.0265356
cg07293947	N_Shore	SFXN1	TSS1500	0.05751	0.0527047	0.0665232	0.0305283	-0.00901323	0.040357
cg07298347	Open_sea	FMNL2	Body	0.715596	0.0718565	0.745422	0.0852917	-0.029827	0.0153528
cg07301505	Island	PI4K2A	TSS200	0.00982452	0.0481947	0.0190873	0.0226563	-0.00926273	0.0309508
cg07303091	Open_sea	PRICKLE1	Body	0.153186	0.0676694	0.12952	0.0607568	0.023666	0.0335281
cg07303244	Island	OPRK1	5'UTR	0.0470343	0.0476768	0.0565385	0.0377552	-0.00950417	0.017747
cg07320630	Open_sea	GCOM1	Body	0.853247	0.058017	0.873939	0.0545957	-0.020692	0.0334708
cg07328351	Open_sea	S100B	TSS1500	0.156427	0.0616558	0.129874	0.0553592	0.0265531	0.02597
cg07333350	Island	GALR2	Body	0.0907399	0.04753	0.112015	0.0523052	-0.0212747	0.0398963
cg07359379	Open_sea	SLC9A1	Body	0.863413	0.0448023	0.883043	0.0544218	-0.0196302	0.0363609
cg07378067	N_Shore	AMN	TSS200	0.708394	0.067996	0.697392	0.0541447	0.0110018	0.0335995
cg07380416	Open_sea	CD6	5'UTR	0.135583	0.0758478	0.110892	0.0600283	0.0246909	0.0364342
cg07387286	Open_sea	ADAM5P	TSS200	0.588965	0.0875157	0.625412	0.0946453	-0.0364467	0.0260802
cg07390647	S_Shore	ST3GAL6	5'UTR	0.109343	0.0474938	0.0960415	0.0561869	0.0133013	0.0452072
cg07419021	N_Shore	TBR1	Body	0.108844	0.049465	0.0906402	0.0496433	0.0182036	0.0450225
cg07441272	Island	RPL39L	TSS1500	0.0251276	0.0521106	0.0359552	0.0266023	-0.0108276	0.0273643
cg07452625	Open_sea	SPG7	Body	0.818746	0.048678	0.791978	0.0633286	0.0267675	0.0227695
cg07479030	N_Shore	ATP11A	Body	0.843352	0.0440391	0.859913	0.048824	-0.0165605	0.0346506
cg07483726	Open_sea	NXN	Body	0.906828	0.0383294	0.920541	0.036647	-0.0137133	0.0452672
cg07486252	Open_sea	ANK2	Body	0.860965	0.0429483	0.88478	0.054622	-0.0238158	0.00796077
cg07492045	N_Shore	LOC729678	Body	0.158162	0.0680064	0.127057	0.0587768	0.0311053	0.0286936
cg07499899	Open_sea	RAP1GAP	Body	0.834417	0.0551845	0.856563	0.045957	-0.0221465	0.0383174
cg07501988	N_Shore	MAP4K1	Body	0.867069	0.0680493	0.893539	0.0592235	-0.0264702	0.0253449
cg07513276	S_Shore	ECHDC1	TSS1500	0.0275195	0.0510154	0.0316915	0.0276048	-0.00417193	0.0286905
cg07524997	N_Shore	PCDHGA4	Body	0.559225	0.0876639	0.613798	0.0862539	-0.0545733	0.00185194
cg07530063	N_Shore	DEGS2	Body	0.157953	0.0748251	0.129595	0.0607915	0.0283576	0.0384299
cg07537821	Open_sea	CRTAM	Body	0.0817784	0.0298077	0.0660312	0.0465146	0.0157472	0.0313459
cg07542476	Island	CD37	Body	0.77744	0.0714591	0.798789	0.0603916	-0.0213488	0.0499424
cg07577713	S_Shore	COL6A4P2	Body	0.926564	0.0429966	0.933008	0.0332069	-0.00644425	0.0215184
cg07579839	Island	MFSD10	Body	0.184856	0.0663509	0.155767	0.062819	0.0290892	0.00528961
cg07584558	N_Shore	DEDD2	3'UTR	0.157668	0.0552732	0.141527	0.0500826	0.0161411	0.0192299
cg07594247	Island	PAX8	Body	0.653668	0.111511	0.576179	0.127112	0.0774895	0.0268077
cg07622957	S_Shore	CLCN7	Body	0.892672	0.0907362	0.827314	0.15939	0.0653577	0.00553404
cg07626033	S_Shore	SLC6A1	5'UTR	0.670076	0.0990567	0.713519	0.101471	-0.0434433	0.0269257
cg07628717	Open_sea	FOXK1	Body	0.745709	0.0345383	0.723665	0.038213	0.0220437	0.0336073
cg07629165	Island	TRPM2	Body	0.622031	0.0659779	0.649264	0.06431	-0.027233	0.0438142
cg07638320	N_Shelf	CRYL1	Body	0.264557	0.0838767	0.236201	0.0871199	0.0283558	0.0100284
cg07641284	Open_sea	C16orf54	5'UTR	0.147898	0.0598828	0.120294	0.0531286	0.0276036	0.0119196
cg07644807	N_Shelf	RNF166	Body	0.105753	0.0581632	0.0855864	0.0455805	0.0201669	0.0172783
cg07673080	Open_sea	HDAC4	Body	0.745942	0.134505	0.686407	0.135891	0.0595355	0.0425319
cg07684169	Island	PAX1	1stExon	0.0439435	0.0492455	0.0494909	0.0273166	-0.00554743	0.0447471
cg07685869	Island	KIFC3	TSS1500	0.0417783	0.0518765	0.0537285	0.0331576	-0.0119502	0.0302957
cg07690127	Open_sea	MAD1L1	Body	0.539592	0.0589575	0.505869	0.0548729	0.0337225	0.0408165
cg07730329	N_Shore	PCDHGA4	Body	0.234655	0.0952842	0.2937	0.0978251	-0.0590449	0.0153557
cg07745373	S_Shore	DTX4	Body	0.449673	0.104404	0.389725	0.11765	0.059948	0.00689671
cg07751669	Open_sea	C9orf84	TSS1500	0.793883	0.0358407	0.767107	0.0393284	0.0267765	0.0143872
cg07763768	Open_sea	C9orf45	TSS200	0.853376	0.0425658	0.873577	0.05626	-0.0202007	0.0126016
cg07772999	N_Shore	PAX8	Body	0.624346	0.0885274	0.562915	0.0867296	0.061431	0.0131619
cg07788438	Open_sea	MYO1D	Body	0.111399	0.03865	0.089296	0.0496037	0.0221031	0.00452756
cg07790870	Open_sea	CBFA2T2	Body	0.826317	0.0725161	0.856713	0.0686852	-0.0303963	0.0379555
cg07795766	Open_sea	C22orf9	Body	0.808464	0.0738649	0.821322	0.0686523	-0.0128582	0.0339212
cg07809909	S_Shore	FOXS1	TSS200	0.772887	0.0630157	0.795907	0.0727488	-0.0230195	0.0381188
cg07810162	Open_sea	CAPN12	TSS1500	0.689966	0.045624	0.709226	0.0477148	-0.01926	0.0292098
cg07824265	N_Shore	UNC5C	Body	0.0699726	0.0468898	0.0670562	0.0545679	0.00291633	0.0429605
cg07832674	Open_sea	IL17RE	TSS1500	0.165526	0.0753389	0.138309	0.0678782	0.027217	0.0214481
cg07847733	N_Shore	SLAIN1	TSS1500	0.0843087	0.0548928	0.0713362	0.0568296	0.0129725	0.0365343
cg07866001	Open_sea	TRIO	Body	0.882177	0.0409519	0.899451	0.0508409	-0.0172742	0.0318682
cg07868599	Island	CCDC64B	Body	0.105766	0.114461	0.125415	0.0936518	-0.0196498	0.0398883
cg07869830	N_Shore	NEURL	TSS1500	0.749132	0.0398079	0.770285	0.0353684	-0.0211537	0.0123055
cg07870985	Open_sea	TCEAL8	1stExon	0.216958	0.0578702	0.245381	0.0660286	-0.0284225	0.032339
cg07882671	Island	IRX4	TSS200	0.038159	0.0469228	0.0481178	0.0275806	-0.00995882	0.0189651
cg07893584	Island	PTPRD	5'UTR	0.0565128	0.042926	0.0667883	0.0313047	-0.0102754	0.0331171
cg07900958	N_Shore	FAM19A5	Body	0.838905	0.0467052	0.853977	0.051335	-0.0150718	0.0350126
cg07912689	Open_sea	ZBP1	1stExon	0.11524	0.0404146	0.0926225	0.0506205	0.0226178	0.0146293
cg07921503	S_Shore	CHST12	5'UTR	0.161265	0.066224	0.140457	0.057531	0.0208086	0.0241772
cg07932899	Island	TPO	Body	0.800288	0.0800293	0.826956	0.061955	-0.0266685	0.0492454
cg07942500	S_Shore	PLEKHG3	5'UTR	0.860378	0.0576557	0.885721	0.0493367	-0.0253432	0.0392846
cg07945582	Open_sea	NFE2L3	Body	0.652404	0.0589293	0.625696	0.066127	0.0267082	0.0365449
cg07946977	Open_sea	DUSP10	5'UTR	0.144132	0.0679327	0.122226	0.0600526	0.0219057	0.0145578
cg07956346	S_Shelf	SGIP1	Body	0.873835	0.0466961	0.89565	0.052125	-0.021815	0.0308235
cg07971790	Open_sea	RORA	Body	0.687669	0.0616494	0.701604	0.0565487	-0.0139353	0.0423602
cg07991704	Open_sea	SLC4A4	5'UTR	0.882073	0.0448928	0.903505	0.0519922	-0.0214325	0.0111466
cg08000684	N_Shore	RGL3	TSS200	0.0865046	0.0784598	0.0998294	0.0412206	-0.0133249	0.0185005
cg08017858	Island	P4HA3	1stExon	0.0252352	0.0607014	0.0351026	0.0283782	-0.00986742	0.0264807
cg08017880	Island	SIGIRR	Body	0.146302	0.0446683	0.159275	0.0448652	-0.012973	0.0359873
cg08031413	N_Shore	UBE2Q1	Body	0.875259	0.0419357	0.889897	0.054161	-0.014638	0.0417691
cg08047907	Island	C1orf114	TSS200	0.0276567	0.0562273	0.0353103	0.029764	-0.00765361	0.0408177
cg08075204	Open_sea	BIN2	TSS200	0.149254	0.0718664	0.123994	0.0605952	0.0252609	0.0257422
cg08087655	Open_sea	LOC399959	Body	0.777942	0.0688035	0.79968	0.0687357	-0.021738	0.0443573
cg08101036	N_Shore	HOXA3	5'UTR	0.856343	0.0723768	0.880571	0.0588529	-0.0242273	0.0438665
cg08101264	Open_sea	ACOT8	TSS1500	0.0593961	0.0424944	0.0675242	0.0299121	-0.0081281	0.0414928
cg08102516	Open_sea	SDK1	Body	0.122345	0.0506969	0.101909	0.0552637	0.0204368	0.0466863
cg08114476	Island	ASNS	TSS200	0.0290473	0.0549682	0.035573	0.0259085	-0.00652572	0.0394528
cg08122051	Open_sea	WWOX	Body	0.881437	0.0570638	0.904871	0.0520515	-0.023434	0.0281397
cg08124910	Island	LOC100133991	Body	0.0366232	0.0710002	0.0446465	0.0300893	-0.00802335	0.0132961
cg08157228	Island	FOXF1	1stExon	0.0349387	0.0460899	0.0417853	0.0257988	-0.00684661	0.0416261
cg08166750	Island	EPS8L1	Body	0.0744991	0.0704823	0.077575	0.0380002	-0.00307591	0.0418072
cg08168897	S_Shore	BIN1	TSS1500	0.29047	0.0688363	0.261766	0.0658272	0.0287038	0.0245453
cg08170294	N_Shore	FOXJ1	Body	0.881877	0.0432216	0.903166	0.0502048	-0.0212895	0.0212753
cg08180525	S_Shore	DEGS2	TSS1500	0.88316	0.0421078	0.904312	0.0460198	-0.021152	0.0224522
cg08181402	N_Shore	C16orf91	TSS200	0.626281	0.0482853	0.653089	0.0538112	-0.0268085	0.0191809
cg08189801	Island	LOC404266	Body	0.10551	0.0346535	0.0852341	0.0398262	0.0202758	0.0120022
cg08198228	Open_sea	SH3RF3	Body	0.848421	0.0737388	0.873661	0.0636458	-0.0252398	0.04573
cg08201604	Open_sea	PPP2R2A	Body	0.593449	0.0601893	0.55899	0.0622415	0.0344585	0.0183755
cg08202287	N_Shore	B3GNT7	TSS1500	0.528952	0.0460868	0.559662	0.0456371	-0.0307102	0.0341483
cg08233250	Island	OTUD7B	TSS200	0.027096	0.0579092	0.0353728	0.0266014	-0.00827685	0.0311751
cg08236767	Island	ST6GAL2	TSS200	0.0589191	0.0502695	0.0620727	0.0335987	-0.00315355	0.030112
cg08240529	N_Shore	QPCT	TSS1500	0.931758	0.0394639	0.939581	0.0351854	-0.007823	0.0442303
cg08242636	N_Shore	CBFB	TSS1500	0.147745	0.0679354	0.12725	0.0542554	0.0204954	0.0201616
cg08266168	N_Shore	F7	TSS200	0.788704	0.0634018	0.815312	0.0655033	-0.0266082	0.0480426
cg08266202	Open_sea	PRDM16	Body	0.833264	0.0688124	0.858194	0.0611905	-0.0249298	0.0316612
cg08267047	S_Shore	SUMO1	TSS1500	0.0504935	0.0459598	0.0670145	0.0351164	-0.016521	0.0300126
cg08279097	Open_sea	DCLRE1B	3'UTR	0.873864	0.0493345	0.891929	0.0461197	-0.0180647	0.0488068
cg08295410	Open_sea	ADAM19	Body	0.812735	0.0586434	0.837418	0.0565374	-0.0246827	0.0414141
cg08296680	Island	SLC16A3	TSS200	0.103496	0.0474513	0.0844028	0.0498483	0.0190933	0.0242951
cg08300860	Open_sea	LDB3	TSS200	0.825264	0.0665479	0.850859	0.055513	-0.0255947	0.0498697
cg08317883	Open_sea	CUX2	Body	0.837597	0.0404123	0.855101	0.0393815	-0.0175037	0.0336304
cg08324703	Island	DIP2C	Body	0.879149	0.045037	0.897224	0.0531588	-0.0180745	0.0234612
cg08325813	Open_sea	LFNG	TSS1500	0.140654	0.037774	0.128262	0.0509711	0.012392	0.00841031
cg08327706	S_Shore	OPCML	Body	0.21104	0.0650223	0.189155	0.063433	0.0218844	0.0386174
cg08337420	N_Shore	ZSCAN22	TSS1500	0.608391	0.0697293	0.63212	0.0657528	-0.023729	0.0469235
cg08339023	S_Shelf	ARHGAP9	TSS1500	0.10827	0.0559989	0.092357	0.0440051	0.0159134	0.0422562
cg08362210	S_Shore	MIR196B	TSS1500	0.12845	0.0359376	0.109978	0.0447994	0.0184722	0.0187449
cg08371934	S_Shore	RANBP3	TSS1500	0.841398	0.0692428	0.862757	0.0688827	-0.0213583	0.0271316
cg08384314	Island	IER3	3'UTR	0.031325	0.0439246	0.0425882	0.0293339	-0.0112632	0.0409357
cg08384637	Island	FOXC2	1stExon	0.0311102	0.0595017	0.0400314	0.0326814	-0.00892122	0.0428271
cg08390901	S_Shore	LOC100287216	TSS1500	0.858821	0.0718874	0.884251	0.0520798	-0.0254298	0.0294825
cg08405910	S_Shelf	NCK2	Body	0.905363	0.0340814	0.916964	0.0396285	-0.0116013	0.0436496
cg08416875	N_Shore	MAN1A1	Body	0.136459	0.0573962	0.112387	0.0527386	0.0240717	0.0212631
cg08421051	S_Shore	LOC338799	Body	0.798416	0.0820136	0.82404	0.066363	-0.0256232	0.0355893
cg08450982	N_Shore	NUMBL	Body	0.833071	0.0729012	0.856412	0.0549161	-0.023341	0.028077
cg08452964	Open_sea	EYA3	Body	0.14338	0.0530886	0.121602	0.0559332	0.0217781	0.0113045
cg08453008	Open_sea	KLHL3	3'UTR	0.82387	0.0761134	0.848935	0.0627641	-0.0250643	0.0330725
cg08456334	N_Shore	PI4KB	1stExon	0.811222	0.0785419	0.837475	0.0629113	-0.0262525	0.0416575
cg08461451	Island	LINGO3	5'UTR	0.846569	0.0524793	0.876473	0.0513953	-0.0299038	0.00308705
cg08461840	N_Shore	GNG7	5'UTR	0.085607	0.0374244	0.0666353	0.0433357	0.0189717	0.0121505
cg08479865	Open_sea	DRD3	1stExon	0.922327	0.0454511	0.930458	0.040986	-0.00813125	0.0397262
cg08480068	N_Shore	SPN	5'UTR	0.139722	0.0726831	0.112683	0.0616504	0.0270387	0.0168288
cg08519385	S_Shore	HAS1	Body	0.858214	0.0514816	0.883857	0.0604301	-0.0256427	0.0180439
cg08528231	Island	SHISA9	Body	0.0766552	0.0435531	0.0862859	0.0296587	-0.00963069	0.0305356
cg08530879	Open_sea	DIP2B	Body	0.858083	0.0537462	0.880801	0.057106	-0.0227182	0.0190317
cg08536358	Open_sea	PDHA2	TSS1500	0.878402	0.0631353	0.87275	0.0556621	0.00565175	0.0442153
cg08541962	N_Shelf	GJD4	TSS200	0.632094	0.0702883	0.653354	0.0627324	-0.02126	0.0354003
cg08548559	N_Shore	PIK3IP1	Body	0.287569	0.0823983	0.27099	0.0911462	0.0165785	0.0328747
cg08551619	N_Shore	LNP1	TSS1500	0.152886	0.0632312	0.178126	0.0643018	-0.0252399	0.0196499
cg08578641	Island	C9orf25	Body	0.811184	0.0825762	0.83896	0.0686451	-0.0277762	0.0359317
cg08583277	S_Shore	ANKRD11	5'UTR	0.827578	0.0532183	0.847853	0.0572068	-0.020275	0.0341284
cg08597067	Open_sea	ELOVL5	Body	0.843783	0.0620345	0.869962	0.0568188	-0.026179	0.00970817
cg08657449	Open_sea	TM7SF4	TSS1500	0.849337	0.0322797	0.877198	0.0365292	-0.0278607	0.00202543
cg08669718	N_Shelf	ZNF718	Body	0.133935	0.0723862	0.106727	0.0637167	0.0272078	0.0096332
cg08696727	Island	MKX	TSS200	0.0398027	0.0446518	0.049583	0.0388732	-0.00978032	0.0423182
cg08715187	Open_sea	LOC91316	Body	0.160083	0.0626301	0.134298	0.0555055	0.0257855	0.0058622
cg08719289	S_Shore	CITED4	TSS1500	0.112225	0.0451214	0.0926935	0.0507292	0.0195314	0.00531686
cg08743634	N_Shore	C12orf29	TSS1500	0.679234	0.0696422	0.638828	0.0764899	0.0404058	0.00320279
cg08747277	Open_sea	MANEA	Body	0.862583	0.0698405	0.890919	0.0637754	-0.0283368	0.019592
cg08749443	Open_sea	PLIN1	TSS1500	0.865275	0.0596644	0.886077	0.051335	-0.0208025	0.0292786
cg08750951	Island	HERC5	Body	0.0539772	0.0533681	0.0554295	0.0359878	-0.00145222	0.0383389
cg08757862	Open_sea	TLR1	TSS1500	0.0856061	0.0423305	0.0704458	0.0468951	0.0151603	0.00675829
cg08774694	S_Shore	BCAR1	Body	0.750718	0.0788387	0.777313	0.0651281	-0.0265955	0.0337649
cg08779777	N_Shelf	PIK3CG	TSS200	0.217081	0.105036	0.193517	0.114203	0.0235638	0.0472459
cg08800777	S_Shore	MYEOV2	TSS1500	0.890802	0.0356463	0.870994	0.0363188	0.019808	0.014714
cg08811314	S_Shore	CMIP	Body	0.122199	0.0417622	0.104456	0.055275	0.0177431	0.00972058
cg08815110	S_Shelf	ARSG	5'UTR	0.786653	0.04321	0.808856	0.0466181	-0.0222033	0.0249141
cg08818829	Island	DNAH5	Body	0.776243	0.106258	0.724795	0.108458	0.0514482	0.0273602
cg08826839	Open_sea	FAP	TSS200	0.824194	0.0746784	0.848893	0.0586705	-0.024699	0.0318456
cg08859309	Open_sea	LOC100188949	TSS200	0.17101	0.0666856	0.14065	0.0646741	0.0303607	0.00263385
cg08880849	Island	HSPB9	TSS200	0.821472	0.0923769	0.851232	0.0807679	-0.02976	0.0379422
cg08882278	Open_sea	ZNF423	Body	0.831071	0.0647137	0.846449	0.0642671	-0.0153787	0.0410635
cg08890418	Island	KIF17	1stExon	0.037373	0.0484338	0.0425201	0.0303237	-0.00514717	0.0290195
cg08891605	Open_sea	LOC644165	TSS1500	0.610031	0.0567125	0.636785	0.0666755	-0.0267538	0.0352413
cg08907956	S_Shore	REEP3	Body	0.861637	0.0481222	0.87659	0.0480392	-0.0149528	0.039714
cg08923160	S_Shore	APOB48R	TSS1500	0.180813	0.0552308	0.162437	0.0623903	0.0183753	0.016711
cg08942004	N_Shore	CALHM3	3'UTR	0.926871	0.0437164	0.939665	0.0328974	-0.0127938	0.022884
cg08944961	Open_sea	CUX2	Body	0.132802	0.0542931	0.107893	0.0584063	0.0249088	0.0191376
cg08957127	S_Shore	GALNT9	Body	0.596429	0.0951397	0.631722	0.104233	-0.0352932	0.0365756
cg08972954	Open_sea	ITK	3'UTR	0.084827	0.0495724	0.0680554	0.0443134	0.0167716	0.0490331
cg08975445	Open_sea	SH2D4B	Body	0.884666	0.0472857	0.902732	0.0396178	-0.0180655	0.0262533
cg08985968	Open_sea	PCCA	Body	0.771326	0.0539812	0.804609	0.0591714	-0.033283	0.0470163
cg08992827	Open_sea	HTA	TSS1500	0.877764	0.046624	0.897088	0.0532012	-0.0193248	0.0295201
cg08993922	Open_sea	MAD1L1	Body	0.83785	0.0562498	0.858319	0.0448372	-0.0204692	0.0365659
cg09007470	Island	PPP1R14A	Body	0.482348	0.0493156	0.504227	0.0623501	-0.0218785	0.034692
cg09015433	Island	PENK	TSS1500	0.398311	0.0746613	0.440387	0.0991037	-0.0420758	0.0213177
cg09028166	Open_sea	NDST1	5'UTR	0.899319	0.0558787	0.919718	0.0270019	-0.0203995	0.047859
cg09059945	Island	MEST	TSS200	0.087365	0.0533471	0.0770072	0.0750214	0.0103578	0.0346272
cg09062708	Open_sea	NFIA	Body	0.874511	0.0507127	0.896784	0.0566452	-0.0222722	0.0337069
cg09068031	Open_sea	GALNTL4	Body	0.829669	0.0460272	0.791254	0.0618797	0.0384147	0.0019025
cg09072291	Open_sea	RAPGEF4	Body	0.872316	0.051539	0.892532	0.0496792	-0.0202165	0.0333052
cg09084279	Island	FSCN2	TSS1500	0.805388	0.0629898	0.834514	0.0567691	-0.029126	0.00936522
cg09091185	Open_sea	LMF1	Body	0.794029	0.0566002	0.809872	0.0474608	-0.0158438	0.0458931
cg09135343	N_Shore	DYRK2	TSS1500	0.261484	0.0800628	0.235064	0.0899972	0.0264202	0.0416271
cg09135656	N_Shore	PCDHB15	1stExon	0.495497	0.0932669	0.539482	0.0976907	-0.0439855	0.0357824
cg09150140	S_Shelf	NELL1	Body	0.605077	0.101038	0.643429	0.105205	-0.0383522	0.0414578
cg09153080	Open_sea	CD6	5'UTR	0.140462	0.0699661	0.115603	0.0552083	0.0248593	0.0103842
cg09154959	Open_sea	ARMC2	Body	0.83732	0.0759608	0.866653	0.0578982	-0.0293323	0.0263392
cg09165088	Island	JPH3	Body	0.715363	0.0515158	0.731808	0.0512824	-0.0164448	0.0449501
cg09167117	S_Shore	PDGFB	TSS1500	0.530436	0.0396757	0.543716	0.0365472	-0.0132793	0.0335136
cg09196959	Open_sea	TRIM40	TSS200	0.136876	0.0621698	0.101899	0.0593881	0.0349761	0.00696473
cg09210519	Island	SH3PXD2A	Body	0.0386006	0.0598126	0.042511	0.0247584	-0.00391035	0.00590309
cg09226986	Open_sea	SLC22A3	Body	0.864797	0.0578881	0.888046	0.0519868	-0.0232495	0.0294616
cg09237846	Open_sea	CHST11	Body	0.145334	0.0682152	0.124814	0.0694946	0.0205199	0.0203934
cg09238199	Open_sea	COL4A2	Body	0.129557	0.0479719	0.102977	0.0631552	0.02658	0.00563596
cg09238677	Open_sea	C3AR1	1stExon	0.0753008	0.0390541	0.0541205	0.0434115	0.0211803	0.0141178
cg09267708	Open_sea	KIAA0907	3'UTR	0.912076	0.0449844	0.924909	0.0425779	-0.0128335	0.0452075
cg09278107	N_Shore	PACS2	TSS1500	0.413607	0.0631376	0.383427	0.0788501	0.03018	0.0319692
cg09305096	Open_sea	GULP1	5'UTR	0.890608	0.0351637	0.872223	0.0449756	0.0183857	0.0353013
cg09350341	S_Shore	MMP2	TSS1500	0.0621683	0.0292616	0.0596811	0.0566576	0.00248724	0.0365976
cg09370982	S_Shore	TBC1D24	Body	0.875656	0.0595533	0.898894	0.0543549	-0.0232378	0.030149
cg09371853	N_Shore	LMTK3	Body	0.0670848	0.0699226	0.0781697	0.0492992	-0.011085	0.0471596
cg09397542	Open_sea	PHACTR1	5'UTR	0.767457	0.0833036	0.791287	0.0712014	-0.0238295	0.0232542
cg09406760	Island	PLEC1	Body	0.879715	0.0511085	0.904775	0.0499087	-0.0250595	0.0151035
cg09413529	Island	TBX3	Body	0.467977	0.0623746	0.44581	0.0627156	0.0221677	0.0371193
cg09419444	Open_sea	WWP2	TSS200	0.776858	0.0597668	0.79243	0.0553464	-0.015572	0.0278208
cg09452483	S_Shore	PTPRN2	Body	0.833278	0.0482739	0.849611	0.0485649	-0.0163328	0.0253696
cg09452922	N_Shelf	DLG2	5'UTR	0.924126	0.0486792	0.922638	0.0360327	0.00148825	0.0316718
cg09491104	Island	C22orf40	TSS1500	0.354044	0.0569412	0.329082	0.0655109	0.0249618	0.0385942
cg09499136	S_Shore	SMOC2	Body	0.795594	0.0625386	0.818269	0.0743499	-0.0226755	0.0289776
cg09501892	S_Shore	SRM	TSS1500	0.0616877	0.0459712	0.0683234	0.0341618	-0.00663564	0.0442634
cg09521133	N_Shore	LSR	TSS1500	0.0379059	0.0636841	0.0501613	0.0341971	-0.0122554	0.0359771
cg09529433	Island	CACNA1G	TSS1500	0.0755526	0.0460625	0.0813762	0.0294175	-0.00582359	0.0425764
cg09531959	Open_sea	LST1	Body	0.0960211	0.0611323	0.0798043	0.0432899	0.0162168	0.0444531
cg09532095	Open_sea	THUMPD2	Body	0.866893	0.0513736	0.891019	0.0564099	-0.024126	0.021786
cg09544380	S_Shore	PTCHD3	TSS200	0.908324	0.0532101	0.888504	0.0519328	0.01982	0.0434347
cg09549987	Open_sea	SPAG11B	Body	0.610963	0.24338	0.674324	0.20966	-0.0633607	0.0433613
cg09557313	Island	LECT1	Body	0.0415044	0.0455169	0.0509877	0.0282839	-0.00948337	0.0361365
cg09572169	Island	PLEKHA7	Body	0.0553033	0.0431194	0.0646043	0.0305679	-0.00930096	0.0165272
cg09578113	Open_sea	TNS3	Body	0.758748	0.0593302	0.784877	0.0675496	-0.0261288	0.0310491
cg09584591	N_Shore	TGFBI	TSS1500	0.362098	0.066064	0.399966	0.0706566	-0.037868	0.037668
cg09591542	Open_sea	MRGPRE	Body	0.621154	0.0622543	0.656822	0.0604998	-0.0356685	0.0185946
cg09638208	Open_sea	C16orf54	1stExon	0.132862	0.0696437	0.105449	0.0611287	0.0274125	0.012405
cg09655876	Open_sea	AGPAT4	Body	0.970109	0.0420822	0.956344	0.0584787	0.0137655	0.0344502
cg09674215	S_Shore	TWIST1	TSS1500	0.0774914	0.0702373	0.0860575	0.0377587	-0.00856613	0.010945
cg09677268	Island	ZSCAN1	Body	0.828631	0.0548833	0.861199	0.0433516	-0.0325675	0.0148988
cg09701582	S_Shore	HOXD4	3'UTR	0.710599	0.0744637	0.74416	0.0771916	-0.0335612	0.020997
cg09712066	Open_sea	PART1	TSS200	0.880201	0.0620642	0.898101	0.0487627	-0.0179005	0.0380724
cg09713758	N_Shore	C16orf67	TSS1500	0.766906	0.0578718	0.790806	0.0690837	-0.0239005	0.0406413
cg09745688	S_Shore	PRSS22	TSS1500	0.266985	0.0954353	0.215807	0.0985054	0.051178	0.0308259
cg09756419	Island	NRN1L	TSS200	0.841229	0.0555439	0.863655	0.0507476	-0.022426	0.046028
cg09774932	Open_sea	WNT5B	TSS1500	0.189191	0.0699064	0.164352	0.0672708	0.0248389	0.046379
cg09787089	Open_sea	SSBP3	Body	0.843371	0.0492869	0.867304	0.0526466	-0.0239327	0.0294573
cg09789239	Open_sea	ZC3H13	Body	0.94347	0.0480778	0.955027	0.0381043	-0.011557	0.0498293
cg09791746	Island	ADAMTSL5	Body	0.733933	0.0916028	0.764122	0.079154	-0.0301895	0.0163378
cg09804858	Open_sea	TRERF1	5'UTR	0.20468	0.0772004	0.179298	0.0741936	0.0253823	0.0239439
cg09839874	S_Shelf	CMTM1	Body	0.883554	0.0463575	0.897562	0.0383181	-0.0140075	0.0377301
cg09850980	Open_sea	UGT3A2	TSS200	0.0414287	0.0481592	0.0473864	0.0282801	-0.00595777	0.0276752
cg09863266	Open_sea	SAV1	Body	0.848491	0.0644404	0.875339	0.0648423	-0.0268477	0.027054
cg09873284	Open_sea	PLEKHM2	Body	0.864341	0.0600347	0.883577	0.0459658	-0.0192357	0.0252142
cg09894698	Island	ASCL2	1stExon	0.0215932	0.0512853	0.028522	0.0232369	-0.00692878	0.00944485
cg09898793	S_Shore	KCNC4	Body	0.779979	0.0643274	0.803034	0.0563973	-0.0230557	0.0442596
cg09902130	Open_sea	CD6	5'UTR	0.135836	0.068328	0.114121	0.0544485	0.0217149	0.0173722
cg09909671	Island	FAR1	TSS1500	0.055849	0.0446714	0.0663052	0.029985	-0.0104563	0.0311916
cg09926783	Open_sea	FGF7	Body	0.902053	0.0436665	0.874554	0.0617176	0.0274995	0.0469322
cg09929567	Open_sea	JDP2	3'UTR	0.887362	0.0450786	0.904215	0.0489207	-0.0168532	0.0368373
cg09938408	S_Shore	EHD4	Body	0.874949	0.0388637	0.8929	0.0414048	-0.0179505	0.0216075
cg09944213	Island	SEC14L5	Body	0.0412587	0.0507704	0.0518105	0.0308948	-0.0105517	0.011297
cg09947611	Open_sea	HCCA2	Body	0.868846	0.0502659	0.880028	0.0514291	-0.0111822	0.0484888
cg09958483	Open_sea	PYGM	1stExon	0.845842	0.0498656	0.877708	0.0491949	-0.0318665	0.0103935
cg09958560	Open_sea	VTI1A	Body	0.848165	0.0832322	0.87817	0.0649905	-0.0300052	0.0335899
cg10039523	Open_sea	VPS13D	Body	0.881976	0.0418261	0.906189	0.0486279	-0.0242132	0.00928194
cg10049156	Open_sea	MRPL14	Body	0.942759	0.041699	0.946966	0.0324608	-0.004206	0.044334
cg10064897	Island	PIK3R3	5'UTR	0.0649014	0.0417696	0.0745332	0.0315911	-0.00963175	0.0392161
cg10064922	Open_sea	DIP2C	Body	0.774851	0.0791648	0.805819	0.0793448	-0.030968	0.0460139
cg10087754	Open_sea	TTYH3	Body	0.800082	0.0514722	0.822684	0.0519308	-0.0226015	0.0403119
cg10105237	S_Shore	ZFAT	TSS1500	0.616452	0.0656489	0.588402	0.0519362	0.0280502	0.0192222
cg10111629	Open_sea	ST7L	3'UTR	0.883707	0.042557	0.901138	0.049047	-0.017431	0.0295634
cg10112407	Island	AGAP1	Body	0.0540592	0.0425602	0.0613103	0.0312759	-0.00725112	0.037486
cg10113526	Open_sea	DENND3	Body	0.828509	0.0784279	0.852947	0.0569333	-0.0244382	0.0403012
cg10124201	Island	BOLL	1stExon	0.431215	0.0471096	0.448189	0.0504662	-0.0169745	0.0277111
cg10126205	S_Shore	TWIST1	TSS1500	0.14053	0.0812852	0.118609	0.0607283	0.0219212	0.0349018
cg10126903	N_Shore	SPN	Body	0.112136	0.047361	0.0932257	0.0485718	0.0189101	0.0155226
cg10131001	Open_sea	SCUBE3	Body	0.808606	0.0631294	0.831065	0.0540151	-0.022459	0.0490298
cg10151737	Island	FAM120B	1stExon	0.270639	0.0376058	0.24173	0.0617796	0.0289087	0.00647434
cg10156302	Open_sea	DAPK2	Body	0.875761	0.0478366	0.894376	0.0576906	-0.0186147	0.0278513
cg10157208	Island	NFIX	Body	0.897225	0.044634	0.912579	0.0479238	-0.015354	0.0488209
cg10174170	Open_sea	UNC45B	TSS1500	0.759783	0.0523455	0.77112	0.0515009	-0.0113375	0.0386829
cg10179569	Open_sea	SIPA1L1	Body	0.901569	0.0364678	0.915195	0.0398407	-0.0136255	0.0195044
cg10210624	S_Shore	ZNF329	TSS1500	0.891715	0.0437034	0.904046	0.0454695	-0.012331	0.0487716
cg10211776	Open_sea	RAB11FIP1	Body	0.834517	0.0764902	0.860257	0.0581202	-0.0257398	0.0485994
cg10221596	Open_sea	ALS2CR12	TSS200	0.853751	0.0446819	0.873444	0.0528892	-0.019693	0.0285312
cg10237419	Island	COL25A1	TSS1500	0.0698985	0.0445091	0.0810517	0.0271152	-0.0111532	0.039257
cg10238445	Open_sea	LHPP	Body	0.857247	0.0462036	0.866487	0.0448213	-0.00924025	0.04054
cg10244666	Open_sea	WT1	Body	0.861992	0.0755008	0.88009	0.0614798	-0.018098	0.0382226
cg10265740	Island	ZNF167	Body	0.852557	0.0503651	0.889732	0.0487259	-0.0371752	0.000428609
cg10275695	Open_sea	SLC8A2	TSS200	0.0452195	0.0436532	0.0566516	0.036527	-0.011432	0.0228532
cg10307052	Open_sea	DHRS7B	Body	0.89579	0.0401832	0.913273	0.0486152	-0.0174827	0.0468776
cg10321196	N_Shore	LOC100303728	Body	0.703748	0.0579871	0.671016	0.0750492	0.0327327	0.0252092
cg10348376	S_Shore	CABP7	Body	0.735947	0.0429414	0.757625	0.0487725	-0.0216775	0.0320522
cg10350957	Island	FAT3	Body	0.820865	0.0728668	0.860265	0.0694094	-0.0394002	0.0061198
cg10362335	Open_sea	TNFSF14	5'UTR	0.0974124	0.0480316	0.0747888	0.0521976	0.0226236	0.0214281
cg10366053	Open_sea	PXDN	Body	0.616616	0.0851878	0.650991	0.0751004	-0.034375	0.029833
cg10373196	Island	CA7	TSS200	0.0694105	0.0490584	0.0732288	0.0483021	-0.00381826	0.0281157
cg10378804	Open_sea	LOC284805	TSS200	0.0533008	0.0452379	0.0609766	0.0306019	-0.00767583	0.0422074
cg10397389	Open_sea	DAPP1	1stExon	0.0952912	0.0430376	0.0696552	0.0495413	0.025636	0.00979641
cg10401367	N_Shore	CDC42SE1	5'UTR	0.0305723	0.0582793	0.0379865	0.0251496	-0.00741419	0.0406893
cg10401489	Open_sea	C19orf20	Body	0.799012	0.0921989	0.841229	0.0780448	-0.0422172	0.00919817
cg10458446	Open_sea	RAB17	TSS1500	0.13186	0.0541168	0.108729	0.0533235	0.0231308	0.0445775
cg10464462	S_Shore	RFFL	TSS1500	0.0923387	0.0417784	0.0751799	0.0505164	0.0171588	0.0214033
cg10485752	Open_sea	MAN1C1	Body	0.841933	0.0744856	0.867017	0.0670891	-0.025084	0.0223572
cg10489124	N_Shore	TMEM216	TSS200	0.0483606	0.0462876	0.0548149	0.0329683	-0.00645435	0.0179424
cg10493855	Island	TTC7B	Body	0.865041	0.0361686	0.851854	0.0392829	0.0131868	0.0300644
cg10510891	Island	KLHDC1	TSS200	0.026033	0.047016	0.0356011	0.0222165	-0.00956815	0.0198368
cg10518264	Open_sea	HLA-DMB	TSS1500	0.135873	0.0633737	0.114146	0.0603084	0.0217267	0.0346971
cg10521431	Open_sea	CNNM2	Body	0.862265	0.0574461	0.886151	0.0510528	-0.0238855	0.0372345
cg10528218	Open_sea	UNC5C	Body	0.671122	0.0632608	0.694819	0.068303	-0.0236973	0.045816
cg10536916	S_Shore	HIST1H4L	TSS1500	0.265595	0.0861323	0.229533	0.0689307	0.0360613	0.0286895
cg10547908	Open_sea	FAM174B	Body	0.762712	0.057289	0.798773	0.0657149	-0.0360615	0.00470101
cg10570941	N_Shore	HIST1H3G	TSS1500	0.0818223	0.0526394	0.0667394	0.0469069	0.0150829	0.0443856
cg10579530	S_Shore	CTNNA2	Body	0.342216	0.0612433	0.361621	0.0662851	-0.0194048	0.0418905
cg10583180	S_Shore	GRIK2	Body	0.351448	0.102283	0.316882	0.0789342	0.0345658	0.0165259
cg10588362	Open_sea	C11orf85	TSS1500	0.774616	0.0746491	0.801096	0.0671274	-0.0264802	0.0234974
cg10589385	N_Shore	SETDB1	TSS1500	0.671141	0.107362	0.617006	0.113485	0.0541355	0.0100858
cg10591652	Island	FBLL1	TSS200	0.0494641	0.0509339	0.0558859	0.0333537	-0.00642175	0.0152171
cg10600701	S_Shore	MECOM	TSS1500	0.162732	0.0617278	0.150192	0.064119	0.0125403	0.0479305
cg10613224	Open_sea	CDK15	5'UTR	0.889884	0.0499466	0.913323	0.0449932	-0.0234395	0.0145726
cg10617494	S_Shelf	RASL11A	3'UTR	0.886135	0.0513934	0.908585	0.0517203	-0.0224495	0.0492002
cg10634136	S_Shore	FZD7	1stExon	0.670365	0.0845332	0.718369	0.0709342	-0.0480042	0.0238879
cg10639395	N_Shore	RPL27A	3'UTR	0.294179	0.0812723	0.328735	0.0865305	-0.0345563	0.0295286
cg10644361	Island	MIPOL1	1stExon	0.0480133	0.0480654	0.0553389	0.036195	-0.00732561	0.0245285
cg10673833	Open_sea	MYO1G	TSS200	0.159329	0.0760151	0.132666	0.0593094	0.026663	0.0182462
cg10677144	Open_sea	MYOM1	TSS200	0.879008	0.0418612	0.90062	0.0500479	-0.0216112	0.0127762
cg10683615	Open_sea	INMT	TSS1500	0.614099	0.0605047	0.634659	0.0746601	-0.02056	0.0135995
cg10704263	Open_sea	CYTH1	Body	0.11578	0.0292547	0.10221	0.0499145	0.0135702	0.0269865
cg10705800	S_Shore	CITED4	TSS1500	0.145631	0.0472644	0.128921	0.0571278	0.0167097	0.0491351
cg10741025	Island	PAX9	Body	0.111851	0.060285	0.136507	0.0480781	-0.0246563	0.0392118
cg10764762	S_Shore	EDNRB	TSS1500	0.562057	0.0778793	0.585081	0.0780726	-0.0230235	0.0367099
cg10775039	Open_sea	C10orf71	5'UTR	0.868578	0.0596807	0.895214	0.0553071	-0.0266363	0.0143852
cg10792307	Open_sea	TREML1	TSS1500	0.842116	0.0507255	0.859945	0.0478366	-0.0178285	0.0312466
cg10802974	N_Shelf	ACCN1	Body	0.484802	0.0878954	0.520156	0.0651753	-0.0353545	0.0108948
cg10820936	Open_sea	MREG	Body	0.105173	0.0331136	0.0859218	0.0534315	0.0192508	0.00623506
cg10821964	S_Shore	EIF2AK4	Body	0.911928	0.0409763	0.928629	0.0387221	-0.0167013	0.0352227
cg10825839	Open_sea	ITGB2	5'UTR	0.0853352	0.0337422	0.0688763	0.0420713	0.0164589	0.0237679
cg10846682	Open_sea	RAMP1	Body	0.84061	0.0677304	0.865147	0.0594158	-0.0245375	0.0320007
cg10861751	Open_sea	RGS1	TSS200	0.129198	0.0719013	0.101704	0.0620193	0.0274935	0.0119257
cg10884539	Open_sea	MYLK4	TSS1500	0.136002	0.0702156	0.11457	0.0546837	0.0214318	0.0453854
cg10893908	N_Shore	LRP5	Body	0.737009	0.0554798	0.717162	0.056535	0.0198475	0.0495753
cg10949007	Open_sea	GLRX	TSS1500	0.107503	0.0492975	0.0854111	0.0544769	0.0220919	0.0373219
cg10962524	N_Shore	HAPLN1	TSS200	0.706529	0.0775689	0.682194	0.074837	0.024335	0.0405462
cg11014124	S_Shelf	PCDHGA4	Body	0.210321	0.0899264	0.244448	0.0892722	-0.0341268	0.0420342
cg11028052	Open_sea	KIAA1199	5'UTR	0.736275	0.0641228	0.760013	0.0560057	-0.0237382	0.0446191
cg11064039	Island	PRKAR1B	5'UTR	0.181295	0.114855	0.107266	0.120829	0.0740286	0.00780913
cg11069430	S_Shelf	USP44	1stExon	0.899883	0.0359389	0.884931	0.0434022	0.0149525	0.0302129
cg11074047	N_Shore	NFATC2	Body	0.259638	0.0795295	0.233704	0.094347	0.0259341	0.036133
cg11091196	Island	ODZ2	Body	0.925678	0.0561659	0.939215	0.0493883	-0.013537	0.0411737
cg11106060	Open_sea	TRPV1	TSS1500	0.906852	0.0390575	0.91711	0.0383392	-0.0102577	0.0465708
cg11165765	Open_sea	LY6G6D	Body	0.822357	0.0574923	0.836497	0.0498659	-0.0141403	0.0490124
cg11176135	N_Shore	VSX2	TSS1500	0.34336	0.0782702	0.320028	0.061778	0.0233317	0.0253329
cg11182257	Open_sea	KIAA1598	Body	0.155238	0.0707758	0.133949	0.062706	0.0212892	0.0253563
cg11191368	Open_sea	ZNF704	Body	0.804947	0.0748905	0.831082	0.0592532	-0.0261347	0.0415481
cg11199639	Open_sea	ADAM5P	TSS200	0.584418	0.0858208	0.611534	0.0942159	-0.0271165	0.0410743
cg11200929	Island	CRABP1	1stExon	0.0676752	0.0490959	0.0762348	0.0334117	-0.00855967	0.0468807
cg11207307	Island	SLC2A14	TSS200	0.341488	0.0569873	0.324085	0.0526622	0.017403	0.0385939
cg11210878	N_Shore	CHRM1	TSS200	0.717538	0.084957	0.740791	0.0745688	-0.023252	0.0368661
cg11211512	Open_sea	TSNARE1	5'UTR	0.851213	0.0453892	0.872633	0.0526362	-0.0214203	0.0270096
cg11235259	S_Shore	NPAS1	Body	0.128508	0.0461847	0.138851	0.0424418	-0.0103427	0.039791
cg11235426	Island	DUSP22	1stExon	0.350642	0.128061	0.314307	0.1753	0.0363343	0.0494854
cg11241278	Open_sea	EVPL	5'UTR	0.541674	0.0661088	0.586635	0.0951562	-0.0449612	0.0137978
cg11257728	Open_sea	PARVG	5'UTR	0.109073	0.0535697	0.0913298	0.0539835	0.0177432	0.0480272
cg11260904	Island	NEUROG1	TSS1500	0.0500497	0.0471985	0.0555562	0.0315126	-0.00550642	0.0376271
cg11261667	Island	CCDC105	Body	0.840009	0.0776965	0.864156	0.0704836	-0.024148	0.0248801
cg11265839	S_Shelf	ELK3	Body	0.582928	0.154452	0.507115	0.127882	0.0758138	0.00209424
cg11332236	Island	RHCG	TSS200	0.0490654	0.0474243	0.0552139	0.0290601	-0.00614847	0.0378631
cg11354266	S_Shore	LOC285954	Body	0.885171	0.0459173	0.906493	0.0509059	-0.0213222	0.0257241
cg11364273	Island	MACROD1	Body	0.0752876	0.0412642	0.0651983	0.0406433	0.0100893	0.0256983
cg11393185	Open_sea	TUSC5	3'UTR	0.136376	0.043488	0.123003	0.066925	0.0133727	0.0465154
cg11399508	Open_sea	DSCR9	TSS1500	0.0551768	0.0546728	0.0552446	0.0329164	-6.7874e-05	0.0366531
cg11423206	N_Shore	CD8A	Body	0.11418	0.0455958	0.121152	0.0446832	-0.00697188	0.0449875
cg11432797	N_Shore	SPN	5'UTR	0.099097	0.0446815	0.078766	0.0447854	0.020331	0.0173753
cg11436362	S_Shore	ADRBK1	3'UTR	0.200633	0.0773298	0.179532	0.0990825	0.0211008	0.0483374
cg11438039	Open_sea	PTPRG	Body	0.859768	0.0456531	0.881861	0.0553971	-0.0220938	0.017218
cg11445542	S_Shelf	SNX33	Body	0.747232	0.0722764	0.771671	0.0708605	-0.0244393	0.0445882
cg11452043	Open_sea	FAM168B	Body	0.904305	0.0402845	0.922517	0.0428993	-0.0182127	0.0258244
cg11454095	Open_sea	MYT1L	Body	0.826221	0.0600137	0.857283	0.0576565	-0.0310617	0.0486955
cg11469137	N_Shore	PLOD1	TSS1500	0.0237369	0.0454879	0.0335562	0.0270224	-0.00981933	0.031018
cg11508595	Open_sea	MYO1B	5'UTR	0.84415	0.0517742	0.866667	0.0585346	-0.0225165	0.0209247
cg11523712	Island	HOXD13	TSS1500	0.0462087	0.0452226	0.0527965	0.0258845	-0.00658777	0.0393043
cg11549417	S_Shore	RASA3	Body	0.127307	0.066107	0.10055	0.0585656	0.0267575	0.01411
cg11552903	S_Shore	GPR39	Body	0.66437	0.0834824	0.684074	0.0965946	-0.0197037	0.0419956
cg11597832	Island	TMEM121	5'UTR	0.0678287	0.0586652	0.0766501	0.0429603	-0.00882139	0.0401692
cg11599981	Island	DENND1C	Body	0.866	0.0594503	0.893411	0.0532783	-0.0274115	0.0113124
cg11605551	S_Shore	F7	Body	0.817553	0.0555062	0.8405	0.0540083	-0.022947	0.0284471
cg11613003	S_Shore	FZD7	1stExon	0.74664	0.1012	0.819368	0.0959339	-0.0727285	0.00969754
cg11637721	N_Shore	KAT5	3'UTR	0.683719	0.0727339	0.704271	0.0595701	-0.0205525	0.0441588
cg11638980	Island	SRRM3	5'UTR	0.0461013	0.0425251	0.055362	0.0396777	-0.00926071	0.0492345
cg11647681	N_Shore	PCDHGA4	Body	0.196894	0.0927503	0.229063	0.0912449	-0.0321682	0.044744
cg11648522	Open_sea	KIAA1026	TSS200	0.811649	0.0726176	0.835649	0.057888	-0.0239995	0.0469656
cg11660537	Island	MEFV	Body	0.528077	0.0591541	0.546167	0.0663613	-0.0180902	0.0459813
cg11673092	Open_sea	ARMC3	TSS1500	0.0659923	0.0564107	0.0771077	0.0365912	-0.0111154	0.0258514
cg11686792	N_Shore	RASA3	Body	0.138502	0.0667971	0.110844	0.0568437	0.0276578	0.0183279
cg11705651	N_Shore	UBE2G2	5'UTR	0.219582	0.0601017	0.248121	0.0813115	-0.0285393	0.031859
cg11756029	Open_sea	TRAFD1	Body	0.0951667	0.042285	0.0811724	0.0493326	0.0139943	0.0389232
cg11769400	Open_sea	PEBP4	Body	0.113537	0.0447344	0.0906728	0.0544047	0.0228639	0.0243435
cg11779113	N_Shore	PRIC285	Body	0.135423	0.0788382	0.10781	0.061139	0.0276131	0.0108635
cg11786966	Open_sea	ROR1	Body	0.847392	0.0736227	0.872323	0.0599568	-0.02493	0.0341872
cg11791526	Island	TBC1D10C	Body	0.140155	0.0620329	0.118615	0.0525826	0.0215396	0.0328127
cg11802864	Island	LTBP3	Body	0.0483601	0.0329939	0.0337171	0.0476946	0.014643	0.0493327
cg11803251	Open_sea	LIMCH1	Body	0.819846	0.0599277	0.843519	0.0563105	-0.0236728	0.0264928
cg11808677	N_Shore	USP5	TSS1500	0.866737	0.053136	0.883121	0.0429578	-0.0163842	0.0488283
cg11813497	Open_sea	FRMD4A	TSS200	0.786582	0.0788731	0.812367	0.0662507	-0.0257848	0.0423246
cg11827453	Island	CACNA1B	Body	0.172124	0.0815443	0.139558	0.0631125	0.0325656	0.0381195
cg11830800	S_Shore	CNTN1	5'UTR	0.486221	0.10232	0.546365	0.121291	-0.060144	0.0232036
cg11839863	Open_sea	FGF1	5'UTR	0.799534	0.066241	0.821321	0.0644201	-0.0217865	0.0462633
cg11841722	Island	LIFR	TSS1500	0.053739	0.0507431	0.0625871	0.0287234	-0.00884816	0.0440152
cg11844965	Island	GRIK5	Body	0.890955	0.0633927	0.893962	0.0529483	-0.00300725	0.0209012
cg11854392	Open_sea	TXNRD2	Body	0.120014	0.0394066	0.0987548	0.0549362	0.0212595	0.00601039
cg11856932	N_Shore	TENC1	5'UTR	0.832992	0.0582171	0.856279	0.0532324	-0.0232873	0.0380455
cg11862081	Island	PC	Body	0.541992	0.0649891	0.575136	0.0628006	-0.033144	0.00485405
cg11866719	N_Shore	RTN1	Body	0.514777	0.0773737	0.486507	0.0874493	0.0282703	0.0319894
cg11869499	N_Shelf	POLG	Body	0.251551	0.0696381	0.220681	0.0740431	0.0308708	0.0330744
cg11886002	S_Shore	BTNL9	3'UTR	0.669371	0.0705424	0.705517	0.0710385	-0.036146	0.0218678
cg11902180	S_Shore	ARHGEF10	5'UTR	0.769294	0.0768122	0.797952	0.0628885	-0.028658	0.0168163
cg11910375	N_Shore	HOXA7	Body	0.120908	0.0458492	0.0999193	0.0429139	0.0209887	0.0470567
cg11911769	Open_sea	CUX1	Body	0.78421	0.0621681	0.808901	0.0652431	-0.0246907	0.0452511
cg11929898	Open_sea	TMPRSS7	5'UTR	0.915592	0.0385075	0.927747	0.0385946	-0.0121558	0.0479909
cg11953245	S_Shore	C1orf35	TSS1500	0.371891	0.0843279	0.34327	0.0765498	0.0286218	0.0392646
cg11959399	Island	C20orf54	Body	0.389569	0.0928048	0.341727	0.0903515	0.047842	0.0224856
cg11964461	Open_sea	RASGEF1C	5'UTR	0.821457	0.052627	0.844663	0.0444032	-0.0232063	0.0237402
cg11965913	S_Shore	PM20D1	TSS200	0.417958	0.225142	0.293238	0.246877	0.124719	0.00914823
cg11988101	Open_sea	PCDH18	Body	0.914498	0.0474798	0.917268	0.0587894	-0.00277025	0.0356403
cg12033483	Island	NLGN3	Body	0.675665	0.0623215	0.70783	0.0553742	-0.0321648	0.0242634
cg12039197	Open_sea	ACTG2	1stExon	0.841026	0.0541234	0.862708	0.056487	-0.021682	0.0470521
cg12039490	Open_sea	NIPAL2	Body	0.868748	0.0432945	0.889775	0.0495783	-0.0210267	0.0408549
cg12068908	Open_sea	SPON1	Body	0.189112	0.0517247	0.164324	0.0637352	0.0247884	0.0278991
cg12069151	Open_sea	PPP1R10	5'UTR	0.863804	0.0624843	0.887832	0.0553849	-0.0240273	0.0222932
cg12079975	Open_sea	PRKAG2	Body	0.86543	0.0479201	0.885109	0.0469874	-0.0196788	0.0381928
cg12081303	Open_sea	ARHGAP30	1stExon	0.119105	0.0514888	0.100286	0.0472638	0.0188188	0.0265447
cg12086464	Open_sea	SH3BP2	1stExon	0.120643	0.0601313	0.0954288	0.0553949	0.0252141	0.0197907
cg12087643	Island	GFRA1	TSS1500	0.0661442	0.0514551	0.075829	0.0361973	-0.00968481	0.0465368
cg12091331	Open_sea	PLAT	TSS200	0.53744	0.0924476	0.5574	0.0925291	-0.0199603	0.0444678
cg12092090	S_Shore	CACNA1A	TSS1500	0.0578272	0.0596214	0.0679257	0.0341247	-0.0100985	0.0416205
cg12098228	N_Shore	MAD1L1	Body	0.192181	0.0741269	0.169794	0.0757418	0.0223868	0.030708
cg12099952	Island	OXT	Body	0.0541137	0.0477181	0.0636113	0.0335738	-0.00949757	0.0394129
cg12105382	Open_sea	CCND2	Body	0.766531	0.0701322	0.794438	0.0615043	-0.027907	0.0227545
cg12127196	N_Shore	AGBL4	Body	0.532872	0.0658096	0.554468	0.0679605	-0.0215962	0.0299482
cg12128614	S_Shelf	SNPH	Body	0.707463	0.0737631	0.677054	0.0661119	0.0304095	0.0224688
cg12136088	Island	ASNS	TSS200	0.0292906	0.0544242	0.0361538	0.0228058	-0.00686317	0.0204631
cg12145907	S_Shore	PCDHGA4	Body	0.108671	0.0927039	0.128214	0.0662723	-0.0195438	0.0421831
cg12160741	Open_sea	BRF1	Body	0.414284	0.0747677	0.380124	0.080163	0.0341593	0.00784518
cg12167688	Open_sea	RAP1GAP2	Body	0.835422	0.0590049	0.859651	0.0588119	-0.024229	0.0204371
cg12176191	Open_sea	MIR1295	TSS1500	0.858834	0.0544244	0.835551	0.0491926	0.023283	0.0479184
cg12181459	Island	GATA3	Body	0.464656	0.078711	0.438721	0.0625376	0.0259355	0.0456689
cg12199221	N_Shore	HAPLN1	TSS200	0.43831	0.118929	0.402117	0.114019	0.0361925	0.0147509
cg12229151	N_Shore	PRKCDBP	3'UTR	0.794346	0.0775395	0.821651	0.0699888	-0.027305	0.0414025
cg12253437	S_Shore	TAP1	Body	0.12981	0.072474	0.108002	0.0563244	0.0218078	0.0259441
cg12265829	Island	ADCY4	TSS200	0.0659175	0.0518893	0.0707821	0.0313228	-0.00486453	0.0225392
cg12269161	Open_sea	HIVEP2	5'UTR	0.207668	0.0846103	0.177484	0.0771958	0.0301839	0.0497543
cg12270822	Island	ABCB1	5'UTR	0.0401381	0.0456804	0.0426796	0.025441	-0.00254149	0.0438197
cg12279138	N_Shore	DEGS1	TSS1500	0.103526	0.0400477	0.0789227	0.0497944	0.0246029	0.00534428
cg12303582	Open_sea	PFKP	Body	0.858347	0.0397017	0.874865	0.0470333	-0.016518	0.0484214
cg12305431	S_Shelf	HOXA3	5'UTR	0.847655	0.051485	0.871653	0.0537346	-0.0239985	0.018339
cg12329404	Island	COL6A2	Body	0.775765	0.0490471	0.793087	0.0526186	-0.0173222	0.0222175
cg12345672	Island	SND1	Body	0.0673301	0.0734788	0.0712676	0.0372449	-0.0039375	0.0397713
cg12350325	Island	CACNA1C	3'UTR	0.0744478	0.0334513	0.0516175	0.0430514	0.0228303	0.000834375
cg12350863	S_Shore	GPR160	5'UTR	0.829656	0.0638789	0.854553	0.0664936	-0.0248965	0.0435407
cg12354861	S_Shore	C1orf200	TSS200	0.114036	0.0592467	0.087446	0.0550135	0.02659	0.00537469
cg12360935	Open_sea	LOC257358	TSS1500	0.199728	0.0864257	0.170411	0.0816975	0.0293176	0.0226783
cg12361088	Open_sea	NAV2	Body	0.878386	0.0415813	0.898979	0.0493114	-0.0205925	0.0444665
cg12361772	Open_sea	STX8	Body	0.694711	0.0631571	0.717683	0.0591433	-0.0229717	0.0223425
cg12363726	S_Shore	BAIAP2	Body	0.866154	0.0572098	0.887296	0.0525072	-0.0211423	0.0436736
cg12381873	N_Shore	DNAI2	TSS1500	0.723108	0.0568526	0.750076	0.0640942	-0.026968	0.0401171
cg12389461	Open_sea	RASSF2	5'UTR	0.126062	0.0432959	0.103578	0.0522078	0.0224836	0.0115573
cg12393623	Island	METRNL	Body	0.843644	0.0458682	0.866201	0.0402387	-0.0225572	0.030044
cg12410980	Open_sea	PCSK6	Body	0.902769	0.0379311	0.918533	0.0480379	-0.0157635	0.0272573
cg12416830	Open_sea	MYO1E	Body	0.872388	0.0683198	0.900031	0.0550296	-0.0276425	0.022143
cg12464898	S_Shore	KCNB2	5'UTR	0.922374	0.0471519	0.932934	0.0404864	-0.01056	0.0346802
cg12468119	Island	KIF26A	Body	0.831103	0.0402432	0.847624	0.0422837	-0.0165203	0.0101013
cg12492087	Open_sea	ZFP106	TSS200	0.863185	0.0430752	0.886606	0.0534538	-0.0234213	0.0119348
cg12495889	Island	SAPS2	Body	0.907845	0.0395432	0.92121	0.0329163	-0.0133645	0.0434822
cg12506165	Open_sea	MAP1LC3B2	TSS200	0.128734	0.0482084	0.105177	0.0506454	0.0235571	0.0051439
cg12522311	S_Shore	NFIX	Body	0.871524	0.044866	0.892748	0.0497618	-0.0212245	0.0276929
cg12527995	S_Shelf	FAM159A	Body	0.150863	0.0669689	0.1251	0.0609633	0.0257629	0.0143056
cg12579212	Open_sea	CCRL2	5'UTR	0.0871661	0.0384074	0.0671941	0.0492797	0.019972	0.0184586
cg12580943	Open_sea	SKI	Body	0.875272	0.0530596	0.893865	0.051124	-0.0185937	0.0393253
cg12615334	S_Shore	CALCR	TSS1500	0.153579	0.0560151	0.167342	0.0507372	-0.0137629	0.0489843
cg12618806	Open_sea	DLGAP2	TSS200	0.856159	0.0633907	0.873797	0.0466442	-0.0176378	0.0246001
cg12626589	N_Shore	PPT2	TSS1500	0.817003	0.076806	0.845293	0.0697993	-0.0282893	0.0495547
cg12630461	Island	RCCD1	Body	0.207501	0.10357	0.162026	0.123365	0.0454749	0.0328666
cg12636499	Open_sea	SH3PXD2A	Body	0.887763	0.0405306	0.905371	0.0514668	-0.0176082	0.0400124
cg12649175	N_Shelf	DPP4	Body	0.762455	0.052155	0.770383	0.0419707	-0.0079285	0.0495175
cg12656272	Open_sea	GPR128	TSS1500	0.204897	0.0624611	0.181438	0.0672582	0.0234583	0.026802
cg12668482	Island	TRPA1	1stExon	0.0777142	0.0583653	0.0867581	0.0383314	-0.00904387	0.0304143
cg12685753	Open_sea	TEKT1	TSS1500	0.0744231	0.0687782	0.0840352	0.039878	-0.00961208	0.0180143
cg12691994	Open_sea	RASSF5	Body	0.10591	0.0494542	0.0883972	0.04933	0.0175133	0.030679
cg12699865	S_Shore	RALY	5'UTR	0.59214	0.065109	0.615247	0.0605229	-0.0231062	0.0328293
cg12729518	Open_sea	MRGPRD	1stExon	0.603603	0.043908	0.628468	0.047547	-0.024865	0.0196823
cg12748948	N_Shelf	USP48	Body	0.636031	0.0578735	0.611517	0.0660513	0.0245147	0.0164748
cg12749132	Island	LOC100132111	Body	0.0433124	0.0704419	0.0525046	0.0363704	-0.00919225	0.0428839
cg12755421	S_Shore	PRKCDBP	TSS1500	0.212616	0.103575	0.270415	0.125328	-0.0577988	0.0473237
cg12760508	S_Shelf	AMD1	5'UTR	0.114626	0.0375559	0.0988379	0.0481589	0.0157877	0.0244769
cg12769118	Open_sea	C1orf150	TSS200	0.11474	0.0383498	0.0876211	0.0565028	0.0271187	0.00333183
cg12779301	Open_sea	BAIAP2	Body	0.646459	0.070638	0.665748	0.0612443	-0.0192887	0.0397717
cg12788666	Open_sea	CCL24	TSS1500	0.11167	0.0514509	0.0949291	0.0400504	0.0167406	0.0157648
cg12793123	S_Shelf	ADORA2A	1stExon	0.1559	0.064572	0.12708	0.0532851	0.0288206	0.00308574
cg12807924	S_Shore	SRC	Body	0.478534	0.0507905	0.466784	0.0404066	0.0117505	0.015399
cg12810548	Island	SNORA26	TSS200	0.118821	0.045731	0.133656	0.0375748	-0.0148356	0.0485825
cg12850832	Island	KHK	TSS1500	0.047446	0.0288807	0.0321419	0.0525669	0.0153041	0.0211129
cg12881321	N_Shore	B3GALNT1	5'UTR	0.874849	0.0528187	0.895113	0.0532181	-0.0202635	0.00779023
cg12893736	S_Shore	GPRC5C	TSS200	0.841739	0.0515909	0.861825	0.0458251	-0.020086	0.0406676
cg12908607	S_Shore	ARTN	3'UTR	0.21957	0.0653993	0.199644	0.0578276	0.0199257	0.0256547
cg12913512	Open_sea	CDH10	Body	0.919829	0.0327616	0.904572	0.0421304	0.0152563	0.0452749
cg12918009	Island	LEF1	TSS1500	0.0284359	0.0479164	0.0372965	0.0273252	-0.00886063	0.0328555
cg12941836	Open_sea	MUSTN1	TSS200	0.810969	0.049505	0.835731	0.0467006	-0.0247622	0.0200916
cg12942552	Open_sea	PLK2	3'UTR	0.898749	0.0533898	0.895783	0.0618688	0.00296625	0.0261857
cg12951348	Open_sea	LY6G6D	Body	0.821261	0.0514421	0.838499	0.050365	-0.0172378	0.0358597
cg12958093	Open_sea	PDE6B	Body	0.458845	0.0417155	0.445849	0.0478856	0.0129962	0.0366882
cg12963529	S_Shore	PABPC1L	Body	0.300201	0.0622744	0.327193	0.0714861	-0.0269925	0.0123353
cg12994657	Open_sea	MAGI2	Body	0.931435	0.0393458	0.939548	0.0354956	-0.0081125	0.0471601
cg13001868	Island	C17orf46	Body	0.0408443	0.0707429	0.0509415	0.0314447	-0.0100973	0.0463094
cg13004587	Island	SCGB3A1	Body	0.0440012	0.0450239	0.0472555	0.0270636	-0.00325431	0.0117487
cg13014558	Open_sea	CD6	TSS200	0.105898	0.0418103	0.0825247	0.0529019	0.0233734	0.00627722
cg13022534	Open_sea	SH3PXD2B	Body	0.890777	0.0428082	0.908184	0.0544062	-0.017407	0.0335188
cg13030790	Open_sea	RUNX1	5'UTR	0.0931265	0.0428817	0.0701573	0.0555675	0.0229692	0.0167508
cg13042252	Island	C8orf84	TSS1500	0.0254843	0.0450224	0.0335831	0.0257763	-0.00809879	0.0363388
cg13048147	S_Shore	ATP5H	TSS1500	0.82378	0.0432276	0.834265	0.0429123	-0.010485	0.0425387
cg13055001	S_Shore	PPP1CA	TSS1500	0.0579406	0.0472119	0.0585852	0.0270834	-0.000644658	0.0279434
cg13057174	S_Shore	CASZ1	TSS1500	0.162247	0.046232	0.182811	0.0489724	-0.0205643	0.0209643
cg13099139	Open_sea	KIAA0467	Body	0.875873	0.0432059	0.898801	0.0522084	-0.022928	0.0162265
cg13119182	Open_sea	SLC10A6	TSS1500	0.899385	0.046251	0.917896	0.0426144	-0.0185103	0.0252252
cg13121428	N_Shelf	TGFB3	Body	0.884997	0.0407325	0.904264	0.0522061	-0.0192665	0.0230019
cg13148921	Open_sea	ARNT2	Body	0.358368	0.127744	0.453506	0.144912	-0.0951382	0.00451337
cg13179915	N_Shelf	KCNK7	1stExon	0.820302	0.036887	0.837631	0.0417401	-0.0173288	0.0233004
cg13184448	S_Shelf	LRRFIP1	Body	0.884637	0.0431718	0.909151	0.0519	-0.0245142	0.0153616
cg13187009	N_Shore	RBM38	TSS1500	0.135197	0.057966	0.107923	0.0525936	0.0272737	0.00645096
cg13189207	Island	RNF220	Body	0.862776	0.075702	0.889104	0.0559583	-0.026328	0.0370468
cg13191008	S_Shore	TRIM68	TSS1500	0.813401	0.049026	0.800955	0.0567601	0.0124465	0.0462389
cg13198321	Island	ALDH1A2	5'UTR	0.0606344	0.0533556	0.0634847	0.0451462	-0.00285026	0.0453024
cg13200550	S_Shore	RPSAP52	TSS1500	0.239959	0.0672168	0.21069	0.0839633	0.0292693	0.0148891
cg13206028	Open_sea	TCF7L2	Body	0.852821	0.0466448	0.874946	0.0512348	-0.0221248	0.0445093
cg13220569	S_Shore	KCNA5	3'UTR	0.807844	0.0773588	0.83179	0.0701308	-0.0239463	0.0234842
cg13221107	Open_sea	KRT6B	TSS200	0.869813	0.0515201	0.896804	0.0443429	-0.0269915	0.0438858
cg13223227	Island	MAOB	Body	0.477012	0.0721922	0.516431	0.0873047	-0.0394193	0.0243068
cg13224213	Open_sea	NOS3	5'UTR	0.385076	0.0555111	0.362734	0.0577651	0.0223417	0.0447132
cg13228701	Island	ODZ4	Body	0.677576	0.0909438	0.645703	0.0849892	0.031873	0.0254485
cg13308137	Open_sea	CUGBP1	5'UTR	0.229514	0.139265	0.28716	0.159894	-0.057646	0.0124791
cg13309012	Open_sea	MIR155HG	Body	0.12884	0.0570577	0.110234	0.0679333	0.0186067	0.0446443
cg13311607	Island	RHPN1	Body	0.166709	0.0587566	0.193802	0.0711478	-0.0270935	0.0325222
cg13320585	Open_sea	MIR1252	TSS200	0.7906	0.0360214	0.766155	0.0446903	0.024444	0.0285995
cg13328485	Open_sea	UBR3	Body	0.923151	0.0289021	0.902559	0.0426537	0.0205915	0.0223195
cg13407144	Open_sea	NRP1	3'UTR	0.901971	0.0401236	0.91888	0.0445034	-0.0169092	0.0273713
cg13415795	Open_sea	SH2D7	3'UTR	0.142194	0.0675927	0.117694	0.0681307	0.0244999	0.0214351
cg13444413	Island	AGAP2	1stExon	0.775349	0.0670912	0.799196	0.0631624	-0.0238465	0.0441022
cg13456960	N_Shore	KDM4B	Body	0.0915414	0.0451838	0.0697133	0.0452264	0.0218282	0.0013784
cg13496041	Open_sea	SLC6A6	Body	0.871022	0.0588647	0.897481	0.0532438	-0.0264595	0.0238142
cg13506653	N_Shore	GSX2	TSS1500	0.031434	0.0455056	0.0391149	0.0294894	-0.00768089	0.0478337
cg13515269	N_Shore	BHLHE41	3'UTR	0.793918	0.0602608	0.819878	0.0612183	-0.02596	0.0258748
cg13526642	Open_sea	AKAP2	Body	0.828834	0.0490658	0.85045	0.0575325	-0.0216163	0.0343148
cg13549444	Open_sea	PTPN6	1stExon	0.194641	0.0600381	0.178088	0.065223	0.016553	0.0172586
cg13556224	S_Shore	VDR	TSS1500	0.938605	0.0355279	0.935631	0.0521513	0.0029745	0.0228644
cg13558774	Open_sea	LOC100130872	Body	0.170287	0.0687942	0.138532	0.066689	0.0317543	0.00996286
cg13560123	N_Shore	SYCP2L	TSS200	0.0458235	0.047351	0.0534745	0.0309569	-0.00765101	0.0395827
cg13575161	Island	CCND2	TSS1500	0.0300202	0.0472971	0.0357271	0.0227907	-0.00570684	0.015957
cg13580286	N_Shore	TNFRSF10B	Body	0.17874	0.0478454	0.162034	0.0596204	0.0167061	0.0302437
cg13587180	S_Shelf	SHISA3	Body	0.698228	0.092872	0.653214	0.086293	0.045014	0.022834
cg13589108	S_Shore	FAM5B	5'UTR	0.0460226	0.0420325	0.0523786	0.0311158	-0.00635601	0.0159963
cg13590876	N_Shore	INF2	TSS1500	0.602668	0.0731461	0.63273	0.0728701	-0.0300628	0.0353746
cg13606994	Island	ARTN	Body	0.380519	0.0550039	0.364775	0.0561193	0.0157445	0.0239489
cg13613439	Open_sea	PHYHD1	1stExon	0.859012	0.0459519	0.881652	0.0501665	-0.0226395	0.00867163
cg13627714	Open_sea	MCART2	TSS1500	0.914226	0.0491332	0.906019	0.0267772	0.008207	0.0211458
cg13648550	Open_sea	MOBKL2B	Body	0.141414	0.0587084	0.116801	0.0552519	0.0246134	0.0191095
cg13665414	N_Shore	SLC22A16	Body	0.105273	0.039397	0.0911093	0.0362727	0.014164	0.0491952
cg13670057	Open_sea	ABL1	Body	0.837225	0.0728155	0.860099	0.0576578	-0.0228745	0.0312992
cg13682735	Open_sea	TMCC1	TSS200	0.864867	0.0404001	0.883982	0.0534556	-0.019115	0.0306894
cg13699009	N_Shore	WDR66	TSS1500	0.506954	0.0977376	0.575064	0.113037	-0.0681097	0.0454369
cg13718686	Open_sea	DMRT3	Body	0.889835	0.0527153	0.879683	0.0392057	0.0101522	0.0329875
cg13731761	Open_sea	C11orf21	Body	0.103795	0.0522268	0.0837178	0.0433064	0.0200768	0.0111715
cg13746518	S_Shore	RXRA	3'UTR	0.252317	0.0661358	0.237372	0.0716563	0.0149452	0.0188
cg13754259	N_Shore	NKX2-3	Body	0.486499	0.0838396	0.457358	0.0769596	0.0291417	0.0303088
cg13755795	Island	SALL1	TSS1500	0.0662476	0.0597015	0.0652042	0.0472626	0.00104348	0.03719
cg13761843	Open_sea	ENG	Body	0.744188	0.06279	0.771582	0.0572802	-0.0273948	0.0321112
cg13763339	Open_sea	SHANK2	Body	0.813776	0.0384536	0.826018	0.0351465	-0.0122423	0.0356767
cg13790288	Open_sea	CD28	Body	0.133072	0.0683023	0.1111	0.0609855	0.0219717	0.0190344
cg13798585	S_Shore	MAD1L1	Body	0.315479	0.103174	0.272103	0.124273	0.0433761	0.0339078
cg13802354	Open_sea	ARAP2	Body	0.787332	0.0461111	0.763541	0.0613423	0.0237913	0.0395679
cg13811936	S_Shelf	CACNA1B	3'UTR	0.208582	0.0689849	0.175345	0.0937725	0.0332372	0.0112769
cg13847640	N_Shore	CD8A	TSS1500	0.300431	0.100053	0.261966	0.0937419	0.038465	0.0291086
cg13861948	Open_sea	LOC400804	TSS200	0.851645	0.0517116	0.872252	0.0541111	-0.0206072	0.00576708
cg13877670	Island	ONECUT1	TSS1500	0.0453964	0.0458295	0.0541265	0.0301972	-0.00873012	0.0204423
cg13890379	S_Shore	DOK6	Body	0.604214	0.0980387	0.551415	0.0956465	0.0527993	0.0321325
cg13900773	Island	PIWIL1	5'UTR	0.221122	0.111718	0.268469	0.122252	-0.0473462	0.0481871
cg13902024	Open_sea	PLXNA4	Body	0.751518	0.0767834	0.7808	0.0698404	-0.0292817	0.0125077
cg13916469	Open_sea	SUSD3	Body	0.755934	0.0702064	0.783632	0.0626241	-0.0276975	0.0313763
cg13924510	Open_sea	LDLRAD3	Body	0.220101	0.0719241	0.200037	0.0756507	0.0200642	0.0301781
cg13930596	N_Shore	TBX3	3'UTR	0.124786	0.0535015	0.116203	0.046875	0.00858295	0.0447282
cg13935577	Island	BTBD11	Body	0.724459	0.0833894	0.761872	0.0642041	-0.0374132	0.0199255
cg13939549	S_Shelf	DACH2	Body	0.815421	0.0862484	0.754575	0.0839903	0.0608462	0.00570737
cg13952483	Open_sea	DISP1	1stExon	0.886194	0.0381154	0.897322	0.0478533	-0.0111275	0.0252473
cg13963738	Open_sea	FMO1	5'UTR	0.12116	0.0482901	0.135592	0.0486115	-0.0144324	0.0225352
cg13971025	N_Shore	OLFM1	Body	0.797076	0.0562084	0.820907	0.0660707	-0.023831	0.00663598
cg13975344	Island	SIX3	Body	0.130196	0.0484479	0.113265	0.0552373	0.0169307	0.0374309
cg13997788	Open_sea	EPAS1	Body	0.803724	0.0411713	0.820946	0.0454196	-0.0172225	0.0413788
cg14013103	Island	DEDD2	Body	0.132406	0.0575952	0.111329	0.0504373	0.0210773	0.0317215
cg14015502	Open_sea	C10orf26	TSS1500	0.84043	0.0710521	0.867255	0.0606529	-0.0268248	0.00941942
cg14029254	Open_sea	RPS4Y2	Body	0.314386	0.126068	0.397539	0.14137	-0.0831528	0.0154676
cg14036402	Open_sea	EFHD2	Body	0.131629	0.0431045	0.104878	0.0520563	0.0267515	0.0214854
cg14037652	N_Shelf	PPP1R3C	Body	0.843095	0.0431941	0.861539	0.0532009	-0.0184437	0.043975
cg14037665	Island	PXDN	TSS1500	0.0460947	0.0419081	0.0589475	0.0321609	-0.0128528	0.0127905
cg14042099	N_Shore	ZBTB16	Body	0.815189	0.0806165	0.844278	0.0731152	-0.0290887	0.0110525
cg14056187	S_Shore	C14orf39	TSS1500	0.444337	0.07634	0.477708	0.0774191	-0.0333715	0.0126759
cg14069965	Island	KAAG1	1stExon	0.297584	0.0838816	0.333898	0.0661429	-0.036314	0.0122157
cg14076977	Open_sea	PLCB2	TSS200	0.11505	0.0753165	0.0931695	0.0558951	0.0218808	0.0355179
cg14086599	S_Shore	CAPN10	Body	0.855807	0.0472825	0.877635	0.0504271	-0.0218285	0.0319294
cg14104626	Open_sea	ADAM19	Body	0.829641	0.0480051	0.850065	0.0531534	-0.0204233	0.0293856
cg14106719	Open_sea	GNAQ	Body	0.125448	0.0691911	0.101268	0.0608674	0.0241802	0.0136904
cg14126484	Island	SDCBP2	5'UTR	0.0618128	0.0370463	0.0715989	0.0410696	-0.00978611	0.0473868
cg14150973	Island	SERTAD3	TSS200	0.119811	0.0969118	0.0950453	0.0879223	0.024766	0.0227879
cg14160480	Open_sea	FHAD1	Body	0.882742	0.0419488	0.902295	0.0463987	-0.0195528	0.0154747
cg14166846	S_Shore	IARS2	Body	0.0538289	0.0501909	0.063687	0.0370075	-0.0098581	0.0233726
cg14178043	Open_sea	CAPN2	Body	0.886955	0.0406583	0.900089	0.0384898	-0.0131342	0.0416281
cg14184817	Island	EXOC3L2	TSS200	0.914173	0.0405866	0.927877	0.0400841	-0.0137045	0.044368
cg14270220	Island	WNT1	Body	0.0628861	0.0505	0.0641437	0.0271988	-0.00125769	0.0162841
cg14282004	Island	SIX5	Body	0.806463	0.0772427	0.832792	0.0607999	-0.0263292	0.0494263
cg14282634	Open_sea	NAV1	Body	0.876392	0.0422407	0.892843	0.0525009	-0.0164513	0.0436903
cg14286514	N_Shore	DDX58	Body	0.626376	0.0566954	0.66755	0.0771573	-0.0411738	0.0240863
cg14327393	Open_sea	TMC1	5'UTR	0.8218	0.0425826	0.83992	0.0456933	-0.0181202	0.0197898
cg14330078	Open_sea	LPP	TSS200	0.884267	0.042947	0.90316	0.0474399	-0.0188925	0.0411761
cg14333338	Open_sea	S100B	TSS1500	0.11543	0.0522414	0.0993995	0.0445207	0.0160305	0.0341331
cg14335894	Island	IGF2BP1	1stExon	0.119891	0.0669917	0.133569	0.0434201	-0.0136787	0.0437667
cg14340928	N_Shore	FLJ44606	5'UTR	0.227382	0.114494	0.258162	0.0980393	-0.0307798	0.0442854
cg14355654	S_Shelf	UTP23	Body	0.813302	0.0400703	0.792511	0.0362772	0.0207913	0.0495874
cg14366110	N_Shore	FIBCD1	3'UTR	0.842808	0.0416647	0.856874	0.0393123	-0.014066	0.0283299
cg14373210	N_Shore	COL12A1	5'UTR	0.469771	0.0807887	0.421575	0.0864412	0.0481957	0.0207672
cg14382976	Island	ASZ1	TSS200	0.800511	0.0504222	0.766995	0.0556534	0.0335155	0.00574946
cg14383572	Open_sea	SORCS2	Body	0.386533	0.0687324	0.423191	0.0709644	-0.0366588	0.00534235
cg14384093	N_Shelf	C9orf5	Body	0.859031	0.0476852	0.877715	0.0564689	-0.018685	0.044908
cg14385738	Open_sea	PTPN22	5'UTR	0.0991075	0.0456927	0.0786399	0.0424809	0.0204676	0.00422357
cg14386496	Island	EPHA5	TSS1500	0.172205	0.0628054	0.144125	0.0627676	0.0280799	0.0384084
cg14391419	S_Shore	TWIST1	TSS1500	0.144565	0.0697064	0.128623	0.0708388	0.0159412	0.0457372
cg14394264	Open_sea	PHF21A	5'UTR	0.73522	0.068165	0.677645	0.0654358	0.0575748	0.00367728
cg14395444	Island	CACNA1C	Body	0.118323	0.0549591	0.0997963	0.0534937	0.0185264	0.0263053
cg14397402	Open_sea	SLC25A21	Body	0.902962	0.0535565	0.910867	0.0400871	-0.007905	0.0485462
cg14413466	Open_sea	AZI1	Body	0.772218	0.0896514	0.734222	0.0922269	0.037996	0.0312354
cg14417329	Island	SLC16A3	TSS200	0.0957902	0.0470813	0.0823358	0.0527673	0.0134544	0.0393517
cg14424070	Open_sea	BATF	5'UTR	0.127873	0.071249	0.105826	0.0614346	0.0220465	0.0240812
cg14426428	S_Shore	AIM1	Body	0.11615	0.0384196	0.0913737	0.0606297	0.0247765	0.00201662
cg14440550	Island	ABO	Body	0.811656	0.056218	0.840366	0.0485888	-0.0287095	0.0231788
cg14442061	Island	SREBF1	TSS200	0.110501	0.0357681	0.0912968	0.0505187	0.0192038	0.0349473
cg14442421	Island	SLC24A2	TSS1500	0.0845955	0.0594868	0.0953849	0.0431734	-0.0107895	0.0280882
cg14445914	N_Shelf	ANK1	Body	0.705403	0.0557775	0.725002	0.0578408	-0.0196	0.0322446
cg14449803	N_Shore	OCLN	TSS200	0.0467061	0.0453255	0.0588749	0.0320235	-0.0121688	0.0433803
cg14451276	Open_sea	AOAH	1stExon	0.134266	0.0630082	0.110099	0.059339	0.0241668	0.0266558
cg14472470	S_Shore	MAP9	TSS200	0.04984	0.0529364	0.0573036	0.0297727	-0.00746357	0.0272674
cg14489632	S_Shore	PIWIL1	5'UTR	0.463269	0.0629026	0.49723	0.0765785	-0.0339612	0.009704
cg14494721	Island	SLC26A10	TSS200	0.0964884	0.0536754	0.0779982	0.0464868	0.0184902	0.0282294
cg14506696	Open_sea	DAPP1	TSS200	0.104508	0.0424897	0.080156	0.0490443	0.0243519	0.00566046
cg14554371	Island	PTPRN2	Body	0.848467	0.0535621	0.871786	0.0384705	-0.023319	0.0320472
cg14556808	Open_sea	SNX19	Body	0.897221	0.0464452	0.917607	0.049351	-0.020386	0.0343925
cg14561934	N_Shore	FAM171A1	Body	0.309743	0.0715152	0.33909	0.0707674	-0.029347	0.0411212
cg14562523	S_Shore	C21orf128	TSS200	0.4789	0.0961521	0.527049	0.108333	-0.0481492	0.0481396
cg14563485	Open_sea	ZFP14	TSS1500	0.887096	0.0416234	0.904849	0.0477027	-0.017753	0.0181883
cg14576436	Island	KCNE4	Body	0.868888	0.0474988	0.891059	0.051712	-0.0221717	0.0323378
cg14590369	S_Shore	ARRDC2	Body	0.197557	0.0760783	0.17282	0.067751	0.0247365	0.0133453
cg14591340	N_Shore	C9orf21	Body	0.822378	0.0616802	0.845975	0.0551115	-0.0235977	0.0466609
cg14592807	Open_sea	SMEK3P	Body	0.739819	0.0776804	0.777881	0.0885654	-0.0380618	0.0151188
cg14601868	N_Shore	HOXD8	TSS1500	0.25579	0.0433807	0.237549	0.0573576	0.0182405	0.0461375
cg14605520	Island	LHX3	Body	0.655229	0.0723076	0.613534	0.0761386	0.0416948	0.0455395
cg14613878	Open_sea	C20orf118	TSS1500	0.80619	0.0384866	0.825382	0.0359983	-0.019192	0.0409593
cg14623917	Island	CTGF	Body	0.304306	0.0712413	0.328243	0.0711406	-0.0239365	0.0345365
cg14638189	Open_sea	TSPAN18	5'UTR	0.929916	0.0464699	0.920802	0.0312533	0.009114	0.0147166
cg14645017	Open_sea	TCERG1L	Body	0.625702	0.0621815	0.648452	0.0695874	-0.02275	0.0415849
cg14652773	Open_sea	COL23A1	Body	0.880104	0.0470361	0.901845	0.0639286	-0.0217408	0.0429322
cg14678084	Open_sea	SND1	Body	0.867798	0.0521707	0.886856	0.0561605	-0.0190577	0.0233993
cg14716792	Open_sea	OR4A15	TSS1500	0.755633	0.0877775	0.786813	0.063387	-0.0311792	0.0214219
cg14741474	Open_sea	SELPLG	1stExon	0.142734	0.0571408	0.123987	0.0482366	0.0187471	0.045739
cg14747166	Open_sea	ZHX2	5'UTR	0.874331	0.0442832	0.895863	0.0509244	-0.0215317	0.0125479
cg14750269	S_Shore	PNMAL1	TSS1500	0.24005	0.0767523	0.20212	0.0721579	0.0379304	0.00746973
cg14768256	S_Shore	ZNF502	5'UTR	0.619086	0.114714	0.561804	0.107999	0.0572822	0.0316571
cg14773365	Open_sea	HRH2	5'UTR	0.883293	0.0488329	0.907666	0.0500536	-0.0243728	0.0192517
cg14776738	Island	DENND1C	Body	0.829419	0.0616696	0.851399	0.0531126	-0.0219798	0.0394633
cg14780416	Island	MIR196B	TSS200	0.101765	0.0320643	0.0846417	0.0421763	0.0171234	0.00162276
cg14781778	Open_sea	C22orf9	Body	0.826092	0.0724133	0.842385	0.0775591	-0.0162932	0.022568
cg14791054	Open_sea	ALDH1A3	Body	0.0522575	0.0560449	0.0635165	0.0390473	-0.0112589	0.0211986
cg14792180	Open_sea	ANKRD33B	Body	0.674127	0.0527118	0.639105	0.0607022	0.0350225	0.0220675
cg14792350	S_Shore	OTUD7B	TSS1500	0.800438	0.0540724	0.818899	0.057316	-0.018461	0.0311547
cg14802312	S_Shelf	ARHGAP9	TSS1500	0.114939	0.0610272	0.0913433	0.052638	0.0235962	0.0092772
cg14819504	Island	LY75	TSS200	0.0492197	0.0519621	0.0536603	0.0282085	-0.00444061	0.0133286
cg14823429	Open_sea	HDAC4	Body	0.0526135	0.0635603	0.0497666	0.0361965	0.0028469	0.0400113
cg14825683	Open_sea	GOT1L1	TSS200	0.933894	0.0591076	0.920347	0.0280622	0.013547	0.0140389
cg14840612	S_Shore	PAX7	Body	0.19089	0.0697805	0.210555	0.0678717	-0.0196651	0.0290723
cg14858469	Island	NR2F2	TSS200	0.0480138	0.0484326	0.0612607	0.0296573	-0.0132469	0.0215488
cg14859324	Island	GABRB3	Body	0.812128	0.0750449	0.787843	0.0656215	0.024285	0.0246256
cg14896559	Island	C19orf77	TSS1500	0.782494	0.068861	0.809941	0.0473389	-0.027447	0.0406032
cg14898623	S_Shore	NCOR2	Body	0.0377409	0.0687247	0.0439569	0.0292603	-0.00621602	0.00608881
cg14930884	Island	LOC401463	Body	0.0558137	0.0566217	0.0615064	0.0281023	-0.0056927	0.00712413
cg14943722	Open_sea	HYAL1	TSS200	0.90058	0.0344128	0.915734	0.0409356	-0.015154	0.0435383
cg14950829	N_Shore	PCDH8	Body	0.263661	0.087328	0.315898	0.0898842	-0.052237	0.00856741
cg14965524	N_Shore	PDE4A	Body	0.323589	0.0557258	0.344081	0.0669848	-0.0204925	0.0387677
cg14991487	Island	HOXD9	TSS200	0.054924	0.0451981	0.0656532	0.0298945	-0.0107292	0.00989164
cg15021629	Open_sea	ARHGEF7	3'UTR	0.867095	0.0371791	0.884756	0.0465392	-0.0176613	0.0388991
cg15066197	Island	GABRB3	Body	0.759363	0.0872591	0.73619	0.0709261	0.0231737	0.0486262
cg15070897	Open_sea	SLC7A7	5'UTR	0.554506	0.0589062	0.524252	0.0612121	0.030254	0.0411508
cg15083233	N_Shore	PALM2-AKAP2	Body	0.107105	0.0548057	0.0900334	0.0521506	0.0170721	0.0322616
cg15096829	Open_sea	GPR37L1	TSS200	0.82534	0.0682346	0.850364	0.0540323	-0.0250245	0.0401279
cg15105791	Open_sea	GRTP1	Body	0.786934	0.044656	0.80877	0.0479289	-0.0218358	0.0194277
cg15129183	Open_sea	LOC257358	Body	0.131948	0.0659286	0.103979	0.0533796	0.0279684	0.00563748
cg15134649	Island	MT1E	TSS1500	0.0222343	0.046627	0.028987	0.0243742	-0.0067527	0.0337357
cg15139163	Open_sea	ATG7	Body	0.832874	0.0622036	0.860954	0.0646596	-0.02808	0.0112663
cg15139248	S_Shore	EXOSC10	TSS1500	0.026256	0.0524986	0.0344684	0.0269887	-0.00821245	0.028131
cg15158847	Open_sea	FAIM3	5'UTR	0.0710165	0.031038	0.060115	0.0427831	0.0109015	0.0389976
cg15159247	S_Shelf	MOBKL2A	5'UTR	0.162138	0.0697165	0.131906	0.0707893	0.0302325	0.0440322
cg15171839	S_Shore	NR2F1	Body	0.176119	0.0661161	0.157795	0.0569608	0.0183244	0.0324223
cg15219145	Island	TFAP2A	Body	0.0867361	0.0548651	0.104067	0.0399896	-0.0173306	0.0438131
cg15229245	Open_sea	EBF3	Body	0.844379	0.0477178	0.86553	0.0542823	-0.0211518	0.0453997
cg15232240	S_Shore	ANKRD6	5'UTR	0.0558832	0.0499641	0.0662736	0.0338246	-0.0103904	0.0117543
cg15255584	N_Shore	KAL1	Body	0.0739479	0.0728322	0.0778004	0.041127	-0.0038525	0.0428285
cg15258696	S_Shore	UBE2G1	TSS1500	0.0617962	0.0396275	0.0744637	0.03585	-0.0126674	0.0204974
cg15267010	Island	TOX2	TSS1500	0.0200161	0.046618	0.027578	0.0234755	-0.00756189	0.0496005
cg15284911	Open_sea	MGST1	Body	0.763389	0.0639	0.774601	0.0691148	-0.011212	0.0492801
cg15304125	N_Shelf	TMEM30A	Body	0.804922	0.049322	0.814623	0.0548362	-0.00970075	0.0348004
cg15341833	Open_sea	UXS1	Body	0.163083	0.0693177	0.148826	0.0647696	0.0142575	0.0365964
cg15348274	Island	ABCB9	TSS200	0.203452	0.0407818	0.185472	0.0465649	0.0179803	0.0383835
cg15355952	Open_sea	SLC1A3	Body	0.749727	0.0660016	0.724048	0.0715298	0.0256787	0.0282547
cg15383120	N_Shore	DUSP22	TSS200	0.399175	0.139397	0.35326	0.197881	0.0459149	0.049496
cg15386368	Island	PPM1E	TSS200	0.0238585	0.0466656	0.0330907	0.0244307	-0.00923228	0.0323523
cg15405432	Island	FLJ44606	TSS200	0.16236	0.0866264	0.190172	0.0799161	-0.0278122	0.0382905
cg15408497	Open_sea	ITSN1	Body	0.840141	0.070285	0.863542	0.0601649	-0.0234007	0.0296047
cg15419294	Open_sea	NLRP5	3'UTR	0.741034	0.106424	0.681458	0.113635	0.059576	0.0170632
cg15475851	Island	INA	1stExon	0.0593832	0.057277	0.0631035	0.036557	-0.00372025	0.0399765
cg15477040	N_Shore	ANKFY1	Body	0.882742	0.0440443	0.902212	0.0534352	-0.0194703	0.0486362
cg15480336	N_Shelf	ISLR	TSS1500	0.853492	0.0569214	0.874158	0.0585298	-0.0206662	0.0272205
cg15483084	N_Shelf	ADAP1	Body	0.882068	0.0531056	0.902497	0.04146	-0.0204285	0.028173
cg15497991	S_Shelf	NFATC2	Body	0.177004	0.077644	0.146745	0.0700582	0.0302588	0.0193042
cg15507475	S_Shore	TMEM120A	TSS1500	0.843772	0.0495838	0.872646	0.0615047	-0.0288745	0.0146315
cg15513708	Open_sea	JDP2	Body	0.70958	0.0712329	0.678114	0.0786845	0.0314658	0.0387641
cg15537082	N_Shore	MIR124-1	TSS1500	0.0810486	0.0510633	0.0875087	0.0370023	-0.00646017	0.0352022
cg15539944	N_Shore	AGAP2	Body	0.813163	0.054596	0.828209	0.0619308	-0.0150458	0.0407707
cg15553155	Open_sea	LY86	Body	0.930538	0.0517728	0.919802	0.0272718	0.0107355	0.0159756
cg15573830	S_Shelf	CACNA2D3	Body	0.673023	0.0994045	0.700207	0.0873704	-0.027184	0.0277439
cg15578989	S_Shore	FAM127C	TSS1500	0.804447	0.0646691	0.776708	0.0830283	0.0277392	0.0432671
cg15584221	Open_sea	HHAT	Body	0.93172	0.0649419	0.920336	0.0468477	0.0113842	0.0476278
cg15585555	S_Shore	RASSF5	Body	0.136037	0.0645863	0.111184	0.0583541	0.0248531	0.00277042
cg15585794	Island	NTM	TSS1500	0.0701206	0.0576498	0.0740271	0.0407911	-0.00390648	0.0217522
cg15603568	Island	GRIA4	5'UTR	0.0561459	0.0589413	0.0676889	0.043499	-0.011543	0.0219526
cg15616310	Open_sea	AMOTL1	Body	0.866487	0.0454097	0.884116	0.0561922	-0.0176297	0.022859
cg15619820	Open_sea	PRDM16	Body	0.88551	0.0641313	0.90905	0.048321	-0.0235402	0.0422209
cg15626828	Open_sea	PTPRC	Body	0.0991001	0.0411648	0.0847204	0.0538883	0.0143798	0.00952111
cg15633073	Island	ZNF536	Body	0.743476	0.0941725	0.784369	0.0927897	-0.0408927	0.0483732
cg15691199	Open_sea	CEBPE	TSS1500	0.149205	0.0593109	0.128008	0.0643676	0.0211969	0.0111837
cg15698795	Island	TBC1D10C	Body	0.151119	0.066952	0.127765	0.0573461	0.023354	0.0154053
cg15703365	Island	ZNF815	Body	0.334504	0.0794314	0.294245	0.0848179	0.040259	0.0390306
cg15727524	Open_sea	PTPRN2	Body	0.426467	0.039507	0.4443	0.0408326	-0.0178333	0.0291433
cg15729404	N_Shore	EYA4	TSS1500	0.128883	0.0622218	0.102315	0.0580887	0.0265688	0.0157373
cg15732230	Open_sea	KLK7	TSS200	0.2377	0.0703415	0.269391	0.0793059	-0.031691	0.0116406
cg15753746	Island	GAD1	Body	0.0596634	0.0497836	0.0662342	0.0383266	-0.00657085	0.021589
cg15754660	Open_sea	NPSR1	Body	0.493114	0.107572	0.424872	0.119026	0.0682417	0.0223653
cg15768226	Island	RBM38	TSS1500	0.122899	0.0546245	0.0997648	0.0507256	0.0231346	0.0113203
cg15768620	S_Shore	JAKMIP3	Body	0.722645	0.0374908	0.743824	0.0342512	-0.0211795	0.0409997
cg15773251	Open_sea	TNXB	TSS1500	0.852072	0.0514163	0.866709	0.0592085	-0.0146372	0.0360198
cg15783064	Open_sea	C12orf72	TSS1500	0.0646184	0.0563333	0.0753048	0.0328629	-0.0106864	0.0404385
cg15793258	N_Shore	TNFAIP8L1	TSS1500	0.725622	0.0850359	0.675244	0.145137	0.0503777	0.0479
cg15812348	Island	FEZF2	TSS1500	0.0414685	0.051119	0.0529895	0.0269812	-0.0115211	0.00340723
cg15823845	Island	ZFR2	TSS200	0.0627638	0.0620301	0.068621	0.040072	-0.00585721	0.0247516
cg15826810	Open_sea	LOC285419	TSS1500	0.880055	0.0485447	0.903226	0.0524185	-0.0231708	0.0124662
cg15843691	N_Shore	OCA2	Body	0.88702	0.0502373	0.903697	0.0526099	-0.0166772	0.0497695
cg15866393	Island	GALNT9	Body	0.637901	0.0705189	0.664038	0.0661895	-0.0261373	0.018784
cg15871371	Open_sea	FOXP1	5'UTR	0.883017	0.0478391	0.907052	0.0522273	-0.0240352	0.0115541
cg15882394	S_Shelf	AMZ1	5'UTR	0.927652	0.0511028	0.932171	0.0281863	-0.00451875	0.035083
cg15903562	Open_sea	PIK3C2B	Body	0.849803	0.065485	0.87901	0.0538514	-0.029207	0.0164404
cg15928680	Open_sea	SPTBN1	Body	0.155477	0.0737915	0.132465	0.0641697	0.0230112	0.0369364
cg15942185	Open_sea	CPA2	Body	0.875719	0.0555847	0.895438	0.04603	-0.0197185	0.0393282
cg15961887	Island	UTP3	1stExon	0.284699	0.0345491	0.263176	0.0497852	0.0215235	0.0274015
cg15964018	Open_sea	UBR4	Body	0.853928	0.0498466	0.877699	0.0530888	-0.0237705	0.00894488
cg15971761	N_Shore	SPEG	Body	0.817764	0.0519382	0.847603	0.0531176	-0.029839	0.012004
cg15988887	S_Shore	PPP1CC	TSS1500	0.830406	0.0766594	0.857414	0.0603018	-0.0270085	0.0354612
cg15995592	Open_sea	MARCH7	Body	0.869637	0.0480067	0.858388	0.0422437	0.0112495	0.0484626
cg16051245	Island	TMPRSS2	Body	0.0553354	0.0470911	0.0600579	0.0359916	-0.0047225	0.0367233
cg16077630	Open_sea	PCSK6	Body	0.863483	0.056381	0.87866	0.0576331	-0.0151765	0.0439418
cg16078649	Island	RNF39	Body	0.350434	0.129086	0.306217	0.090672	0.044217	0.0229437
cg16085649	Open_sea	AKAP13	Body	0.878336	0.0447672	0.899307	0.0542004	-0.0209705	0.0357965
cg16087093	Island	FOXI1	1stExon	0.143971	0.0674088	0.120673	0.0630717	0.0232982	0.0430981
cg16092390	S_Shore	MYH9	Body	0.856897	0.0475174	0.881251	0.0544162	-0.0243532	0.0353355
cg16100120	Island	EFEMP1	TSS200	0.0836703	0.0442765	0.0943188	0.0352268	-0.0106485	0.0392601
cg16110455	Open_sea	HSPB7	1stExon	0.868253	0.0463247	0.893828	0.053147	-0.0255752	0.045164
cg16112467	Open_sea	PRO1768	TSS1500	0.882177	0.0461499	0.902771	0.0480097	-0.0205935	0.0320729
cg16113793	Open_sea	LAMA3	TSS1500	0.148267	0.0473128	0.135632	0.0636244	0.012636	0.0466512
cg16119239	Island	LPAR5	Body	0.845608	0.0478216	0.869565	0.0421158	-0.0239565	0.0273842
cg16119522	N_Shore	PPP1R16B	TSS1500	0.142458	0.0700974	0.115972	0.0590049	0.0264858	0.0327721
cg16141290	Open_sea	ALAS2	TSS1500	0.692247	0.0657105	0.724441	0.0756186	-0.0321938	0.0494421
cg16153146	Island	BCOR	5'UTR	0.103804	0.0681826	0.128641	0.0743483	-0.0248375	0.0325429
cg16155122	Island	SGSM1	TSS200	0.107818	0.0360912	0.127179	0.0363323	-0.0193616	0.0314516
cg16175941	Open_sea	CNKSR3	Body	0.872977	0.0473154	0.895027	0.0492848	-0.0220505	0.0312595
cg16212341	Open_sea	ADIG	3'UTR	0.921892	0.0477035	0.91444	0.038893	0.00745225	0.041579
cg16217751	Open_sea	ITPR1	Body	0.920954	0.0490736	0.931252	0.0348242	-0.0102982	0.0263885
cg16217908	S_Shelf	C3orf52	Body	0.126006	0.0615644	0.0984919	0.0595017	0.0275146	0.00812726
cg16231355	Open_sea	GPR34	1stExon	0.445174	0.0805782	0.410174	0.0800175	0.0350007	0.0481792
cg16262201	N_Shore	PRDM16	Body	0.883535	0.0572196	0.905568	0.0533757	-0.022033	0.0119572
cg16277944	S_Shelf	DOCK2	Body	0.81352	0.0658494	0.839537	0.0646419	-0.0260165	0.0237487
cg16299091	N_Shore	CHMP1B	TSS1500	0.142766	0.0635038	0.169163	0.0781889	-0.0263969	0.0434756
cg16306898	N_Shore	C1orf70	1stExon	0.0418423	0.0781385	0.0489117	0.0367171	-0.00706944	0.0243062
cg16332159	N_Shelf	APOB48R	TSS200	0.102512	0.0549865	0.0839194	0.0492045	0.0185927	0.0270042
cg16348003	Open_sea	S100A14	TSS1500	0.743662	0.097393	0.769327	0.0902681	-0.025665	0.0216404
cg16358034	Island	SNX18	1stExon	0.876179	0.0493818	0.89673	0.0521169	-0.0205508	0.0265925
cg16360310	Open_sea	CXXC5	5'UTR	0.848062	0.0470379	0.864112	0.0358003	-0.0160497	0.0417966
cg16372520	Open_sea	NRXN3	TSS1500	0.384768	0.0788801	0.420381	0.0756884	-0.0356128	0.0106093
cg16385583	Open_sea	C1orf150	TSS1500	0.0847194	0.0320729	0.0706989	0.0537986	0.0140205	0.049553
cg16388983	N_Shelf	PTPN14	5'UTR	0.93717	0.0485117	0.923997	0.0251772	0.0131733	0.00957179
cg16389078	S_Shelf	IL17RA	Body	0.217554	0.0737483	0.192806	0.0699963	0.0247482	0.046679
cg16391327	N_Shore	FAM98B	TSS1500	0.470642	0.0876199	0.498795	0.0917431	-0.0281528	0.0454377
cg16402822	Open_sea	SLIT3	Body	0.932998	0.0503439	0.929014	0.025161	0.003985	0.0140946
cg16409409	S_Shore	C1orf106	Body	0.393183	0.0521637	0.36867	0.0632007	0.0245135	0.023649
cg16413687	N_Shore	ALX1	TSS1500	0.136338	0.0700482	0.110923	0.0548678	0.0254153	0.0107096
cg16447012	Island	MIR196B	Body	0.118044	0.0500242	0.104564	0.0440072	0.0134798	0.0146204
cg16457876	Open_sea	CLEC16A	Body	0.8919	0.0365689	0.91056	0.0398912	-0.0186605	0.0211101
cg16472369	S_Shelf	ARRB2	Body	0.142795	0.0669566	0.122102	0.06014	0.0206923	0.0317598
cg16481280	N_Shore	PPT2	TSS1500	0.842279	0.0839615	0.870291	0.0659423	-0.0280123	0.0389841
cg16488639	S_Shore	DDX47	Body	0.0561382	0.0416791	0.0653737	0.034134	-0.00923556	0.0457349
cg16495212	Island	CPEB1	TSS1500	0.56194	0.0827977	0.596884	0.0799074	-0.0349435	0.0346222
cg16495696	Island	TTLL13	5'UTR	0.17377	0.0662045	0.202694	0.0764537	-0.0289237	0.0230717
cg16505233	Open_sea	EDEM1	Body	0.14046	0.060647	0.116558	0.0645123	0.023902	0.0430376
cg16509569	Open_sea	NCKAP1L	1stExon	0.130797	0.0735678	0.107012	0.0610779	0.0237852	0.0326033
cg16516248	Open_sea	WWP2	TSS1500	0.8648	0.0439669	0.882022	0.052778	-0.0172213	0.0383973
cg16516712	Open_sea	SHANK2	Body	0.870458	0.0482135	0.887803	0.0459322	-0.017345	0.0389022
cg16528511	Island	RIPPLY2	TSS200	0.0637464	0.0627636	0.0676148	0.0411387	-0.00386845	0.0271377
cg16563691	Island	GALNT9	Body	0.841766	0.0368879	0.856625	0.0410337	-0.0148588	0.0332783
cg16567056	Open_sea	PLCB2	1stExon	0.0983726	0.0499757	0.0750727	0.0475264	0.0232999	0.00561248
cg16567290	Island	SLC26A10	TSS200	0.130712	0.0542553	0.10878	0.0489716	0.0219319	0.0125452
cg16577509	Island	SLC26A10	TSS200	0.0898813	0.043509	0.0806856	0.0368667	0.0091957	0.0249716
cg16597045	S_Shore	C1orf200	TSS1500	0.20297	0.079929	0.178782	0.0710295	0.0241882	0.0480805
cg16615211	N_Shore	MIR564	TSS1500	0.237213	0.0643453	0.271455	0.0693183	-0.0342421	0.047943
cg16627285	Open_sea	SGCA	TSS200	0.852615	0.047317	0.869942	0.0567141	-0.0173272	0.0433559
cg16629523	Open_sea	CTTN	Body	0.417853	0.0884066	0.391398	0.104665	0.0264552	0.0301625
cg16646743	Island	ZNF560	5'UTR	0.0735598	0.0521353	0.0805581	0.0358221	-0.00699827	0.0306362
cg16679068	Open_sea	CDH17	TSS1500	0.0935488	0.0438914	0.0762571	0.0433589	0.0172917	0.011552
cg16696923	Open_sea	CDH17	TSS1500	0.119505	0.0599734	0.0985733	0.0578366	0.020932	0.0236042
cg16698814	S_Shore	KLK10	TSS1500	0.324236	0.0805024	0.358261	0.0805492	-0.0340253	0.0339178
cg16706749	S_Shelf	LOXL1	Body	0.778434	0.0720095	0.805998	0.0616645	-0.0275637	0.0330113
cg16716750	Island	RGS17	5'UTR	0.0489023	0.0494205	0.05944	0.0355144	-0.0105377	0.0283919
cg16723180	Open_sea	HCCA2	Body	0.88643	0.0377452	0.902629	0.0403002	-0.0161987	0.0344423
cg16754788	Open_sea	PGCP	Body	0.885334	0.0395789	0.901645	0.0463397	-0.0163115	0.0436163
cg16762386	Open_sea	NR0B2	1stExon	0.880944	0.039095	0.894548	0.041886	-0.0136047	0.0480165
cg16763574	S_Shore	ARHGEF7	Body	0.882925	0.0420821	0.899962	0.0419682	-0.0170373	0.0423402
cg16775167	Open_sea	CDH17	TSS200	0.191354	0.0737662	0.173752	0.0723471	0.0176019	0.0462802
cg16782524	Open_sea	EIF2C2	Body	0.21876	0.0687362	0.205283	0.065362	0.013477	0.0407135
cg16782675	Open_sea	ATXN7	Body	0.898442	0.0416722	0.887424	0.035747	0.0110178	0.0425688
cg16784745	Open_sea	MIR148B	Body	0.896236	0.0472519	0.913195	0.0404914	-0.0169585	0.0196233
cg16797972	Open_sea	EPHA3	TSS1500	0.326478	0.0770582	0.37614	0.0686555	-0.0496622	0.00509896
cg16847396	Open_sea	RP1L1	5'UTR	0.502095	0.0529916	0.519548	0.0530541	-0.0174535	0.0335068
cg16875104	S_Shore	GARS	Body	0.343946	0.0883263	0.371749	0.10692	-0.0278033	0.0365034
cg16885861	S_Shore	CD81	Body	0.859136	0.0410114	0.873182	0.0448884	-0.0140458	0.0484773
cg16894943	Island	LOC401630	TSS200	0.401607	0.117707	0.45371	0.0981807	-0.052103	0.0240789
cg16916549	Open_sea	SDK2	Body	0.917638	0.0434041	0.928472	0.0318009	-0.0108338	0.0119937
cg16921310	Island	ASCL1	5'UTR	0.0507061	0.0553437	0.0563141	0.0314616	-0.00560799	0.0159055
cg16927606	S_Shore	TMEM149	1stExon	0.125877	0.0651792	0.105921	0.0512899	0.0199554	0.0486841
cg16937769	S_Shore	HOXC4	TSS1500	0.135723	0.04467	0.112231	0.0570196	0.0234912	0.00854509
cg16965605	Open_sea	HMGA2	Body	0.187765	0.0773365	0.166001	0.0896499	0.0217648	0.0389559
cg16978367	N_Shore	ERLIN2	TSS1500	0.0432751	0.0518466	0.0581354	0.0306832	-0.0148603	0.003052
cg16993957	Open_sea	DDR1	3'UTR	0.894315	0.0398296	0.883107	0.0385146	0.0112085	0.0259588
cg17006136	N_Shore	SORBS2	Body	0.190936	0.0768043	0.164249	0.073733	0.0266864	0.0487979
cg17033287	Island	PRDM16	Body	0.600434	0.0553452	0.616433	0.0476037	-0.0159985	0.0311187
cg17035132	Open_sea	KCNQ1	Body	0.855637	0.038962	0.870444	0.0341231	-0.0148078	0.0259307
cg17052926	Island	C7orf20	TSS1500	0.0348714	0.0706389	0.0413528	0.0338572	-0.00648132	0.0461651
cg17062109	N_Shore	LOC404266	Body	0.142813	0.0535206	0.124119	0.0492009	0.0186939	0.0146289
cg17067993	Open_sea	CCR7	5'UTR	0.0988491	0.0559836	0.0808281	0.0520926	0.018021	0.0250353
cg17074212	Island	ZNF215	TSS200	0.0199053	0.0509116	0.0286239	0.0237012	-0.0087186	0.0307713
cg17079034	N_Shore	KLHL30	TSS200	0.384059	0.0497921	0.39833	0.048991	-0.0142712	0.0483539
cg17080882	Open_sea	TGFBR3	Body	0.842515	0.0666506	0.872771	0.0555248	-0.0302552	0.00796692
cg17087669	S_Shore	MAPK13	Body	0.244438	0.0769768	0.226003	0.0710279	0.0184352	0.0422644
cg17097782	Island	OSR1	3'UTR	0.0435289	0.0693077	0.0536378	0.033556	-0.0101088	0.0490474
cg17122213	Island	MIB2	Body	0.397009	0.117621	0.345836	0.111038	0.0511735	0.00633398
cg17127769	Open_sea	LCP2	1stExon	0.133053	0.0718276	0.108167	0.0610579	0.0248862	0.0213862
cg17131837	Open_sea	HMGA2	Body	0.803045	0.0536983	0.779908	0.0439368	0.0231365	0.0256916
cg17137500	Open_sea	DNMT3A	5'UTR	0.119615	0.0410204	0.106625	0.0398488	0.0129898	0.0267569
cg17146029	Open_sea	AUTS2	Body	0.933682	0.0504613	0.938589	0.0348206	-0.0049075	0.0355474
cg17153082	Island	ProSAPiP1	Body	0.758076	0.0725269	0.790979	0.066748	-0.0329027	0.0311754
cg17160660	N_Shore	MYC	TSS1500	0.075128	0.0564469	0.0795536	0.0451581	-0.00442568	0.00841604
cg17172683	S_Shore	GPR39	Body	0.66061	0.0839857	0.699014	0.0872631	-0.0384045	0.0074039
cg17173166	N_Shore	TRH	TSS1500	0.927358	0.0438716	0.940299	0.0290535	-0.0129415	0.0167428
cg17178888	Island	CCNJL	TSS1500	0.0383157	0.0452007	0.0469394	0.027691	-0.00862372	0.0494739
cg17178900	Island	PM20D1	Body	0.542598	0.232203	0.444245	0.241801	0.0983531	0.0342326
cg17181543	N_Shore	AK5	TSS1500	0.879478	0.0412004	0.893182	0.0349562	-0.0137048	0.0441387
cg17184479	Open_sea	EXOC6	Body	0.844846	0.0581702	0.869892	0.0581774	-0.0250462	0.0190269
cg17192599	Open_sea	PRKAG2	5'UTR	0.814173	0.0529153	0.833902	0.0498665	-0.0197295	0.023809
cg17198308	Island	IFFO1	1stExon	0.0406636	0.0600905	0.0450755	0.0257979	-0.00441193	0.0476482
cg17210126	Open_sea	ZFAT	Body	0.790559	0.0517402	0.753119	0.0634028	0.0374408	0.0279398
cg17213699	N_Shore	LAG3	TSS200	0.149169	0.0700697	0.124067	0.0632527	0.0251013	0.0123481
cg17218270	Open_sea	RAB11FIP1	Body	0.553432	0.080577	0.514749	0.108709	0.038684	0.0256448
cg17220574	Island	DIP2C	Body	0.84699	0.0616692	0.865394	0.0433992	-0.0184037	0.0308827
cg17240760	Open_sea	CD53	5'UTR	0.113224	0.0386778	0.0954955	0.0504741	0.0177281	0.00745133
cg17255214	N_Shore	PABPC1L	TSS1500	0.0514833	0.0367979	0.0636273	0.0396811	-0.012144	0.0342472
cg17257469	Open_sea	AKR1D1	Body	0.902454	0.0445667	0.886671	0.0358818	0.0157823	0.035217
cg17261125	Open_sea	LOC254312	TSS1500	0.741301	0.0532984	0.747798	0.0540062	-0.00649775	0.0487837
cg17274742	N_Shore	GPNMB	1stExon	0.847844	0.069071	0.868338	0.0561515	-0.0204938	0.0465734
cg17275074	Open_sea	TRPC7	TSS1500	0.290532	0.0798963	0.24215	0.0762418	0.0483818	0.0196335
cg17279125	Open_sea	PIK3R6	Body	0.892357	0.0476857	0.910331	0.0464154	-0.0179743	0.0201848
cg17279458	N_Shore	ZNF502	TSS200	0.464543	0.095848	0.413719	0.10201	0.0508245	0.0495583
cg17280740	N_Shore	PAX6	TSS1500	0.240157	0.0443927	0.225804	0.0466328	0.0143523	0.0272665
cg17300544	Island	2015-09-09	TSS200	0.059174	0.0723316	0.0707512	0.0363083	-0.0115772	0.00249266
cg17306279	Island	CXXC5	5'UTR	0.881288	0.0431701	0.903273	0.0479981	-0.0219852	0.0180246
cg17308012	Open_sea	PLAC9	Body	0.880492	0.0328739	0.89491	0.0468063	-0.014418	0.0420481
cg17315454	Open_sea	CCL24	TSS200	0.113589	0.0422044	0.0937005	0.0474783	0.0198889	0.0153246
cg17347348	S_Shore	DBX2	TSS1500	0.658685	0.0827398	0.689671	0.0824223	-0.0309862	0.0270148
cg17349352	Open_sea	CCM2	Body	0.136625	0.0640646	0.114165	0.0579997	0.0224593	0.016338
cg17356036	Open_sea	HDAC4	Body	0.861153	0.0525009	0.887898	0.0482632	-0.0267448	0.0390472
cg17374727	Open_sea	LUZP6	5'UTR	0.913713	0.0359766	0.926598	0.046517	-0.0128857	0.021071
cg17379666	N_Shelf	CDC42EP4	5'UTR	0.806852	0.0798138	0.836335	0.0956771	-0.0294828	0.0479082
cg17395184	Open_sea	ZFP106	TSS1500	0.8186	0.0447212	0.847161	0.0551478	-0.0285615	0.0112005
cg17403974	Open_sea	AGTR2	Body	0.603043	0.0827724	0.635954	0.0886486	-0.032911	0.0209759
cg17439694	Open_sea	CP	1stExon	0.920109	0.0428251	0.903224	0.0473262	0.0168848	0.0182652
cg17445097	Open_sea	PHF12	Body	0.826479	0.0384022	0.793124	0.0344581	0.0333547	0.000550627
cg17445212	Island	PAX8	Body	0.73359	0.106992	0.646909	0.124744	0.0866815	0.00922742
cg17453840	Island	CPEB1	TSS1500	0.777764	0.0777704	0.810808	0.0623418	-0.0330445	0.0221488
cg17457986	Island	HOXB13	5'UTR	0.0286752	0.0487068	0.033468	0.0228125	-0.00479285	0.0118954
cg17470837	Island	JAKMIP1	5'UTR	0.0240519	0.0552779	0.0348271	0.0291866	-0.0107753	0.0147605
cg17485717	Open_sea	TCP11L1	Body	0.786844	0.0979174	0.740487	0.120106	0.0463567	0.0260007
cg17490089	Island	KANK3	Body	0.480347	0.0560427	0.461587	0.0512454	0.0187607	0.044697
cg17493795	N_Shore	PRDM16	Body	0.809285	0.0663898	0.837053	0.0534619	-0.0277678	0.0250762
cg17518550	Open_sea	C1orf150	TSS200	0.100148	0.0404453	0.0796852	0.04678	0.0204628	0.018231
cg17524180	N_Shore	MCF2L	Body	0.546392	0.0675641	0.571835	0.0629391	-0.0254422	0.0431082
cg17540159	S_Shore	MAML3	Body	0.763169	0.0380966	0.736549	0.0453748	0.0266203	0.0161297
cg17560015	N_Shelf	PLEC1	Body	0.0882208	0.0407326	0.0638032	0.0489135	0.0244175	0.00382014
cg17578639	Open_sea	TBL1XR1	5'UTR	0.171812	0.0704195	0.157955	0.0745086	0.0138571	0.0349341
cg17585889	N_Shore	PCDHB7	1stExon	0.762644	0.0659295	0.723248	0.0625124	0.0393962	0.00158722
cg17620199	N_Shore	PAX1	TSS1500	0.376691	0.0815405	0.333466	0.0712498	0.043225	0.00672773
cg17653203	Island	MFSD10	Body	0.186828	0.0660865	0.162783	0.0657995	0.0240443	0.0439118
cg17680089	Island	GJC2	Body	0.887158	0.0526563	0.911808	0.0506505	-0.0246505	0.0315698
cg17695512	Open_sea	OR10AG1	1stExon	0.844959	0.0482425	0.821536	0.0581953	0.023423	0.0133581
cg17729891	Island	SNAR-F	TSS1500	0.375748	0.0789363	0.306499	0.145377	0.0692493	0.00863766
cg17753974	S_Shelf	NAV1	Body	0.198377	0.0510772	0.175153	0.0535913	0.0232234	0.00811343
cg17771150	Open_sea	LCP1	5'UTR	0.124764	0.0582044	0.0988185	0.0561229	0.0259459	0.00412414
cg17798857	Open_sea	UACA	Body	0.846463	0.0741763	0.868604	0.0603366	-0.0221405	0.0483897
cg17800788	N_Shore	NBPF3	TSS1500	0.561721	0.0717828	0.57846	0.0755165	-0.0167388	0.0173016
cg17802486	Open_sea	FMN1	Body	0.888768	0.0419003	0.90697	0.0438358	-0.0182025	0.0358734
cg17827017	Open_sea	PLXNA2	Body	0.840714	0.0614243	0.857819	0.0531796	-0.017105	0.0307806
cg17831791	Island	CTBP2	Body	0.853287	0.0455592	0.874161	0.051898	-0.0208732	0.0195954
cg17838516	S_Shore	MTNR1B	Body	0.561373	0.0857562	0.531441	0.0786077	0.0299327	0.0382925
cg17850539	Open_sea	ATP2B4	3'UTR	0.891318	0.0487395	0.91662	0.0486098	-0.025302	0.00790421
cg17862837	Open_sea	BRE	3'UTR	0.89873	0.0413553	0.9132	0.0405491	-0.0144695	0.0256349
cg17878506	Island	TBC1D4	TSS1500	0.253249	0.0751606	0.199857	0.0713915	0.0533921	0.0181522
cg17891263	N_Shelf	CATSPERG	Body	0.841973	0.0429711	0.854404	0.0317811	-0.0124313	0.0135263
cg17892259	Open_sea	HIVEP3	5'UTR	0.129991	0.0398056	0.11306	0.0518933	0.0169312	0.0151799
cg17893459	Open_sea	VEPH1	Body	0.877102	0.0510757	0.896088	0.0563119	-0.0189862	0.0314659
cg17901858	Open_sea	KCNA10	TSS1500	0.780091	0.045918	0.794621	0.0398274	-0.01453	0.0372791
cg17902551	Island	CACNA1C	3'UTR	0.10298	0.0421505	0.0837484	0.0423954	0.0192313	0.00721161
cg17914927	Open_sea	ARHGEF6	3'UTR	0.882181	0.0423886	0.899857	0.0410847	-0.0176757	0.00474253
cg17931041	S_Shore	CCDC108	TSS1500	0.109165	0.0810401	0.116964	0.0673938	-0.00779818	0.0449283
cg17936488	N_Shore	FAM78A	1stExon	0.128375	0.0716322	0.099597	0.0608897	0.0287783	0.00766743
cg17942121	N_Shore	SIM1	TSS1500	0.1104	0.039656	0.129641	0.0399208	-0.0192408	0.0330767
cg17962854	N_Shore	ST3GAL1	5'UTR	0.0762608	0.0290479	0.0648663	0.0456014	0.0113945	0.0337528
cg18009000	N_Shore	H2AFY2	TSS1500	0.754675	0.0873744	0.791953	0.0652017	-0.037278	0.0108477
cg18009496	Island	IRX4	TSS1500	0.0432278	0.0470782	0.0509362	0.0242088	-0.0077084	0.0177772
cg18010752	N_Shore	WNT5A	Body	0.16633	0.0594416	0.143958	0.0466684	0.022372	0.0174275
cg18015301	Open_sea	AMPH	Body	0.85416	0.0633586	0.877256	0.056738	-0.0230963	0.0275977
cg18032798	S_Shore	TMSB4Y	Body	0.352338	0.0879485	0.319416	0.103035	0.0329228	0.0238942
cg18034637	N_Shore	DIXDC1	Body	0.893908	0.0425207	0.912802	0.0398796	-0.0188932	0.028877
cg18069290	Island	SLC26A10	TSS200	0.127167	0.0763882	0.103722	0.0598942	0.0234452	0.0132304
cg18085627	N_Shelf	CCDC88B	TSS200	0.149736	0.0716353	0.136559	0.0706763	0.0131768	0.0481314
cg18091615	Open_sea	CREB3L2	Body	0.855559	0.05993	0.877884	0.0569153	-0.0223248	0.0496225
cg18097277	Open_sea	IL16	Body	0.121428	0.05594	0.106902	0.0467047	0.014526	0.0367512
cg18100532	Open_sea	TRPV1	TSS1500	0.861145	0.0528551	0.883178	0.0499731	-0.022033	0.042923
cg18110333	Island	DUSP22	1stExon	0.398823	0.15048	0.342394	0.206126	0.05643	0.0431822
cg18147278	N_Shelf	SPHKAP	Body	0.781977	0.0759462	0.746105	0.0688245	0.0358715	0.0263301
cg18163342	Island	KIAA0284	5'UTR	0.484756	0.0633045	0.507496	0.0715695	-0.0227402	0.0484925
cg18180846	S_Shore	FLJ41350	Body	0.75394	0.042596	0.780063	0.0333658	-0.0261227	0.0404536
cg18205668	Open_sea	CCM2	Body	0.110069	0.053787	0.0857183	0.0545177	0.0243509	0.00774585
cg18207011	Open_sea	RAD51L1	Body	0.859588	0.0459152	0.880425	0.0543916	-0.0208368	0.026947
cg18221429	Island	LRRC61	TSS200	0.192479	0.0776851	0.220284	0.0736276	-0.0278052	0.0437461
cg18231898	Open_sea	PKNOX2	Body	0.825013	0.043485	0.846329	0.0469201	-0.021317	0.0185005
cg18256640	Open_sea	ATP10A	Body	0.860661	0.0568628	0.879614	0.0490259	-0.0189527	0.0436341
cg18339098	Open_sea	XKR6	Body	0.75868	0.0613111	0.780129	0.0521231	-0.0214488	0.0456468
cg18372896	S_Shore	JDP2	5'UTR	0.811157	0.0613495	0.835319	0.0569394	-0.0241623	0.0451269
cg18397073	Island	POU2F2	Body	0.894548	0.0433841	0.915076	0.0524828	-0.0205275	0.025794
cg18406556	N_Shelf	AP1M2	Body	0.724752	0.0495221	0.744112	0.0524664	-0.0193595	0.0156327
cg18413706	Open_sea	ERG	Body	0.113217	0.0395254	0.0938487	0.0546963	0.0193679	0.00596053
cg18420965	N_Shore	EPHA5	Body	0.0842469	0.0769008	0.0951337	0.0523627	-0.0108868	0.021951
cg18425570	Open_sea	KRT38	TSS1500	0.856342	0.0433118	0.835138	0.0409065	0.0212038	0.0252062
cg18435870	S_Shore	ADRA1D	TSS1500	0.912062	0.0422257	0.926814	0.0366626	-0.014752	0.00402788
cg18444763	S_Shore	GPR39	Body	0.620471	0.0745922	0.639856	0.0690861	-0.0193848	0.0299286
cg18446336	Open_sea	GNA12	Body	0.554643	0.0919937	0.529652	0.0825194	0.0249907	0.0317774
cg18447772	Island	HOXA9	TSS200	0.0355521	0.0582286	0.0453766	0.0288768	-0.0098245	0.0436705
cg18452347	N_Shelf	RPL23AP53	Body	0.879074	0.0520958	0.900669	0.0659999	-0.0215943	0.0474477
cg18480129	Open_sea	PAK3	TSS200	0.409103	0.0805432	0.372018	0.0778338	0.0370845	0.0415526
cg18482268	Island	POU4F3	Body	0.117171	0.073173	0.132404	0.0471891	-0.015233	0.0328782
cg18496447	Island	SHF	Body	0.137459	0.0504269	0.118273	0.0553406	0.0191853	0.0492712
cg18503829	Open_sea	DIP2C	Body	0.850773	0.0666043	0.873479	0.0661547	-0.0227065	0.024749
cg18514705	Open_sea	ZNF283	TSS1500	0.924318	0.0508006	0.927824	0.0375723	-0.00350575	0.0259311
cg18530114	Island	KLF2	3'UTR	0.41982	0.0431615	0.400455	0.0429976	0.0193653	0.0305552
cg18544450	S_Shelf	LPHN1	Body	0.788692	0.0504938	0.813722	0.0541244	-0.0250297	0.0110269
cg18561589	Island	EMX2OS	Body	0.115212	0.0441526	0.0955663	0.0466534	0.0196455	0.0295734
cg18562578	Island	WNT5A	Body	0.131845	0.0561668	0.115867	0.0507782	0.0159783	0.0321084
cg18565023	S_Shore	DOC2B	TSS1500	0.800787	0.0524348	0.827903	0.0609823	-0.027116	0.0327682
cg18572061	S_Shore	ZNF239	TSS1500	0.944159	0.0463674	0.932121	0.0254143	0.0120383	0.0217439
cg18573383	S_Shore	KCNC2	1stExon	0.070462	0.0541673	0.0767283	0.0299277	-0.00626632	0.0096939
cg18576206	Island	SAMM50	3'UTR	0.446283	0.0594601	0.427863	0.0698081	0.0184193	0.0277133
cg18578263	Open_sea	RINL	TSS200	0.117858	0.0419566	0.0992008	0.0456269	0.0186571	0.0194627
cg18581405	S_Shore	S1PR4	3'UTR	0.124641	0.072627	0.0981237	0.0579854	0.0265177	0.00719158
cg18581950	Open_sea	GPBAR1	TSS1500	0.898604	0.0396755	0.91894	0.0369108	-0.020336	0.0118708
cg18610978	Open_sea	LOC151162	TSS200	0.904752	0.0617647	0.919972	0.0470454	-0.0152203	0.0201997
cg18620306	Open_sea	SDK1	Body	0.922638	0.058824	0.91979	0.0429116	0.0028475	0.024224
cg18637383	N_Shelf	HEATR5B	Body	0.125114	0.0737066	0.104458	0.055963	0.0206555	0.0321495
cg18638180	S_Shore	C21orf70	Body	0.861111	0.0416609	0.879517	0.0523294	-0.0184065	0.0309019
cg18645081	N_Shore	HLX	TSS1500	0.1212	0.0685326	0.0962497	0.0575607	0.0249501	0.0224393
cg18657389	Open_sea	EVPL	TSS200	0.67757	0.0933136	0.728212	0.1176	-0.0506422	0.0154934
cg18670236	Open_sea	CHCHD6	Body	0.0761292	0.0332071	0.0600566	0.0471132	0.0160726	0.0273366
cg18673954	N_Shore	INA	TSS1500	0.0656739	0.0447862	0.0688559	0.0292998	-0.00318199	0.0467921
cg18677812	Open_sea	SCN11A	Body	0.928082	0.0497835	0.915222	0.0324268	0.01286	0.016528
cg18705541	N_Shore	SHROOM3	Body	0.864595	0.0466013	0.884453	0.062127	-0.0198578	0.0372098
cg18732541	N_Shelf	C19orf59	TSS1500	0.0967434	0.056893	0.0812221	0.0466485	0.0155213	0.0155213
cg18733757	Open_sea	ACSL5	TSS1500	0.115706	0.0521383	0.0962981	0.0525283	0.0194082	0.0106984
cg18739537	N_Shore	NFKBIE	Body	0.102988	0.0430088	0.083223	0.0444054	0.0197651	0.00942312
cg18764577	Island	LAMA1	5'UTR	0.0611864	0.0504332	0.0665218	0.0457436	-0.00533548	0.0455329
cg18776472	Open_sea	ERCC6	Body	0.889004	0.0483812	0.910128	0.0462276	-0.0211237	0.0429805
cg18780412	Island	PEX5L	TSS1500	0.0431449	0.0640391	0.050555	0.0321657	-0.00741011	0.0143603
cg18817485	S_Shore	HTR2C	5'UTR	0.331427	0.124272	0.379003	0.125623	-0.0475762	0.0431861
cg18832619	Open_sea	NCR1	TSS200	0.545237	0.0783583	0.561843	0.0825003	-0.0166055	0.0307333
cg18848419	N_Shore	CHMP1B	TSS1500	0.170136	0.0732423	0.195209	0.08748	-0.0250735	0.0327211
cg18850264	Open_sea	MBNL1	Body	0.891586	0.0475386	0.904582	0.0457202	-0.0129957	0.0411108
cg18851100	Island	SHANK3	Body	0.868279	0.0517875	0.894347	0.0556444	-0.0260675	0.0128201
cg18852096	Island	MIB2	Body	0.383772	0.0861659	0.348377	0.100254	0.0353952	0.0227353
cg18855030	Open_sea	ARHGAP15	1stExon	0.145287	0.0693888	0.123486	0.0626093	0.0218013	0.0345876
cg18866597	N_Shelf	SDC4	Body	0.911968	0.0464743	0.903739	0.0288733	0.00822875	0.0450591
cg18889092	Open_sea	ANO9	TSS1500	0.638458	0.0915455	0.676736	0.0811549	-0.0382785	0.0131026
cg18896072	Island	LOC153328	TSS200	0.0501413	0.0477848	0.0594121	0.0268975	-0.00927087	0.0459704
cg18901104	Island	UHRF1	Body	0.157957	0.0711875	0.13253	0.0586657	0.0254267	0.0251974
cg18912520	Island	FOXP4	5'UTR	0.102165	0.0542226	0.083729	0.0488079	0.0184363	0.0155383
cg18953011	N_Shore	CACNG1	TSS200	0.888008	0.0474624	0.910242	0.0413318	-0.0222342	0.0334603
cg18956547	Open_sea	CXCR1	TSS200	0.0823336	0.032215	0.0695545	0.0482053	0.0127791	0.0232222
cg18974117	Open_sea	ATRNL1	Body	0.835303	0.044948	0.819455	0.0402184	0.0158478	0.0464281
cg18985994	S_Shelf	IQCE	Body	0.13999	0.0568505	0.119638	0.0549926	0.020352	0.0461343
cg18986651	Open_sea	PLOD2	Body	0.842514	0.0453179	0.860258	0.0498885	-0.0177435	0.0373249
cg18991240	S_Shelf	NAGK	Body	0.16783	0.0765519	0.143236	0.0666716	0.0245942	0.0237387
cg18994606	Open_sea	ADD3	5'UTR	0.167139	0.0440055	0.145879	0.0439515	0.0212599	0.015774
cg19000389	Island	EIF1AX	TSS1500	0.0399091	0.036463	0.0461338	0.0387768	-0.00622471	0.0395746
cg19000468	Open_sea	CHM	1stExon	0.105526	0.0724303	0.118184	0.0551742	-0.0126581	0.0188884
cg19010139	Open_sea	ULK4	Body	0.749197	0.0763125	0.723556	0.0505738	0.0256415	0.0480981
cg19018155	Open_sea	OSM	1stExon	0.153197	0.0649025	0.136937	0.0502911	0.01626	0.039259
cg19021985	Open_sea	PPP3CC	Body	0.156643	0.0717668	0.132108	0.064305	0.0245349	0.0326516
cg19031085	Open_sea	IL9	Body	0.524011	0.100128	0.568608	0.114231	-0.0445973	0.030838
cg19056418	N_Shore	TMC8	5'UTR	0.116108	0.060581	0.0968702	0.0494929	0.019238	0.0322978
cg19071627	N_Shore	ARPC1A	TSS1500	0.0900708	0.0397329	0.110881	0.0314611	-0.0208106	0.040636
cg19083407	N_Shore	PAX8	Body	0.754095	0.133624	0.664067	0.151858	0.0900275	0.0301326
cg19110612	N_Shelf	NRG2	Body	0.0725802	0.0607658	0.0851908	0.0497762	-0.0126106	0.0185447
cg19111971	S_Shore	EDNRB	TSS1500	0.268914	0.0861361	0.317989	0.0774269	-0.0490755	0.0029727
cg19120251	Open_sea	SH3PXD2A	Body	0.906173	0.0390652	0.922377	0.0426874	-0.016204	0.0305596
cg19124242	Open_sea	C12orf75	Body	0.888135	0.0438077	0.908109	0.0514079	-0.0199738	0.0272298
cg19130973	S_Shore	IQSEC1	Body	0.865672	0.04664	0.887869	0.051353	-0.0221965	0.0345581
cg19137676	Open_sea	INS-IGF2	Body	0.455191	0.0677645	0.477017	0.0591094	-0.0218265	0.0336822
cg19143990	N_Shore	LYSMD2	Body	0.0856319	0.037412	0.071338	0.0508268	0.0142939	0.0318182
cg19145218	Open_sea	C20orf54	TSS200	0.437762	0.0657728	0.467883	0.0783946	-0.0301205	0.0438621
cg19147912	N_Shore	RAI1	5'UTR	0.835427	0.0379574	0.85034	0.0357555	-0.0149122	0.0452715
cg19149522	N_Shore	ZDHHC4	TSS1500	0.609355	0.115581	0.672551	0.123266	-0.0631962	0.0111035
cg19164131	Open_sea	CAMTA1	Body	0.76936	0.0442074	0.745543	0.0429905	0.0238168	0.0158356
cg19183166	Island	LRRC61	TSS200	0.296178	0.0847909	0.339877	0.0755866	-0.0436988	0.0095034
cg19214331	Island	MYL9	TSS1500	0.835481	0.0591997	0.85747	0.0573584	-0.0219883	0.022047
cg19239041	Open_sea	RASSF2	5'UTR	0.137193	0.069834	0.114093	0.0632055	0.0231	0.027682
cg19244380	N_Shelf	AMBRA1	5'UTR	0.894697	0.0444957	0.909012	0.0533794	-0.0143155	0.039122
cg19248557	Open_sea	HLA-DRA	Body	0.104905	0.0452922	0.0853654	0.0489567	0.0195393	0.00790266
cg19252956	Open_sea	DOCK8	Body	0.135156	0.0715264	0.11025	0.0633439	0.0249062	0.0173786
cg19256314	Open_sea	SSH1	Body	0.823757	0.0787074	0.852991	0.0653657	-0.029234	0.0477921
cg19273454	Open_sea	LILRP2	TSS200	0.891702	0.0522167	0.900599	0.0516395	-0.00889675	0.047071
cg19306380	Island	OBSCN	Body	0.0394958	0.0322412	0.0221859	0.0502896	0.0173098	0.0276705
cg19343518	Open_sea	ARID1B	Body	0.830652	0.0671257	0.851703	0.0570775	-0.0210517	0.0324524
cg19343707	Open_sea	TNFSF8	TSS200	0.108384	0.0580144	0.0854599	0.0463186	0.0229243	0.00220404
cg19393762	Open_sea	TNNT1	TSS1500	0.818437	0.0445684	0.845662	0.0383204	-0.0272252	0.0399392
cg19395706	S_Shore	NRXN2	TSS1500	0.582416	0.0554388	0.599957	0.0519045	-0.0175407	0.0416388
cg19400179	Open_sea	DZIP3	5'UTR	0.443218	0.093801	0.412865	0.0863698	0.030353	0.0406087
cg19408398	N_Shore	FIP1L1	TSS1500	0.675888	0.0909184	0.641692	0.0789888	0.034196	0.0116934
cg19410791	Island	CD8A	TSS1500	0.577306	0.0809767	0.545378	0.0735689	0.0319278	0.0222475
cg19425431	Island	CABP1	TSS1500	0.0537473	0.0432394	0.0618069	0.0303267	-0.00805962	0.0236952
cg19442920	N_Shore	ALKBH7	TSS1500	0.928166	0.0460127	0.922301	0.024952	0.0058645	0.0479182
cg19449565	Open_sea	HDAC4	Body	0.853596	0.0416426	0.832889	0.0458447	0.020707	0.0446806
cg19498147	N_Shore	BAT2	Body	0.869721	0.0526336	0.891096	0.0504668	-0.021375	0.0266865
cg19505827	Open_sea	TSPAN32	Body	0.0836915	0.0390767	0.063962	0.0454095	0.0197294	0.0153183
cg19507527	Open_sea	FGF12	5'UTR	0.0711022	0.0639563	0.0804236	0.0355149	-0.00932142	0.0416902
cg19512693	Open_sea	FLT1	Body	0.848742	0.0609161	0.865016	0.0443931	-0.0162745	0.0406566
cg19513834	Island	POU3F3	TSS1500	0.0675119	0.0716122	0.0717648	0.0389707	-0.00425291	0.041846
cg19533977	Open_sea	CLTC	Body	0.0910162	0.0569922	0.0713934	0.0511734	0.0196228	0.0308815
cg19539826	Open_sea	PDE4D	Body	0.854651	0.0810825	0.864498	0.0639471	-0.0098465	0.0147976
cg19554257	Open_sea	MAP1LC3B2	TSS1500	0.211558	0.0690366	0.189383	0.0642526	0.0221747	0.0135505
cg19562312	Island	ZNF239	5'UTR	0.0430727	0.0530124	0.0511094	0.0255316	-0.00803665	0.0325299
cg19617213	Island	HMHA1	Body	0.110718	0.0540753	0.0878228	0.0488816	0.0228952	0.0346345
cg19624630	S_Shore	NEK7	5'UTR	0.873251	0.0478339	0.884829	0.0411363	-0.0115787	0.0372217
cg19645616	Island	RAVER1	TSS1500	0.847298	0.0808917	0.879583	0.0612142	-0.0322843	0.0247759
cg19651291	Open_sea	LRFN5	5'UTR	0.891329	0.0487396	0.872197	0.0445194	0.0191315	0.0415311
cg19661309	Open_sea	ANKMY2	Body	0.913141	0.039955	0.928703	0.0392399	-0.0155618	0.0157212
cg19676328	Island	TUBA1B	5'UTR	0.0711349	0.0447706	0.090265	0.0454113	-0.0191301	0.0101283
cg19679250	Open_sea	CALD1	TSS1500	0.81451	0.0644174	0.832668	0.0559543	-0.0181575	0.0309336
cg19698340	Open_sea	TOM1L2	Body	0.890026	0.046692	0.907782	0.0432767	-0.017756	0.0373987
cg19721326	Open_sea	SGPL1	Body	0.865653	0.0637829	0.890823	0.054379	-0.02517	0.0321951
cg19721764	Open_sea	PLXNA2	Body	0.858111	0.0665901	0.881994	0.0552845	-0.0238827	0.0245347
cg19761115	Island	ZNF354C	TSS1500	0.0310341	0.0513913	0.0404511	0.0293082	-0.00941693	0.0281739
cg19766988	S_Shore	EIF3G	TSS1500	0.820637	0.0876984	0.853222	0.0678199	-0.0325848	0.041194
cg19792027	N_Shelf	SNORA69	TSS1500	0.908609	0.0607574	0.890818	0.0359775	0.0177903	0.0244839
cg19793747	Open_sea	KRT78	3'UTR	0.843341	0.0435551	0.859332	0.0439803	-0.0159905	0.0496588
cg19797516	S_Shore	APBB1IP	3'UTR	0.873072	0.0597437	0.896728	0.0578623	-0.0236565	0.0403896
cg19803229	Island	PRKCZ	1stExon	0.793507	0.0355211	0.809727	0.0391838	-0.01622	0.0398932
cg19814400	Island	VIPR2	Body	0.0298487	0.0535698	0.0344116	0.0243665	-0.00456288	0.0400415
cg19825302	Island	SNAR-F	TSS1500	0.36351	0.109882	0.295244	0.161209	0.0682658	0.0149145
cg19850333	Open_sea	CCRL2	TSS1500	0.106518	0.0449479	0.0872998	0.0472822	0.0192184	0.0469747
cg19856606	N_Shore	C1orf159	Body	0.860705	0.035907	0.87753	0.0420554	-0.0168253	0.0494642
cg19863595	Island	AMDHD1	Body	0.759027	0.0555427	0.736764	0.0496423	0.0222625	0.0439966
cg19866195	N_Shore	CCNA1	TSS1500	0.143269	0.072879	0.175382	0.0713004	-0.0321131	0.0326138
cg19877103	Open_sea	LYNX1	TSS200	0.814647	0.072567	0.84128	0.0618833	-0.0266327	0.0486669
cg19901956	Island	USP35	Body	0.854135	0.0523693	0.881393	0.0365226	-0.0272583	0.0421698
cg19907964	S_Shore	TCFL5	3'UTR	0.856531	0.0585651	0.877189	0.0526276	-0.0206578	0.0465283
cg19914919	Open_sea	TANK	TSS1500	0.152554	0.066492	0.136771	0.0672283	0.0157835	0.0428115
cg19915256	S_Shore	CLPTM1L	TSS1500	0.0621106	0.0474839	0.074034	0.0422509	-0.0119234	0.0303003
cg19925872	N_Shore	ZNF710	TSS1500	0.844341	0.0654972	0.861697	0.0501667	-0.0173563	0.0381655
cg19931206	Open_sea	LOC221710	3'UTR	0.931107	0.04336	0.934214	0.0420453	-0.003107	0.0411852
cg19984170	Open_sea	ODZ2	Body	0.159274	0.062458	0.138266	0.0593692	0.0210086	0.0252593
cg20072442	Island	CTNNA2	Body	0.0513296	0.0517854	0.0599752	0.0323479	-0.00864555	0.0416266
cg20104341	Island	HOXC13	Body	0.0382642	0.0464587	0.0460267	0.0283251	-0.00776247	0.0467319
cg20145009	Island	PLD4	Body	0.805384	0.0820814	0.840473	0.0782807	-0.0350895	0.0489131
cg20176388	S_Shelf	VSNL1	5'UTR	0.616146	0.0689153	0.57829	0.0807648	0.0378555	0.0116644
cg20188212	Island	SLC6A12	Body	0.190632	0.104055	0.104912	0.0951375	0.0857191	0.00292538
cg20207276	N_Shore	SLC25A37	Body	0.895493	0.043442	0.916326	0.0369203	-0.020833	0.0249165
cg20234170	N_Shore	CAT	TSS1500	0.0448862	0.0417535	0.0585228	0.0383124	-0.0136366	0.0346172
cg20236750	Open_sea	LGI1	TSS1500	0.595521	0.0709485	0.626261	0.0734278	-0.0307405	0.0472564
cg20238171	Island	CPAMD8	Body	0.445281	0.0517881	0.485635	0.0573631	-0.040354	0.0192274
cg20248056	N_Shore	MCF2L	Body	0.730859	0.0758282	0.756459	0.0761873	-0.0256	0.0486202
cg20248972	Open_sea	NFKBIL1	5'UTR	0.142174	0.0584657	0.109632	0.0520426	0.0325425	0.0253243
cg20261167	Open_sea	SPP1	1stExon	0.119743	0.0614551	0.0979466	0.0577046	0.0217959	0.00330046
cg20275528	Island	2015-09-09	5'UTR	0.0370001	0.0681694	0.0465106	0.0311823	-0.00951051	0.0177422
cg20293352	S_Shore	CD34	TSS1500	0.11588	0.0607326	0.103135	0.0435193	0.0127453	0.0309517
cg20295702	N_Shore	AUTS2	Body	0.926875	0.0501971	0.934475	0.0289368	-0.0076	0.0374312
cg20309703	Island	PHLDB1	5'UTR	0.10215	0.0492254	0.0779842	0.0546254	0.0241661	0.00616037
cg20338426	Open_sea	ME3	Body	0.877415	0.0458439	0.898433	0.0547857	-0.0210187	0.0223249
cg20343063	N_Shore	TNKS1BP1	5'UTR	0.758332	0.0783587	0.785103	0.0813564	-0.0267708	0.0489025
cg20353207	Open_sea	RORA	Body	0.0468916	0.042264	0.0543813	0.0302917	-0.00748967	0.00729665
cg20359042	Open_sea	STK24	Body	0.818075	0.0623053	0.837827	0.0536679	-0.0197512	0.0106361
cg20375220	Open_sea	SYT1	TSS200	0.0376865	0.0480578	0.044173	0.0268223	-0.00648652	0.0248376
cg20375836	Open_sea	STK24	Body	0.779245	0.0701645	0.803445	0.0604649	-0.0242003	0.0271876
cg20382675	Open_sea	FOXP1	5'UTR	0.510954	0.0664971	0.472532	0.0665601	0.0384225	0.0258375
cg20392240	Island	CTHRC1	TSS200	0.02207	0.050612	0.0283171	0.0198995	-0.00624702	0.0108043
cg20392764	S_Shore	ASCL2	TSS1500	0.86775	0.0496492	0.887829	0.0529009	-0.020079	0.046677
cg20427865	Open_sea	CX3CL1	TSS200	0.848202	0.0525	0.875024	0.0549652	-0.0268225	0.0340947
cg20449614	S_Shore	PDLIM2	Body	0.084414	0.0524905	0.0683137	0.0398435	0.0161003	0.0361281
cg20462242	Open_sea	PRDM16	Body	0.871202	0.046539	0.891521	0.0415862	-0.0203188	0.0369229
cg20475322	Open_sea	MIR125B1	TSS1500	0.0761014	0.0681532	0.0877215	0.034642	-0.0116202	0.0452241
cg20486651	Open_sea	RPS6KA2	Body	0.785302	0.0640231	0.74363	0.0692019	0.041672	0.0178674
cg20502977	Open_sea	COL6A3	Body	0.871958	0.0455621	0.891763	0.0590574	-0.0198055	0.0357849
cg20503329	N_Shore	COL15A1	TSS1500	0.882436	0.0436025	0.906996	0.0431005	-0.024561	0.0410478
cg20548013	Open_sea	PHACTR1	Body	0.884744	0.0405925	0.898794	0.0408464	-0.01405	0.0425149
cg20569203	Island	MSI1	Body	0.291891	0.0592017	0.314894	0.0670465	-0.0230033	0.0440663
cg20570797	Open_sea	PXDN	Body	0.862595	0.0534253	0.883018	0.0432034	-0.0204225	0.0295952
cg20576094	Open_sea	ADAM21P1	TSS1500	0.88554	0.06759	0.875942	0.0491584	0.009598	0.0486705
cg20576393	Open_sea	LMO3	5'UTR	0.0550999	0.049055	0.057869	0.0324142	-0.0027691	0.0472947
cg20584841	Island	HMHA1	Body	0.850145	0.0679057	0.879596	0.0620047	-0.0294505	0.0130746
cg20589096	Open_sea	MOBKL1A	Body	0.881065	0.0441548	0.896786	0.0478423	-0.01572	0.0487805
cg20592766	Open_sea	SH3RF3	Body	0.819689	0.0792858	0.844947	0.0655393	-0.025257	0.0461683
cg20597477	N_Shore	GPR176	Body	0.65829	0.0818394	0.682304	0.0824721	-0.0240145	0.0301023
cg20626616	Open_sea	GHRL	TSS200	0.898531	0.0342917	0.914358	0.0378567	-0.0158268	0.00852184
cg20627988	N_Shore	JAKMIP3	Body	0.661712	0.0613775	0.681062	0.0725035	-0.0193495	0.0497122
cg20632143	N_Shelf	SLC11A2	5'UTR	0.118259	0.064674	0.0926973	0.0555826	0.0255613	0.00385105
cg20655220	Open_sea	PAM	Body	0.877535	0.0489108	0.894984	0.0549683	-0.0174492	0.0378724
cg20660269	S_Shelf	ADORA2A	TSS200	0.167004	0.0705992	0.136127	0.0665206	0.0308763	0.00731845
cg20668662	Island	SH3PXD2A	Body	0.0336072	0.049867	0.0405376	0.0273004	-0.0069304	0.0361157
cg20677436	Island	SLC26A10	TSS1500	0.1632	0.0602715	0.135847	0.0546346	0.0273529	0.0101471
cg20687573	S_Shore	UXT	TSS1500	0.80211	0.0394453	0.777516	0.0475412	0.0245945	0.0375391
cg20689294	Open_sea	PTPRE	Body	0.0911319	0.0444358	0.0772275	0.0450441	0.0139044	0.0435509
cg20695433	Island	VSTM2B	Body	0.12768	0.055864	0.1074	0.0499713	0.0202808	0.0259186
cg20695611	S_Shelf	DUSP14	5'UTR	0.918493	0.0557654	0.919837	0.0446044	-0.00134475	0.0208582
cg20698667	S_Shelf	TGFB2	Body	0.884158	0.0420382	0.89928	0.0504717	-0.0151215	0.0471951
cg20698769	Island	CTTNBP2	Body	0.0837875	0.059349	0.0888326	0.0371089	-0.00504508	0.0178964
cg20699780	Island	ABR	Body	0.630791	0.0980018	0.580495	0.0979371	0.0502962	0.040814
cg20718350	Island	ASCL1	1stExon	0.0333874	0.0475779	0.0388244	0.0224916	-0.00543697	0.0340441
cg20726993	Open_sea	LOC151658	Body	0.489777	0.0743625	0.530156	0.0796396	-0.0403795	0.00563323
cg20746482	N_Shore	WNT5A	Body	0.165235	0.0563401	0.144558	0.0575327	0.0206773	0.0316445
cg20780944	S_Shore	ERICH1	Body	0.804204	0.0668734	0.778169	0.0689133	0.026036	0.0298214
cg20817661	Open_sea	F13A1	TSS1500	0.0913951	0.0404745	0.0731091	0.0466892	0.018286	0.0196177
cg20818806	Open_sea	COL4A1	Body	0.866827	0.0455954	0.883404	0.0546406	-0.016576	0.0496521
cg20821980	Island	ProSAPiP1	Body	0.82572	0.0734215	0.856267	0.0692142	-0.0305467	0.0333352
cg20826709	S_Shelf	TBC1D10C	TSS1500	0.12901	0.0627576	0.10546	0.0551919	0.0235497	0.0210527
cg20827128	Open_sea	PHACTR1	Body	0.119936	0.0698426	0.0929106	0.0585465	0.0270255	0.0110312
cg20839655	S_Shore	CXorf38	TSS1500	0.260213	0.0733093	0.28738	0.0905633	-0.0271665	0.0323195
cg20846728	S_Shore	MYT1L	Body	0.753325	0.111082	0.809885	0.117358	-0.05656	0.0153465
cg20847580	Island	FOXP4	5'UTR	0.0898786	0.0509196	0.0742697	0.0501454	0.0156089	0.0381748
cg20848921	Open_sea	TMEM212	Body	0.878327	0.04623	0.897266	0.0499286	-0.0189393	0.0326751
cg20876170	S_Shelf	MFSD11	Body	0.878665	0.0473464	0.902861	0.0486855	-0.0241957	0.0242447
cg20943095	Open_sea	CPLX3	3'UTR	0.889741	0.0438092	0.905477	0.0407415	-0.0157353	0.021748
cg20943339	Island	ASNS	TSS200	0.0301425	0.0523078	0.0407212	0.0252336	-0.0105786	0.0330343
cg20949700	Open_sea	NAV2	Body	0.849687	0.0739778	0.874292	0.0636538	-0.0246048	0.0479296
cg20971158	N_Shore	CD44	TSS1500	0.665546	0.0739316	0.64491	0.0722791	0.0206355	0.0478219
cg20977864	N_Shore	HYDIN	5'UTR	0.585479	0.0841457	0.613925	0.0719142	-0.0284458	0.0196213
cg20978923	Open_sea	TNFRSF8	Body	0.762606	0.0681757	0.729785	0.0742332	0.032821	0.0180901
cg20979233	N_Shore	RGS20	Body	0.0474499	0.0491617	0.0509196	0.031556	-0.00346979	0.0338213
cg20988073	S_Shore	ALDH1L1	TSS1500	0.390866	0.0838514	0.364963	0.0842802	0.0259028	0.042774
cg20992361	Open_sea	DGKB	Body	0.88693	0.0454009	0.899567	0.0511303	-0.0126368	0.0435207
cg21002957	Island	RASAL3	Body	0.87423	0.0574954	0.905799	0.0549438	-0.0315692	0.00334758
cg21007509	Open_sea	RAD51L1	Body	0.868137	0.0475335	0.887326	0.0556852	-0.0191887	0.0352936
cg21025349	Open_sea	KIRREL3	Body	0.607813	0.0806084	0.643206	0.0721522	-0.035393	0.0231467
cg21031128	S_Shore	DOK2	TSS200	0.139889	0.0680685	0.113711	0.0588417	0.0261777	0.0126298
cg21040360	N_Shore	TTC15	TSS200	0.0273993	0.0454917	0.0346463	0.0253812	-0.00724698	0.0187391
cg21049487	S_Shelf	HSP90B1	Body	0.804951	0.0419827	0.780942	0.0442616	0.0240095	0.0345554
cg21050001	Open_sea	SLC1A3	Body	0.684799	0.0792856	0.657804	0.0822815	0.0269948	0.0186472
cg21051815	Open_sea	HCCA2	Body	0.859573	0.0618307	0.874135	0.0563486	-0.0145617	0.0280449
cg21072629	Island	URB1	TSS1500	0.190359	0.0698193	0.15307	0.07585	0.0372886	0.0199715
cg21083175	N_Shore	RCOR2	3'UTR	0.884409	0.0444811	0.904273	0.0397535	-0.0198635	0.00825755
cg21102477	Island	CSMD2	Body	0.0647851	0.0542797	0.074296	0.0399633	-0.00951089	0.0341632
cg21117668	Island	BOK	5'UTR	0.0490703	0.0413082	0.0593946	0.0363778	-0.0103243	0.0174956
cg21130374	Open_sea	MX2	5'UTR	0.113593	0.0649384	0.0912245	0.0568707	0.0223681	0.00818867
cg21164877	Open_sea	CAPN5	Body	0.834493	0.036218	0.814948	0.0351985	0.0195445	0.021839
cg21171858	Open_sea	C5orf56	Body	0.138349	0.0636517	0.108857	0.0585429	0.0294913	0.00771922
cg21180956	Open_sea	ESM1	TSS200	0.407001	0.0769396	0.434536	0.0848507	-0.0275347	0.0320303
cg21185289	Island	TLX2	3'UTR	0.0406235	0.0675108	0.0501327	0.0351025	-0.00950924	0.0185446
cg21185674	S_Shore	AP2A2	Body	0.830937	0.0412645	0.807859	0.0416381	0.0230785	0.0327116
cg21188037	Open_sea	MYO1G	5'UTR	0.119963	0.0679767	0.0934821	0.0543032	0.026481	0.00781114
cg21188242	S_Shore	HCCA2	Body	0.925204	0.0447633	0.925016	0.0342945	0.00018875	0.0490869
cg21191461	N_Shelf	TRIM14	3'UTR	0.896178	0.0348269	0.911057	0.0405193	-0.0148793	0.0490976
cg21215325	Open_sea	AQR	Body	0.865703	0.0783864	0.885255	0.0593548	-0.0195515	0.0419956
cg21225667	Open_sea	MYO1E	Body	0.900003	0.0364687	0.912623	0.0457659	-0.01262	0.0385613
cg21231550	S_Shore	TEX10	TSS1500	0.931665	0.0496531	0.934383	0.0279788	-0.0027185	0.0293854
cg21296613	S_Shelf	ZNF831	Body	0.907708	0.0705462	0.905065	0.036364	0.0026425	0.0325764
cg21305926	N_Shore	MAG	5'UTR	0.832557	0.0545043	0.849726	0.0466705	-0.0171685	0.0291367
cg21311067	S_Shore	UHRF1	Body	0.15655	0.069741	0.133231	0.0578965	0.023319	0.0192164
cg21361856	S_Shore	CHN1	TSS1500	0.56605	0.0912535	0.59584	0.0854311	-0.02979	0.0460192
cg21382923	N_Shelf	SH2D5	5'UTR	0.603518	0.04913	0.636544	0.0523608	-0.033026	0.0376205
cg21406271	Island	RUNX3	TSS1500	0.889475	0.0457757	0.911528	0.0471629	-0.0220535	0.00780863
cg21424940	S_Shore	TWIST1	TSS1500	0.1815	0.0653553	0.158339	0.0550836	0.0231607	0.011747
cg21453309	Open_sea	FAM101A	5'UTR	0.861896	0.0628611	0.887324	0.0488945	-0.0254285	0.0236894
cg21455600	S_Shelf	KCTD7	Body	0.119862	0.0685101	0.099517	0.0548355	0.0203452	0.0340458
cg21470947	Open_sea	HLA-DMB	TSS1500	0.210418	0.0744607	0.181515	0.0708516	0.0289029	0.0218991
cg21475256	N_Shore	ABHD5	TSS1500	0.0541515	0.0455036	0.0629123	0.028424	-0.00876077	0.0343829
cg21480043	Island	CYP2S1	1stExon	0.152043	0.0494652	0.171393	0.044611	-0.019349	0.0224868
cg21487099	Island	SLC6A19	TSS200	0.741923	0.0502886	0.769309	0.0514229	-0.0273858	0.0106573
cg21488876	N_Shore	PTPRS	Body	0.748503	0.07358	0.774807	0.0706032	-0.026304	0.0274188
cg21492882	Island	SLC6A19	TSS200	0.716014	0.039921	0.739176	0.0524126	-0.023162	0.0409178
cg21502250	Open_sea	HPD	TSS1500	0.788737	0.0803021	0.812487	0.067898	-0.0237498	0.0190824
cg21538684	Open_sea	PHACTR1	Body	0.144139	0.0710757	0.119419	0.0628339	0.0247195	0.0141851
cg21545840	S_Shore	SLIT3	TSS1500	0.109114	0.0423671	0.120668	0.0320617	-0.0115533	0.0366924
cg21548813	N_Shore	DUSP22	TSS1500	0.370135	0.135692	0.323635	0.189672	0.0465001	0.0402087
cg21557875	Island	LYPD4	TSS200	0.778036	0.0510804	0.79844	0.043296	-0.020404	0.0208109
cg21561157	N_Shore	CHMP2A	5'UTR	0.441675	0.0655755	0.420618	0.0566544	0.0210573	0.0463466
cg21573135	Open_sea	THSD4	Body	0.81984	0.049119	0.838536	0.0583889	-0.0186953	0.0390004
cg21579399	S_Shelf	LPIN1	5'UTR	0.10174	0.0329322	0.0806558	0.0444809	0.0210838	0.00252395
cg21582831	Open_sea	NBEAL2	Body	0.109562	0.0412364	0.0901977	0.0439214	0.0193642	0.0118454
cg21617353	S_Shore	FMNL1	Body	0.882007	0.0485189	0.902504	0.0501445	-0.0204975	0.027098
cg21622025	N_Shore	HLA-L	TSS200	0.277319	0.074279	0.2464	0.0887313	0.0309192	0.0220767
cg21629591	Island	SCARF2	Body	0.129123	0.0547845	0.115344	0.0549384	0.0137798	0.0392657
cg21642054	Open_sea	CUX1	Body	0.85436	0.0488722	0.87015	0.0565365	-0.01579	0.0191184
cg21708058	Open_sea	TACC1	TSS200	0.834509	0.0728022	0.858676	0.0775715	-0.0241668	0.0490465
cg21712331	Open_sea	DOCK9	Body	0.844145	0.0756857	0.867536	0.0620202	-0.0233908	0.0380909
cg21730091	Island	ANO2	Body	0.689752	0.073482	0.721431	0.072052	-0.0316785	0.0401406
cg21732383	Open_sea	THBS2	TSS1500	0.0742467	0.0601213	0.0795366	0.0479404	-0.00528995	0.0195561
[truncated: 455 more rows]
