# Supplementary material for: The epigenetic signature of systemic insulin resistance in obese women
Source: Diabetologia. 2016 Aug 18;59(11):2393–405. doi: 10.1007/s00125-016-4074-5 (PMC5506095; doi:10.1007/s00125-016-4074-5)
Supplement: Supplementary file 9 — (XLSX 223 kb) [file 125_2016_4074_MOESM9_ESM.xlsx]

## Sheet: Blad1
ESM Table 10. DMS in SAT after cell-mixture adjustmenta
	cell-mixture adjusted analysis			original analysis (from ST4)
probe	IS average	IR-IS	p	IS average	IR-IS	p
cg00004806	0.772292	0.0244955	0.00667808	0.681114	0.0367492	0.000947865
cg00033155	0.649548	0.0124251	0.0272878	0.606262	0.0193535	0.0455044
cg00033551	0.977589	0.0135289	0.0114408
cg00035316	0.599606	0.0395422	0.0404702
cg00040427	0.994226	-0.00942827	0.0131979
cg00066627	0.826655	0.00633507	0.0499307
cg00067742	0.971852	0.0180037	0.0343422
cg00070318	0.329999	-0.0149657	0.0363341	0.17558	-0.0174961	0.0370462
cg00078245	0.806458	0.0052293	0.0494578	0.810325	0.0106126	0.00886849
cg00084432	0.971799	0.01409	0.00326051	0.711815	0.0218632	0.00337712
cg00089550	0.278488	0.0117206	0.0435169
cg00114966	0.655421	-0.05347	0.0472102	0.477997	-0.0693016	0.00624083
cg00117018	0.571958	-0.06774	0.000248762	0.585668	-0.0757309	0.000108887
cg00126698	0.805529	0.0197144	0.0120576
cg00130180	0.58374	0.0210814	0.0364777
cg00146655	0.905811	0.00691075	0.0237123
cg00158654	0.991294	-0.0108035	0.0360524
cg00161968	0.179973	0.015281	0.037584
cg00162806	0.499773	0.0263922	0.00316173
cg00168417	0.786885	0.0270033	0.0143727
cg00168967	0.928609	-0.0211526	0.0391044	0.903627	-0.0137786	0.0436974
cg00175487	0.989211	-0.0189508	0.0437827	0.867142	-0.0330837	0.0194157
cg00180806	0.817718	-0.0341614	0.039451
cg00186909	0.525542	0.0250824	0.0451593
cg00213729	0.849645	0.0100856	0.046633
cg00237010	0.989032	0.0103904	0.0383986
cg00238131	0.381639	-0.0272313	0.0235936
cg00244001	0.559451	-0.0235426	0.0350902
cg00245878	0.992268	-0.00369462	0.0467372
cg00251716	0.955209	0.0344276	0.00420788	0.742176	0.0249106	0.0367718
cg00255919	0.664684	-0.0420633	0.0495386
cg00262344	0.681969	-0.0186679	0.0437684	0.608531	-0.0325591	0.00346236
cg00270764	0.627094	-0.0148719	0.0223053	0.600872	-0.0142704	0.0177275
cg00285317	0.981668	-0.0254642	0.0030674
cg00300298	0.328667	-0.0411097	0.0337182	0.251351	-0.0372359	0.0377212
cg00312809	0.717392	-0.0207275	0.0449006
cg00346376	0.848613	-0.0219134	0.014695	0.803098	-0.0350788	0.00268476
cg00348992	0.579902	-0.0293942	0.036026
cg00351735	0.991471	-0.0387262	0.000786029
cg00366359	0.71702	0.0159452	0.0453512
cg00371453	0.230917	0.0320794	0.00938384	0.151665	0.0375699	0.0233302
cg00374717	0.971567	0.0211287	0.0450392
cg00375430	0.605452	-0.0151082	0.0138504	0.654637	-0.0135294	0.0228319
cg00377916	0.617511	0.0331034	0.0197789
cg00378510	0.408428	0.0386595	0.0269682	0.225887	0.0458267	0.0483302
cg00384707	0.632252	-0.0141632	0.00763684	0.636899	-0.026484	0.00047102
cg00390253	0.968029	-0.00249082	0.0406385
cg00395486	0.997967	-0.00317133	0.0426328
cg00399027	0.953476	-0.00187801	0.0134292
cg00402910	0.305706	-0.0290829	0.0419353
cg00404599	0.479172	0.0223452	0.00972125	0.287898	0.0365015	0.00617881
cg00408567	0.32412	-0.0243244	0.032425
cg00421624	0.541106	-0.051709	0.00133337
cg00421848	0.404924	0.0266213	0.0481912
cg00431673	0.998893	-0.0228507	0.0273281
cg00450319	0.645248	0.016561	0.0462174
cg00455386	0.560934	-0.020131	0.0448672	0.369395	-0.0205429	0.0409482
cg00455535	0.926957	-0.0306658	0.0394714	0.949522	-0.0190015	0.0467061
cg00465883	0.973549	0.00172352	0.0171737
cg00472841	0.802201	-0.0221132	0.0252134	0.813056	-0.0307844	0.00600745
cg00475509	0.47191	0.0158583	0.018581
cg00478435	0.241727	0.016633	0.0356721	0.0861231	0.0266962	0.0337213
cg00492574	0.964021	0.0103709	0.0420039	0.777257	0.025704	0.0162769
cg00497909	0.853635	0.0237745	0.0399347	0.74221	0.0261124	0.00777843
cg00502077	0.649012	-0.0287849	0.0421161	0.375602	-0.032297	0.0312039
cg00502575	0.845019	0.0257577	0.00431992	0.778628	0.028222	0.00237775
cg00507154	0.617515	0.02349	0.0472092	0.360649	0.0300713	0.0280975
cg00508851	0.987689	-0.00891147	0.0355813
cg00510507	0.701173	0.0147757	0.0176204	0.583385	0.0347416	0.000721395
cg00515455	0.780548	0.0301306	0.00554056
cg00518623	0.448629	-0.0399508	0.0144431	0.347546	-0.0394773	0.0129742
cg00524967	0.652813	0.037422	0.013322
cg00546448	0.611069	0.0189353	0.0294049	0.488703	0.0239783	0.0371468
cg00547068	0.978318	-0.00586253	0.019439
cg00562976	0.993406	-0.0256784	0.0342082
cg00565658	0.865743	-0.0175447	0.0246898
cg00581320	0.592842	0.0292228	0.0486456
cg00589541	0.42599	0.0382211	0.0131824	0.497043	0.0724412	5.97136e-05
cg00601368	0.684036	-0.0219496	0.0461716
cg00619628	0.884857	0.0271618	0.0315739	0.587507	0.0369628	0.00336358
cg00644447	0.997902	-0.032488	0.000285817
cg00644814	0.396714	0.0133715	0.0273613	0.257821	0.0412879	0.00429346
cg00646347	0.28647	0.0184408	0.0249534	0.279815	0.0411013	0.00958195
cg00655498	0.977813	0.000823953	0.00615477
cg00660626	0.993576	-0.0464532	0.0135433
cg00678938	0.995862	-0.0135318	0.00244388
cg00680081	0.393549	0.027424	0.0376604
cg00687714	0.697878	-0.0377775	0.027505	0.778253	-0.0351001	0.0251111
cg00694726	0.977901	-0.0186077	0.0162727
cg00695416	0.252952	0.0219367	0.0463968
cg00714888	0.225822	0.0170399	0.015335	0.091364	0.0204712	0.0347146
cg00718923	0.630963	0.0191312	0.0377201	0.495494	0.0326063	0.00430717
cg00745170	0.990126	-0.0176688	0.0288724
cg00750307	0.985112	-0.0133385	0.026406
cg00771722	0.868692	-0.0157479	0.0437513
cg00798431	0.899753	0.0134322	0.0446445
cg00814614	0.902155	0.00698582	0.0268216
cg00817731	0.422596	0.0270264	0.0366197
cg00819078	0.969836	0.0244419	0.0175891
cg00831127	0.991574	-0.0385022	0.0177072
cg00831276	0.652026	0.0180828	0.0220114
cg00848594	0.678412	0.0362472	0.0309726	0.243718	0.0351762	0.00792682
cg00868875	0.938888	0.011906	0.012355
cg00876332	0.555405	-0.0512281	0.0249415	0.39149	-0.0559369	0.038825
cg00902417	0.70844	0.0623785	0.000155345	0.709173	0.0485428	0.0170118
cg00912772	0.452648	0.0263303	0.00514707
cg00921682	0.786053	0.020026	0.0474665
cg00925339	0.698545	0.0147371	0.0198968
cg00947782	0.287928	0.0329626	0.0120693
cg00955307	0.606654	0.0185254	0.00707577	0.40662	0.0265489	0.00841688
cg00965330	0.956347	0.00823143	0.0499909
cg00968616	0.717589	-0.0335491	0.0159215
cg00972420	0.849087	-0.0401354	0.0205482	0.77067	-0.0362687	0.00140187
cg00979376	0.952534	-0.0213418	0.00112338	0.939554	-0.023615	0.00153568
cg01015871	0.736032	-0.024038	0.0311891	0.771313	-0.0316556	0.00723281
cg01024792	0.874693	0.00560705	0.0266997
cg01028163	0.337516	-0.0241419	0.0420751	0.157342	-0.0252642	0.0295741
cg01033642	0.992658	-0.0365499	0.044239
cg01036779	0.469061	-0.0165936	0.044191
cg01037823	0.780556	-0.0404135	0.0169897	0.662648	-0.0568646	0.00415977
cg01044849	0.890825	0.02589	0.000673819	0.834928	0.0208759	0.00990114
cg01053087	0.324806	-0.0714654	0.00210527
cg01054938	0.990204	-0.00728472	0.0316379
cg01064194	0.65416	0.0237321	0.0498814
cg01108445	0.650673	-0.0296702	0.0396939	0.650577	-0.0270544	0.0372079
cg01112624	0.539987	-0.0451859	0.0335056	0.483574	-0.0468336	0.0151505
cg01119072	0.58902	-0.0204288	0.0404217	0.608524	-0.0266664	0.0119777
cg01129246	0.9984	-0.0121293	0.0408606
cg01134637	0.986149	-0.0151145	0.0129156
cg01136183	0.997588	-0.0101213	0.0239627	0.794218	-0.0405033	0.00081392
cg01156373	0.738197	-0.0300741	0.0331725
cg01175610	0.997311	-0.0216933	0.00787317	0.864163	-0.0309577	0.0067224
cg01180523	0.996836	-0.0107268	0.0316124
cg01235820	0.328864	0.0311331	0.00213607	0.173871	0.0350357	0.0393783
cg01238669	0.553727	0.0289225	0.00149407	0.336864	0.0424752	0.000823096
cg01241576	0.505019	-0.0328765	0.00756031
cg01246855	0.859539	-0.0201023	0.0348207
cg01251603	0.704889	0.0492624	0.0263763
cg01264332	0.984787	-0.0172004	0.0323617
cg01271805	0.981665	-0.0049223	0.0345295
cg01277983	0.991117	-0.0210923	0.0109128	0.813012	-0.0315701	0.0269749
cg01291010	0.989635	-0.00619011	0.0104895
cg01302656	0.217742	0.0145859	0.0454277
cg01314743	0.874558	-0.0223919	0.0473955
cg01324343	0.31578	0.0690046	0.00100102	0.178729	0.0801935	0.00623733
cg01334159	0.812214	-0.0173478	0.0090331
cg01338139	0.448429	-0.0472883	0.0340101	0.448447	-0.0531026	0.0126717
cg01360795	0.767927	-0.0258829	0.0205464	0.662967	-0.0357964	0.00679861
cg01369829	0.977059	-0.00330904	0.00157539
cg01385356	0.525689	-0.0429051	0.00367572	0.377731	-0.0510604	0.000565099
cg01397325	0.508849	0.0407938	0.00199925	0.477177	0.0415906	0.0159211
cg01401219	0.990389	-0.0455424	0.00779051
cg01412763	0.773	-0.0218054	0.00729959
cg01412970	0.391928	0.0790887	0.015192
cg01417714	0.656238	-0.0181853	0.0301795	0.741175	-0.024411	0.0224869
cg01426558	0.673992	0.0457707	0.0271475	0.399694	0.0287292	0.014761
cg01439670	0.181458	0.0124245	0.0435265
cg01445240	0.732094	-0.013081	0.0284969
cg01447828	0.527769	0.0148118	0.0084194	0.429126	0.0333793	0.000517785
cg01449341	0.986508	-0.00541886	0.0073593
cg01467086	0.933069	0.0191403	0.0415578
cg01476969	0.502902	0.0185857	0.0418795
cg01479396	0.902174	-0.0117241	0.0288775
cg01479413	0.461842	-0.0384734	0.0442849
cg01507200	0.992855	-0.0116205	0.0457312
cg01512138	0.959897	0.0329077	0.025538	0.718039	0.0206552	0.0202085
cg01522249	0.62704	0.038808	0.0337077
cg01522412	0.992279	-0.0452264	0.0115876
cg01555705	0.665831	-0.0309861	0.00468719	0.51272	-0.0315553	0.0300948
cg01564135	0.529737	0.0314785	0.00208506	0.458887	0.0348811	0.0077835
cg01567509	0.998778	-0.0370368	2.68637e-05	0.743628	-0.0452194	0.033868
cg01578764	0.726463	-0.0213294	0.0167146	0.757026	-0.0215321	0.010389
cg01584797	0.961935	-0.013442	0.0166437
cg01599633	0.668523	0.0181515	0.0312944	0.359185	0.0368279	0.00230421
cg01607187	0.989005	-0.0241498	3.51222e-05
cg01620077	0.991203	-0.00600261	0.018846
cg01623485	0.932929	0.00283715	0.0406495
cg01640808	0.47873	-0.026214	0.0211073
cg01647560	0.840683	0.0204197	0.0375745
cg01654560	0.993415	-0.0162359	0.0258588
cg01674761	0.988948	-0.0302102	0.0241214
cg01680844	0.347292	0.0170799	0.0462866
cg01705811	0.949886	0.00620851	0.00991777
cg01709589	0.993921	-0.0500748	0.00458563
cg01722932	0.471084	0.0265822	0.00399245	0.335724	0.0316581	0.00415451
cg01733570	0.666294	0.0362593	0.0103267
cg01737667	0.978523	-0.00781091	0.0139324
cg01754713	0.341669	0.0196738	0.00231068	0.195931	0.0262698	0.00931989
cg01767053	0.997238	-0.0199978	0.00466007
cg01769428	0.416708	-0.0308231	0.0288786
cg01770810	0.982389	-0.0108344	0.0241579
cg01782668	0.802952	0.0220079	0.0223177
cg01788113	0.445168	0.035662	0.0166095	0.283248	0.0351308	0.0223477
cg01802485	0.942947	0.00643138	0.0229121
cg01809941	0.48463	0.0260364	0.0425595
cg01812947	0.872732	0.0263249	0.0209253
cg01843018	0.999642	-0.00524185	0.0100881
cg01850179	0.413843	-0.0318784	0.0415025
cg01907184	0.994353	-0.0275428	0.00580185
cg01907457	0.999291	-0.011417	0.0114205
cg01922095	0.288257	0.029785	0.00861303	0.171572	0.0343747	0.006424
cg01924320	0.990913	-0.0244043	0.0447008
cg01946510	0.999997	-0.000544047	0.00322856	0.863911	-0.0300426	0.0153312
cg01962969	0.20205	0.0148979	0.030418
cg01966878	0.690939	0.0403521	0.0496535
cg01967511	0.993761	-0.0321511	0.00579521
cg01969023	0.921526	-0.0139722	0.0400391	0.923871	-0.0195641	0.0141889
cg01971122	0.239253	0.0112246	0.0280894
cg01972979	0.777279	0.0310143	0.00309619
cg01991752	0.510053	-0.0394886	0.00304674
cg02022488	0.866765	0.021957	0.00328893	0.767893	0.0235381	0.00134173
cg02033206	0.734328	-0.0176858	0.0326774	0.579171	-0.0232604	0.0337773
cg02067098	0.987287	-0.0169627	0.0195032
cg02077256	0.997932	-0.0207525	0.0235951
cg02079122	0.558304	0.0262919	0.0262922
cg02079741	0.489038	0.0193532	0.0397301	0.44876	0.0365948	0.00571041
cg02086046	0.598528	0.0173928	0.0488528	0.562581	0.0335056	0.00450115
cg02097144	0.999885	-0.000364227	0.00788406	0.928319	-0.025144	0.0412772
cg02105641	0.991422	-0.0462998	0.0331758
cg02108998	0.533042	-0.0218286	0.0191295
cg02120584	0.578473	0.0156114	0.0449883	0.325293	0.0197649	0.0277541
cg02128959	0.790304	-0.0194575	0.0467082
cg02158815	0.981863	-0.00783855	0.0463164
cg02160608	0.431442	0.0262633	0.0218899
cg02162324	0.641285	-0.0230071	0.0446021
cg02189738	0.789219	-0.0173524	0.0393032	0.816943	-0.0189017	0.0151392
cg02189843	0.640262	0.0108445	0.039883	0.402418	0.0252733	0.00758223
cg02190038	0.480292	-0.0234652	0.0318634
cg02192974	0.541925	0.0178319	0.0269431
cg02224314	0.664481	0.0362744	0.0114318	0.658548	0.037972	0.0169314
cg02227453	0.31292	0.014929	0.0455944
cg02229461	0.963622	-0.0095932	0.00605208
cg02232377	0.727775	0.0354791	0.00744867
cg02240539	0.948517	0.0223938	0.042355
cg02244583	0.97609	0.00397171	0.0104755	0.782741	0.0149582	0.0226995
cg02249911	0.23354	0.0258193	0.0373216
cg02250046	0.507052	0.0156161	0.00756779	0.411413	0.0259333	0.00100791
cg02254774	0.696596	0.0242589	0.0285088	0.697583	0.025846	0.0124764
cg02260587	0.219256	0.0139166	0.0145075	0.160472	0.0196695	0.0226199
cg02262221	0.416779	0.0270699	0.0430432	0.405162	0.0606364	0.00114021
cg02262866	0.864097	0.0290833	0.0237472
cg02263813	0.307751	0.0108324	0.0237291	0.194467	0.0189054	0.0116195
cg02266849	0.596608	0.0245448	0.0410271
cg02268013	0.593349	-0.0208371	0.0316188	0.389109	-0.0240558	0.0171055
cg02272576	0.905412	0.00467834	0.0262915	0.63776	0.0172642	0.0455158
cg02273846	0.279887	0.0144834	0.0341368
cg02275530	0.980426	-0.00386714	0.0456697
cg02286008	0.692917	0.0260197	0.0167767	0.381953	0.0336914	0.00517743
cg02286717	0.60071	-0.0347526	0.0244579
cg02317746	0.982125	-0.0114764	0.0452454
cg02326566	0.586895	0.0387725	0.0205994	0.546262	0.0440796	0.0119073
cg02341670	0.995607	-0.00625125	0.038293
cg02361027	0.549058	0.025923	0.0354379	0.401614	0.0381605	0.0414036
cg02364826	0.550681	0.0205513	0.016802
cg02364942	0.976585	-0.0431721	0.00393658
cg02370478	0.739187	0.0282195	0.0143429
cg02377690	0.568433	-0.0350558	0.0114604	0.500201	-0.029632	0.0344843
cg02382037	0.198761	0.0202225	0.045437
cg02389938	0.898478	0.0160833	0.0224519
cg02390801	0.838752	-0.0375095	0.0171168
cg02390813	0.818786	0.0211407	0.0200669	0.826236	0.0284251	0.00444847
cg02391549	0.986566	-0.00964594	0.0179249	0.952181	-0.0225878	0.0425616
cg02405213	0.647276	0.0462726	0.0473139	0.645475	0.0507455	0.0414244
cg02409878	0.229373	0.0194482	0.0173551
cg02418535	0.766032	-0.0176939	0.0261355
cg02419467	0.902731	-0.0270217	0.0255929	0.8999	-0.0191192	0.0169315
cg02452418	0.286707	0.0207865	0.0315727
cg02455383	0.987034	-0.0219969	0.0022039	0.727126	-0.0373226	0.0141387
cg02460018	0.765288	-0.0139027	0.0381411
cg02462081	0.789908	-0.0244059	0.00321693	0.799295	-0.0288953	0.000777952
cg02471658	0.23864	-0.0216193	0.0113419	0.172214	-0.0244297	0.00803869
cg02497785	0.621016	0.0294748	0.0380758
cg02503763	0.362527	-0.0114473	0.0306307
cg02505036	0.819266	0.0145557	0.0308147	0.773218	0.0106744	0.0319364
cg02511456	0.417451	0.0223584	0.0237502	0.186785	0.0379027	0.0250098
cg02511723	0.793892	0.0266031	0.0172548
cg02515133	0.987086	-0.0123741	0.0156284
cg02517497	0.738104	0.0287577	0.01574
cg02523679	0.50506	0.0267324	0.00449499	0.452653	0.0304259	0.0127917
cg02524946	0.308126	0.0187519	0.0224537
cg02544453	0.734364	-0.0228049	0.0495508
cg02593601	0.972349	-0.012954	0.04998
cg02599835	0.948766	-0.0177945	0.0316411
cg02608124	0.551212	0.0207931	0.0300814
cg02637537	0.512267	0.0358141	0.0352026	0.329312	0.0636635	0.00327043
cg02638458	0.429951	0.0266818	0.0263522
cg02644491	0.73881	-0.020567	0.0376946
cg02645340	0.709185	0.025767	0.0335644
cg02646706	0.996326	-0.00868813	0.0168164
cg02654940	0.974236	-0.0335506	0.00902155
cg02666489	0.970726	-0.00675039	0.0423005
cg02676175	0.337126	0.0256822	0.0204002
cg02698576	0.602093	0.0233871	0.0261704	0.651474	0.0273031	0.0222326
cg02707152	0.422201	0.014759	0.0221339	0.216759	0.022301	0.0140533
cg02745847	0.304794	0.00959838	0.0331372	0.164306	0.0141758	0.0450557
cg02746748	0.615662	0.0376642	0.0250555
cg02763002	0.703065	-0.0598147	0.0234331
cg02767242	0.539176	0.0179461	0.0481756
cg02775883	0.921693	0.00879461	0.0220972
cg02780029	0.765529	0.0217311	0.0203866	0.714963	0.0222559	0.0311078
cg02790691	0.725516	0.0299363	0.00260634
cg02797195	0.80239	0.0214165	0.0360566
cg02804240	0.737818	0.0230961	0.00786264	0.708481	0.0298548	0.00582639
cg02832512	0.661068	0.0241074	0.0231394
cg02838877	0.601386	0.0196447	0.00418721
cg02842850	0.942531	0.0280992	0.0395907
cg02848448	0.739514	-0.0203531	0.0206391	0.739659	-0.0275806	0.00379827
cg02857166	0.840825	0.0207005	0.0359232
cg02874908	0.890036	-0.022269	0.0119671
cg02904800	0.934199	0.00383064	0.034768
cg02910194	0.982138	-0.00857605	0.00409724
cg02914427	0.997623	-0.0492503	0.00524224
cg02917236	0.955824	0.0198686	0.0427859
cg02925240	0.990503	-0.0195499	0.0474505
cg02943595	0.81581	-0.0187304	0.0321111	0.794116	-0.021985	0.03892
cg02946518	0.824964	0.0329798	0.0223236	0.821093	0.0359665	0.0104539
cg02955989	0.9554	-0.0106759	0.0116458	0.874756	-0.0359873	0.0190557
cg02991753	0.865053	0.0121749	0.0440711
cg02992596	0.740069	0.0228576	0.043917
cg03010792	0.491114	-0.0160396	0.0368596
cg03012289	0.6669	0.030893	0.00465654	0.667145	0.0464053	0.000445681
cg03015585	0.993962	-0.0216412	0.00269023
cg03027800	0.829694	0.0289125	0.0261696
cg03033796	0.993574	-0.0188839	0.0129962
cg03039837	0.935718	0.0301992	0.040613
cg03043157	0.155998	0.0108718	0.0437623
cg03064793	0.989722	-0.0251188	0.00762126
cg03068874	0.998237	-0.0149377	0.00799365	0.92197	-0.0186037	0.0450084
cg03078685	0.999391	-0.00389164	0.0273339
cg03114636	0.999549	-0.00686285	0.0384429
cg03117577	0.784691	0.0187018	0.0234027	0.60107	0.0255508	0.00590068
cg03133868	0.568871	0.0330529	0.0177598	0.466195	0.0385052	0.0100039
cg03139388	0.592358	-0.0317809	0.0456246
cg03142071	0.77953	-0.0224936	0.0387178
cg03143457	0.832241	0.0244801	0.00153771
cg03157027	0.463657	0.0152425	0.0262708	0.248769	0.0284973	0.0116937
cg03176203	0.302137	0.027244	0.00578494	0.214168	0.0360345	0.00520651
cg03186877	0.436015	-0.0145554	0.0154661	0.357219	-0.0127998	0.0198338
cg03187301	0.688227	-0.0311066	0.0424135
cg03211902	0.689468	-0.0217199	0.0264381	0.7936	-0.0182355	0.0256049
cg03259333	0.829875	-0.0193748	0.047444	0.807992	-0.0261039	0.0197708
cg03271533	0.668184	-0.0265957	0.023835
cg03293507	0.576633	0.0169627	0.0075069	0.428328	0.034312	0.00155324
cg03299636	0.969551	-0.0115051	0.0242468
cg03300649	0.85061	-0.0181326	0.00300015	0.782904	-0.0360469	2.82864e-05
cg03301240	0.69839	-0.0172121	0.00691401	0.422941	-0.0184392	0.0249547
cg03310007	0.918231	0.0158663	0.0411804
cg03310370	0.980938	-0.00785236	0.0472448
cg03331229	0.969806	0.0176982	0.0175693
cg03337575	0.833388	0.0111862	0.048837
cg03343571	0.325076	0.0374738	0.023758
cg03347553	0.986017	-0.0244809	0.00641467
cg03348196	0.963077	-0.00901661	0.00328079	0.885369	-0.0211182	0.0423952
cg03357547	0.592236	0.0182706	0.0114637
cg03365733	0.41118	0.018493	0.0168704
cg03375088	0.530353	0.0246838	0.0306851
cg03430597	0.862575	0.0165947	0.00500363	0.750723	0.0176233	0.0042929
cg03450593	0.997099	-0.00455908	0.00631848
cg03456938	0.39068	-0.0276722	0.0275949
cg03465652	0.11312	0.0271504	0.00615975	0.143796	0.0326049	0.020825
cg03473809	0.986683	-0.00849013	0.00761737
cg03487407	0.984966	-0.0129295	0.0101263	0.878319	0.0119768	0.037968
cg03492327	0.341814	0.0123962	0.0378807
cg03498886	0.236424	0.045564	0.00806956
cg03498895	0.29261	0.0275729	0.00848268	0.182821	0.036734	0.027272
cg03512692	0.785689	0.0182736	0.0433993
cg03515663	0.310558	0.0296712	0.00811457	0.228489	0.0512012	0.000201402
cg03520471	0.531612	0.0267664	0.0323089
cg03522743	0.996298	-0.00879935	0.0219742
cg03527086	0.544709	-0.0228462	0.0247848	0.361735	-0.0227532	0.0389801
cg03527802	0.685732	-0.0313441	0.0231627	0.677354	-0.034794	0.0104149
cg03536032	0.359718	-0.0199994	0.0347122	0.334431	-0.00995421	0.0221637
cg03547924	0.225973	0.0334252	0.0487436	0.351301	0.042934	0.0305526
cg03551401	0.520483	-0.036478	0.00253311	0.519291	-0.0381808	0.00296231
cg03632704	0.416872	0.0141507	0.0188357
cg03649284	0.981831	-0.0234217	0.0212601
cg03650233	0.734635	0.018068	0.0271093	0.697632	0.0230325	0.00538246
cg03651769	0.957116	0.0171579	0.0400876	0.732155	0.0199055	0.0360183
cg03661570	0.949009	0.00534256	0.0334586
cg03662475	0.796209	0.0148051	0.0419231	0.792552	0.0157133	0.0432516
cg03663874	0.619355	-0.0186797	0.0329346
cg03669698	0.607606	0.0272222	0.0373441
cg03678062	0.546966	0.0184525	0.0341947
cg03728850	0.385728	0.0240774	0.0470601	0.1487	0.038347	0.0100295
cg03730385	0.968178	-0.0121707	0.0345042
cg03739457	0.953306	0.0102956	0.0251956
cg03745372	0.514683	0.0269782	0.0202975
cg03752935	0.689942	-0.0223671	0.0402953
cg03754165	0.311536	0.0216234	0.0123151
cg03756645	0.987657	-0.0282878	0.00915145
cg03768057	0.905266	-0.0112342	0.00412605	0.903551	-0.0313779	0.00706228
cg03773198	0.663461	0.0151793	0.0454192	0.554981	0.0287843	0.00912141
cg03773413	0.992909	-0.0237508	0.0204176
cg03795587	0.998727	-0.035494	0.00403383
cg03803541	0.351239	0.0377136	0.0424311
cg03805618	0.479333	0.0278726	0.0336992
cg03825175	0.983196	-0.0365954	0.0216899	0.844854	-0.0346853	0.0109856
cg03829739	0.469686	0.0331267	0.0096145
cg03834055	0.983219	-0.000730088	0.0478412
cg03854346	0.94573	0.0322017	0.0163602
cg03858387	0.801599	0.0198277	0.030448
cg03860037	0.317056	0.0227802	0.0188163
cg03866306	0.990283	-0.0156881	0.000250776	0.898597	-0.0255883	0.0315517
cg03885431	0.98737	-0.0234791	0.00702711
cg03895348	0.733824	-0.0105172	0.041639
cg03900314	0.929533	-0.0171628	0.0259126
cg03902093	0.999665	-0.0028758	0.038538
cg03904042	0.429211	0.0845879	0.000376898	0.28529	0.0867458	0.00105272
cg03909800	0.597723	0.0111893	0.0312596	0.294229	0.0191912	0.0139711
cg03915708	0.997494	-0.0347444	0.00507908
cg03923850	0.997865	-0.0114143	0.000753014
cg03933495	0.47696	0.0183078	0.0214331
cg03947749	0.701786	-0.0289939	0.0393729	0.819764	-0.025194	0.0461456
cg03956820	0.553613	0.0298775	0.0235671
cg03970229	0.380385	0.029535	0.0261691	0.234413	0.0333539	0.024185
cg03982487	0.929509	0.0182691	0.0407192
cg04005378	0.630518	-0.0206801	0.00360742	0.632745	-0.0283342	0.000446797
cg04006457	0.654823	0.0194248	0.0368126
cg04011925	0.611799	0.0177906	0.0439143	0.459662	0.036158	0.00434031
cg04016383	0.843987	0.0238075	0.0412448
cg04020908	0.995641	-0.0254319	0.0212296
cg04031645	0.401189	-0.0238356	0.0324675
cg04034290	0.844685	0.0194923	0.0246213
cg04044694	0.292431	-0.0434409	0.0473203	0.210618	-0.0335553	0.00868389
cg04058134	0.998702	-0.00330935	0.0108391
cg04060317	0.998915	-0.0238094	0.00762552	0.953399	-0.0273432	0.0454579
cg04066637	0.530571	0.0237986	0.0110719	0.436972	0.0329933	0.00490405
cg04074536	0.70855	0.0322096	0.018935	0.710739	0.0306331	0.0442544
cg04077141	0.24646	-0.0338093	0.0144633	0.15453	-0.0309067	0.0433428
cg04087740	0.687757	0.0239029	0.013745	0.220698	0.0301096	0.0223617
cg04094478	0.773866	0.0129137	0.0197118
cg04099454	0.998223	-0.00396217	0.0451972
cg04100190	0.601768	0.0194472	0.038124	0.443854	0.0299768	0.00776458
cg04109781	0.377676	0.0154643	0.03089	0.294578	0.0270623	0.00387466
cg04121731	0.792018	-0.0228662	0.0187621	0.643236	-0.0416771	0.000389892
cg04126956	0.998089	-0.0198245	0.0152304
cg04139820	0.988015	-0.0359518	0.0336439	0.867882	-0.0321389	0.0181387
cg04153135	0.989709	-0.0249108	0.00275826
cg04154911	0.846057	0.0166173	0.0467804	0.73128	0.0276108	0.00486877
cg04158046	0.324418	-0.0293892	0.0378457
cg04161137	0.998388	-0.00896252	0.0180553
cg04168137	0.915984	0.0357407	0.0042731
cg04176246	0.709595	-0.0182028	0.0489888
cg04196933	0.871369	0.0159621	0.0201849	0.856992	0.0229767	0.00545945
cg04204526	0.58305	0.0128164	0.0453443	0.417898	0.0227962	0.0188988
cg04211581	0.221084	0.020989	0.0409835	0.21553	0.0448574	0.0130471
cg04221461	0.765651	0.0311093	0.00787129	0.490192	0.0337724	0.00227159
cg04242499	0.257637	-0.0371987	0.0258182	0.231299	-0.0364811	0.0295598
cg04249613	0.74186	-0.0112214	0.0253449
cg04250847	0.0914447	-0.00508618	0.0490149
cg04255230	0.308277	0.0352223	0.000912124	0.116507	0.0524422	0.00158353
cg04272615	0.974799	-0.00509842	0.0231189
cg04279139	0.57887	0.0231832	0.037615
cg04303560	0.437525	0.0288254	0.00849856
cg04305912	0.993827	-0.0257127	0.00747912
cg04312119	0.9957	-0.0236888	0.0161277
cg04321224	0.617356	-0.0143938	0.0284677
cg04338788	0.982087	-0.0318309	0.00435065
cg04359915	0.457771	0.0131335	0.0209981	0.334148	0.0234726	0.00397018
cg04368919	0.441813	-0.03772	0.0260225	0.332235	-0.0258389	0.044576
cg04369491	0.611454	0.0124061	0.0261177
cg04370442	0.710146	0.042717	0.0275044
cg04380229	0.998901	-0.00148904	0.0496025
cg04384914	0.977839	0.0207727	0.0449341
cg04395875	0.962482	0.0274866	0.0413612
cg04398322	0.876152	-0.0108327	0.0313128	0.927231	-0.0137389	0.0335104
cg04409030	0.986942	-0.0225989	0.0110828
cg04414629	0.999891	-0.000704668	0.0428202
cg04414720	0.312775	0.0547228	0.0216506
cg04443016	0.995572	-0.0328939	0.0297472
cg04460816	0.541051	-0.0292639	0.0305965
cg04461123	0.629714	-0.0244315	0.0493685
cg04462662	0.981654	0.000385149	0.0134693
cg04491808	0.843235	-0.0171539	0.0329102	0.841873	-0.0316533	0.013475
cg04500896	0.503932	0.0189684	0.0148219	0.360362	0.0282498	0.0142223
cg04510816	0.873828	0.0191102	0.0461032
cg04516672	0.771143	-0.0250797	0.0246855	0.679757	-0.0285483	0.0154206
cg04533591	0.553967	-0.038858	0.0467014
cg04535902	0.672122	0.0278158	0.011732
cg04555665	0.644796	0.0154474	0.0489666
cg04556349	0.983523	-0.0272614	0.0112888
cg04558386	0.827894	0.0146262	0.0281792
cg04560689	0.853015	0.0243628	0.0440405
cg04567445	0.162738	0.0124571	0.045472
cg04573661	0.60709	0.031652	0.0308818
cg04595479	0.982197	-0.02639	0.012615
cg04611395	0.234113	0.0171217	0.0192674
cg04629827	0.972077	-0.0159356	0.0217582
cg04634417	0.828058	0.0321804	0.0176166	0.826681	0.0316338	0.0434187
cg04638014	0.430987	0.0220659	0.020972
cg04640885	0.380707	0.0189016	0.0499201	0.316008	0.028827	0.00844369
cg04657044	0.644308	0.0130919	0.0187165	0.431239	0.0137705	0.0423198
cg04657470	0.333369	0.0265951	0.0323105	0.138545	0.0359464	0.00792682
cg04682905	0.999515	-0.0062682	0.0116821
cg04683509	0.864141	0.0220268	0.0434594	0.810176	0.0324793	0.00776561
cg04693046	0.76843	-0.0207374	0.0434257
cg04699104	0.213411	0.0133515	0.0182941
cg04703174	0.133766	0.0131762	0.0294527
cg04704634	0.983562	-0.00266163	0.0453935
cg04706667	0.80808	-0.0268403	0.037764
cg04715503	0.306771	0.0183269	0.0169712	0.130179	0.0364276	0.00437712
cg04730443	0.761221	0.0179025	0.0477056
cg04742873	0.995717	-0.0207668	0.0372407
cg04743859	0.657145	-0.0172932	0.0461604
cg04772362	0.656606	0.0281846	0.0306273
cg04793268	0.628938	0.0216354	0.0397261
cg04827919	0.994291	0.00550124	0.0223329
cg04832767	0.0995385	-0.00231807	0.037579
cg04840828	0.55645	0.0194638	0.0140876
cg04843168	0.996654	-0.0308416	0.000782837
cg04854098	0.970756	0.0190716	0.00548153	0.518779	0.0237455	0.0305043
cg04865056	0.658717	-0.0226239	0.0282226	0.671621	-0.0276439	0.0110192
cg04868376	0.99406	-0.0230351	0.0064916
cg04880992	0.98074	-0.0143635	0.0170368
cg04882365	0.768078	-0.00967936	0.0240164	0.743591	-0.0171234	0.00414511
cg04893792	0.993125	-0.0213278	0.0154685
cg04930661	0.713329	0.0211657	0.00500233
cg04932755	0.362278	-0.0262569	0.0460709
cg04934402	0.823078	-0.0239584	0.0489433
cg04940582	0.930881	0.0133635	0.0312014	0.788627	0.0275988	0.00172787
cg04946506	0.99919	-0.0178467	0.000554738
cg04967982	0.924713	-0.0144226	0.0258079
cg04970352	0.457697	0.023822	0.0141682	0.296104	0.0419189	0.00502513
cg04990472	0.999062	-0.0197052	3.11939e-05
cg05004142	0.740586	0.0398189	0.0471085
cg05011526	0.999026	-0.025045	0.00869714
cg05040232	0.521082	0.0282944	0.0318427	0.150849	0.0200348	0.0362761
cg05058313	0.966217	0.00532694	0.0247242
cg05064925	0.389909	-0.030784	0.0217684	0.35831	-0.0162311	0.0417323
cg05065507	0.416666	0.0144935	0.0492726
cg05083852	0.96748	0.0246991	0.00409829
cg05089968	0.951862	0.0337222	0.00749941
cg05090137	0.978182	-0.0130958	0.0111858
cg05104995	0.967096	0.0144337	0.0328772
cg05106421	0.999871	-0.00544588	0.0179605
cg05108467	0.130715	0.00725257	0.0440112
cg05112070	0.79321	-0.019309	0.0265757	0.812953	-0.0219219	0.0114322
cg05125838	0.600054	-0.0147549	0.0136233	0.444759	-0.0265398	0.00607476
cg05137975	0.851695	0.0283286	0.0265205
cg05162523	0.636569	0.0215661	0.0101855	0.539873	0.0308375	0.00226215
cg05167561	0.472328	-0.0232344	0.0191409	0.313674	-0.0182861	0.036945
cg05169312	0.461501	0.0194076	0.0392208
cg05180856	0.36456	0.0124268	0.0437688	0.249611	0.0292027	0.0387536
cg05190630	0.74535	0.0187539	0.0496073
cg05197133	0.98924	-0.0355435	0.00272485
cg05202616	0.683286	0.0291139	0.00146051
cg05204104	0.739002	0.0195142	0.0447648	0.609464	0.0167678	0.0325444
cg05206587	0.822063	0.0213945	0.0278758	0.712832	0.0222861	0.0136315
cg05211947	0.986265	-0.0070455	0.0325927
cg05212510	0.827952	0.0309006	0.00941805	0.837185	0.0314471	0.026779
cg05279772	0.927045	0.00527912	0.0296743
cg05290780	0.812472	0.0205413	0.0318728
cg05296566	0.940456	0.00544894	0.0279713
cg05306310	0.605368	0.0260805	0.0404321
cg05315417	0.737667	-0.0255687	0.00350538
cg05322931	0.747962	-0.0169193	0.043221
cg05325480	0.796807	-0.0161226	0.0452563	0.791921	-0.0225457	0.026545
cg05330056	0.639002	0.019543	0.0255155
cg05347985	0.948427	-0.0098775	0.0384913	0.932081	-0.0277205	0.00468016
cg05373692	0.367094	-0.0405015	0.0400582
cg05382282	0.616546	-0.02703	0.012489	0.610876	-0.0305986	0.0135256
cg05408403	0.75915	0.0184002	0.0429662
cg05433111	0.909392	-0.0230905	0.0461291
cg05453071	0.997077	-0.0136998	0.0168029
cg05491587	0.630037	0.0310044	0.0446506	0.614256	0.0393438	0.00645484
cg05507546	0.418525	-0.031153	0.0109487	0.199916	-0.0336256	0.0179118
cg05511685	0.995172	-0.00780505	0.0328784
cg05512111	0.6651	-0.0237417	0.0162318	0.547815	-0.0395861	0.00304076
cg05514401	0.758685	0.0244693	0.0107356	0.792228	0.030857	0.0020955
cg05520988	0.992104	-0.0125568	0.019508
cg05529156	0.953461	0.0104661	0.00534693
cg05533037	0.861472	-0.0131024	0.0264714	0.858702	-0.0360012	0.00844767
cg05547221	0.835812	0.0111088	0.0439574	0.83394	0.0124679	0.0182543
cg05556361	0.75384	0.0123268	0.0274922
cg05558390	0.416199	0.00972603	0.040735
cg05561193	0.458906	0.015464	0.0468669	0.320554	0.0400418	0.00350651
cg05572370	0.636598	-0.0228858	0.00346657	0.611801	-0.033645	0.000804045
cg05572417	0.630457	0.0213183	0.0312582
cg05574878	0.697855	0.0349757	0.00509456
cg05590257	0.267544	0.0341662	0.0110842	0.0812517	0.0407403	0.0213829
cg05617980	0.784254	0.0228522	0.0341241
cg05636843	0.815331	-0.0149948	0.047532	0.860403	-0.0199677	0.0316592
cg05647720	0.833684	0.0267845	0.0130839
cg05655885	0.380428	0.0254988	0.0199009	0.290881	0.0318719	0.0152347
cg05665581	0.596018	0.0239159	0.0340562
cg05671386	0.393721	0.0280906	0.0103443	0.221243	0.044597	0.000908466
cg05674036	0.758923	-0.0181589	0.0441273	0.797026	-0.0299776	0.00711661
cg05679440	0.618945	0.0118265	0.0384121	0.634287	0.0323312	0.00094378
cg05689984	0.952996	-0.00290787	0.0438149
cg05692422	0.824179	0.0171592	0.015708
cg05702052	0.726804	-0.0303492	0.0205367
cg05718389	0.718735	0.0264654	0.00210609	0.524618	0.0233367	0.0101325
cg05719902	0.41245	0.0345678	0.00231035	0.38272	0.0378197	0.0155884
cg05725892	0.106898	0.00241412	0.0498988
cg05730092	0.621702	0.0258326	0.00511988	0.528523	0.0369588	0.0017139
cg05759347	0.240491	0.0139049	0.0321636
cg05774290	0.984425	-0.0106881	0.0401731
cg05777410	0.998393	-0.0236572	0.000140475
cg05782707	0.659062	0.0379319	0.0387325	0.396835	0.0277829	0.0281092
cg05794813	0.620367	-0.0143525	0.0293673
cg05812666	0.791882	0.0241936	0.000806984	0.771349	0.0264947	0.000302101
cg05820861	0.710606	0.0196241	0.0415775	0.645571	0.0187898	0.0340895
cg05824218	0.294318	0.0322106	0.0403583	0.138937	0.0374711	0.00957421
cg05832593	0.61221	0.03007	0.0262069
cg05839709	0.954277	0.0170054	0.00233116
cg05841219	0.764111	0.01901	0.0367152
cg05845376	0.463239	0.0542049	0.0108098	0.290017	0.0770522	0.000853036
cg05855618	0.0956062	-0.00346558	0.0350887
cg05862039	0.283605	0.0244988	0.0209375
cg05864010	0.707404	0.0192645	0.0311835
cg05872234	0.997345	-0.0257708	0.0425524
cg05872387	0.695284	0.0142063	0.0295691
cg05883695	0.98798	0.0112571	0.0354604
cg05884768	0.995529	-0.0154847	0.0125115
cg05887869	0.98085	0.00195488	0.0240668
cg05892419	0.455694	0.0118492	0.0291415	0.380114	0.0211591	0.0216607
cg05918292	0.945282	0.0230248	0.0325279
cg05926586	0.740491	-0.0291021	0.0484985
cg05941575	0.658954	0.0310209	0.0182101	0.563603	0.0312304	0.0441671
cg05948411	0.289759	0.0236576	0.0363477	0.18246	0.0360131	0.00757322
cg05951609	0.252142	0.018276	0.0210137
cg05983061	0.469041	0.0370592	0.0369466
cg05989693	0.765244	-0.0218979	0.0364971
cg06007850	0.992686	-0.0296265	0.017765
cg06049111	0.716977	0.0201719	0.00808552	0.607393	0.0287788	0.00863643
cg06062998	0.968737	0.0107139	0.0262402
cg06077305	0.81901	0.0331075	0.0158849	0.821302	0.0307296	0.0270191
cg06081220	0.851145	0.0218301	0.0322801	0.777935	0.0423189	0.00022471
cg06091475	0.918151	0.0120112	0.0393554
cg06092244	0.87419	0.0122617	0.0395048
cg06100421	0.417131	0.0155304	0.0125804
cg06111441	0.829014	-0.0187185	0.0460206
cg06118338	0.998314	-0.0139346	0.018117
cg06118351	0.58124	0.0346416	0.0318582
cg06124579	0.997302	-0.0282553	0.00567232
cg06146234	0.277487	0.0195838	0.0313565	0.215375	0.0302842	0.00666399
cg06146977	0.562584	0.0228807	0.0202036
cg06147863	0.618869	-0.0197617	0.0368547
cg06157435	0.763665	-0.0178615	0.00681873
cg06170215	0.314336	-0.0283573	0.0271724
cg06186790	0.466097	0.0355017	0.0097026	0.206744	0.0381863	0.00285515
cg06190732	0.608389	0.0377561	0.0478286	0.506792	0.044777	0.0475606
cg06194738	0.719728	-0.0198403	0.0341311
cg06201680	0.387468	-0.0463557	0.0279846
cg06219927	0.50754	-0.0309491	0.0132079	0.472132	-0.0225769	0.0279246
cg06228828	0.644393	-0.0529504	0.00596422	0.687148	-0.0467195	0.00693885
cg06254425	0.993572	0.00508363	0.0275648
cg06271128	0.321672	-0.0277391	0.00271888	0.169293	-0.0267901	0.00454276
cg06279274	0.454439	0.0318041	0.0118781	0.393099	0.0576771	0.00171825
cg06287707	0.627466	0.0301917	0.00912656
cg06303936	0.888301	0.015296	0.0328839
cg06340713	0.990409	-0.0520994	0.0429165
cg06348423	0.891248	0.0106122	0.0222119
cg06357843	0.825641	0.0389786	0.0236946
cg06361127	0.896137	0.0126807	0.00489599
cg06362985	0.566971	0.0289786	0.0020491
cg06372522	0.703692	0.0261982	0.00936774
cg06377543	0.761226	-0.0385517	0.0304528
cg06385118	0.0944725	-0.00378426	0.0490339
cg06385449	0.694866	-0.0296951	0.0072509
cg06405430	0.996184	-0.00921208	0.0170126
cg06424894	0.483715	0.0307175	0.0369541	0.39044	0.0287839	0.0497113
cg06432036	0.797333	0.0186709	0.0236029
cg06442844	0.550753	-0.0286561	0.0357529	0.543544	-0.0200891	0.0395045
cg06454527	0.971976	-0.00219818	0.0361394	0.922254	-0.0285415	0.0124745
cg06479204	0.419076	-0.0335157	0.0479752	0.350895	-0.0266648	0.0357938
cg06490225	0.496082	0.0253652	0.00648069	0.209896	0.025904	0.0048119
cg06492144	0.499403	0.0250737	0.0393378	0.449262	0.0307759	0.0435326
cg06504039	0.916704	0.00922251	0.0335716
cg06513375	0.755623	-0.0870607	0.0136929	0.788522	-0.0772136	0.0145671
cg06519183	0.716277	-0.0166865	0.0265355
cg06539391	0.730882	-0.0168872	0.0212217
cg06560379	0.33136	-0.0240052	0.0237629
cg06621452	0.980718	0.0127043	0.044957
cg06626184	0.516907	0.0141073	0.027538
cg06640254	0.993452	-0.0229453	0.00046489
cg06643156	0.778424	0.0256684	0.00468133	0.693675	0.0518842	1.32389e-05
cg06646636	0.604241	-0.0152767	0.0155834	0.40654	-0.0184553	0.0154682
cg06648782	0.991703	-0.00505029	0.00204165
cg06658625	0.852837	0.0323003	0.00131105	0.845307	0.0327198	0.00303702
cg06663149	0.783024	0.0418086	0.0271842
cg06668555	0.251473	0.011152	0.0445594
cg06669276	0.271724	0.0143262	0.0464488	0.138105	0.0241408	0.0185387
cg06671706	0.322456	0.0355173	0.0142976	0.188761	0.043609	0.0176101
cg06675478	0.312418	0.0183981	0.0359108	0.146035	0.0255778	0.00323915
cg06683078	0.642657	0.0104081	0.0438136
cg06685724	0.0975335	-0.00144679	0.0306608
cg06702499	0.955377	-0.00844655	0.0359249
cg06705930	0.634165	0.0179404	0.00114449	0.460485	0.0150926	0.0187007
cg06706876	0.63322	0.0162845	0.0355082	0.498615	0.0235561	0.0160088
cg06707081	0.350537	0.0149228	0.0246022
cg06709089	0.641819	-0.0175905	0.0373487	0.668262	-0.0179433	0.0342047
cg06728055	0.380226	-0.0214109	0.0130115	0.217961	-0.0158602	0.0418793
cg06728970	0.679467	0.0290483	0.0183228	0.334964	0.0325579	0.0161101
cg06736434	0.979248	-0.0226031	0.0489309
cg06744585	0.581961	0.032714	0.0041263	0.294644	0.0367992	0.00438146
cg06745030	0.574299	0.018901	0.0236875	0.243315	0.0333042	0.00213395
cg06746492	0.99868	-0.00136137	0.0491466
cg06752040	0.711207	0.00885424	0.0398416
cg06802812	0.0905226	-0.00276776	0.0451629
cg06815715	0.773208	0.0140938	0.0389246
cg06820405	0.888878	0.0216656	0.00209525	0.814939	0.0201749	0.00566405
cg06837842	0.994374	-0.0129062	0.00714222
cg06840243	0.997281	-0.035676	0.000237396
cg06844526	0.274074	0.0241984	0.00689281	0.27097	0.0369061	0.0359513
cg06853331	0.975627	-0.000202316	0.0164395
cg06868486	0.878416	-0.0267388	0.0445319	0.901646	-0.0242697	0.00481973
cg06883868	0.391688	-0.0239321	0.0249815
cg06892548	0.760054	0.0153773	0.0313031	0.586827	0.0124461	0.046829
cg06892868	0.467407	0.0306309	0.029586
cg06900776	0.334577	-0.0308577	0.0270535	0.296403	-0.0183685	0.0474889
cg06916011	0.420337	0.0163612	0.0412363
cg06918506	0.994326	-0.00900842	0.0319618
cg06928993	0.990831	-0.0107981	0.0425839
cg06934265	0.922373	-0.0101207	0.00533888	0.933708	-0.0186377	0.00645013
cg06940756	0.98263	-0.0150544	0.0137163
cg06946901	0.83995	-0.0111627	0.0357301
cg06949933	0.776997	-0.0268383	0.0375191
cg06950683	0.966486	-0.0246196	0.00536311
cg06972188	0.999485	-0.00861247	0.0121411
cg06978270	0.92815	0.00939485	0.0179566
cg06997767	0.864296	-0.0130281	0.04568
cg07011790	0.403142	-0.0385241	0.0215095	0.399749	-0.0359464	0.0036619
cg07016556	0.358774	0.0299211	0.0126988	0.280735	0.0498001	0.0335406
cg07023704	0.52306	0.0207291	0.047146
cg07024339	0.99989	-0.0106846	0.00230679
cg07026882	0.81596	0.036765	0.0158068	0.775871	0.0356693	0.012994
cg07065756	0.844952	-0.0193661	0.0498107
cg07066907	0.507437	0.0244299	0.041841
cg07083272	0.879203	-0.0257953	0.0320874	0.785794	-0.0312835	0.0387455
cg07091678	0.556769	0.0491911	0.0172776	0.551777	0.0547311	0.0109147
cg07092212	0.722478	-0.0226063	0.0422616
cg07116919	0.984135	-0.0117919	0.0108144
cg07119001	0.489291	0.0144986	0.0079283
cg07124680	0.97477	-0.00349197	0.0129697
cg07156669	0.509392	0.0226112	0.0320687	0.347197	0.0333927	0.0071487
cg07157834	0.707811	0.0130189	0.0151445
cg07165288	0.708808	0.0231268	0.00431349	0.674284	0.0319242	0.035195
cg07166291	0.824703	-0.018002	0.0459079
cg07167872	0.494789	0.0720586	0.0417535	0.505085	0.0662287	0.0496169
cg07204280	0.238572	0.0164582	0.0346691
cg07205627	0.987971	-0.038639	0.0208971
cg07210123	0.998242	-0.0134991	0.00783504
cg07220815	0.618034	0.0303504	0.0461089
cg07277828	0.985351	2.94188e-05	0.0314296
cg07285181	0.627963	-0.0306472	0.0260408
cg07303143	0.371211	-0.0267721	0.0431844	0.235427	-0.0243961	0.0364309
cg07303450	0.384497	0.0417449	0.000485085	0.173539	0.0581343	5.73831e-05
cg07321467	0.689775	-0.0291262	0.0226568	0.495843	-0.0436764	0.00744184
cg07326586	0.815558	0.0190325	0.0304578
cg07332683	0.999445	-0.00725498	0.0236657
cg07333305	0.988157	-0.0634991	0.0403263
cg07356555	0.761142	-0.011487	0.040341
cg07369606	0.688561	0.017217	0.0403593
cg07384589	0.996959	-0.0223361	0.0435925
cg07386008	0.555627	-0.0414727	0.0271628
cg07399395	0.977394	-0.00621999	0.0268792
cg07416664	0.534745	0.0482333	0.0100335	0.262698	0.0631894	0.000971077
cg07429623	0.687183	0.062475	0.0306176	0.360134	0.0140721	0.0242194
cg07453773	0.829994	0.0189539	0.0402618	0.790704	0.0302497	0.00286566
cg07456480	0.762466	0.0172064	0.0211144
cg07467919	0.977405	-0.0108029	0.0164342
cg07472199	0.615884	0.026262	0.031672	0.550565	0.029654	0.0257084
cg07473223	0.98743	-0.0360838	0.01438
cg07479786	0.694149	0.0167343	0.0188635	0.5134	0.0164184	0.00852083
cg07485554	0.558852	-0.0135315	0.0297079
cg07487572	0.639063	0.0193968	0.0385011
cg07516511	0.469119	0.0439332	0.0425957
cg07519218	0.984142	-0.0171803	0.0314368
cg07520506	0.353272	0.0288741	0.0184371
cg07531343	0.420487	0.0255901	0.00549938	0.379046	0.0372727	0.009192
cg07554357	0.803233	-0.0251713	0.0268817	0.777633	-0.029027	0.0337616
cg07554496	0.910175	0.0129839	0.0113957
cg07556018	0.724622	-0.0246263	0.00803471	0.738887	-0.0349946	0.00966489
cg07569216	0.27503	0.0193351	0.0173549	0.228339	0.0287208	0.0434591
cg07570298	0.996308	-0.0323202	0.0110131
cg07592535	0.997872	-0.0149028	0.0249835	0.931204	-0.030173	0.0428748
cg07593326	0.991578	-0.00773039	0.0367584
cg07605754	0.382785	-0.0299179	0.0363656
cg07614190	0.996298	-0.00597779	0.00667966	0.945059	-0.0222616	0.0398916
cg07614448	0.82021	-0.0166343	0.0273591
cg07618900	0.759018	0.0235598	0.0141867
cg07621224	0.542623	0.0170797	0.00734779
cg07631119	0.968754	0.0293921	0.00349418	0.78696	0.0253371	0.0023029
cg07632934	0.780191	0.0133033	0.0378524
cg07643942	0.982368	0.0160088	0.0198456
cg07647677	0.893696	-0.011128	0.0271907
cg07660381	0.881958	0.0186935	0.0116394
cg07660750	0.632185	0.0216208	0.03746
cg07674386	0.982704	-0.00430296	0.00203087
cg07676849	0.84359	0.0185478	0.00360139
cg07683388	0.530944	0.0185054	0.0114023	0.373833	0.0375859	0.00192449
cg07687131	0.221466	0.0163669	0.0198476
cg07703337	0.993633	-0.0139459	0.0202354
cg07734358	0.94698	0.0297785	0.0448672
cg07737802	0.294733	0.0254806	0.0475652	0.288046	0.0517322	0.0194647
cg07738730	0.993736	-0.0256495	0.00754812	0.856475	-0.038494	0.00935004
cg07746960	0.992817	-0.017074	0.0312236
cg07747553	0.504917	-0.0245977	0.0468824
cg07795168	0.817526	-0.0279574	0.0141993
cg07821172	0.114477	0.00922446	0.0277686
cg07840446	0.434645	0.0238902	0.0405715	0.550452	0.0517296	0.00155364
cg07861681	0.882999	0.0160664	0.035139
cg07862488	0.21628	0.0263801	0.0484196
cg07867360	0.781439	-0.0235703	0.0269699	0.743268	-0.0287914	0.0101926
cg07869023	0.528891	0.0322509	0.0303862
cg07871503	0.598429	0.0250699	0.0162654	0.586513	0.0419015	0.000533347
cg07885785	0.740803	0.0243263	0.00293667	0.669954	0.0264405	0.00966708
cg07895499	0.799401	0.0224179	0.018885
cg07895657	0.551161	0.0413478	0.0374145	0.47929	0.0521873	0.00655484
cg07913197	0.408533	0.0349358	0.0267248
cg07916022	0.755775	0.0407389	0.00413846	0.754106	0.0376243	0.025368
cg07927984	0.540038	-0.027087	0.0109076
cg07935902	0.988286	-0.00793197	0.0163401
cg07946630	0.47405	-0.0543055	0.00651908	0.551594	-0.036254	0.00828607
cg07949217	0.578408	-0.0213385	0.0417997
cg07954054	0.969154	-0.0190447	0.0114032
cg07993743	0.328263	0.0147972	0.029308	0.233504	0.0295594	0.00374295
cg08011941	0.886947	-0.0264979	0.0467229
cg08014499	0.725164	-0.028573	0.0451909
cg08022524	0.486827	0.0121534	0.0221695
cg08034663	0.917854	-0.0223385	0.014762
cg08041408	0.988102	-0.00404029	0.0266691
cg08051713	0.572026	0.0243307	0.0404884
cg08067268	0.161825	0.0216799	0.0224037
cg08073365	0.994402	-0.0298733	0.00589661
cg08075024	0.981258	-0.0142979	0.0183161
cg08085487	0.817768	0.0291208	0.00663738
cg08094784	0.764603	-0.025656	0.0243215
cg08105834	0.961078	0.0304518	0.0136911	0.572806	0.0446095	0.00420452
cg08125539	0.986136	-0.0249963	0.0278502
cg08133699	0.951101	0.0148505	0.00255197
cg08149251	0.837526	-0.0204454	0.0221785
cg08156120	0.27984	0.0179032	0.0453154	0.166829	0.0308979	0.0115507
cg08175536	0.660513	-0.0177064	0.0428186
cg08177743	0.893503	0.00807374	0.0291
cg08181610	0.307894	-0.0271797	0.0261246
cg08195522	0.44236	-0.0233886	0.0453718
cg08210297	0.825988	-0.0181577	0.0238533	0.842239	-0.0181456	0.0364505
cg08222293	0.965667	-0.00749933	0.00544866
cg08222309	0.298802	-0.0252846	0.0325188	0.260296	-0.0138685	0.0290642
cg08224238	0.87483	-0.0224586	0.0162016	0.865907	-0.0273404	0.0104691
cg08247852	0.553368	0.0182925	0.0464845	0.511983	0.0241178	0.0282756
cg08248641	0.999666	-0.00409275	0.0262482
cg08257257	0.683628	0.0300401	0.040492	0.258422	0.0331546	0.0147452
cg08258506	0.692438	-0.0352689	0.0208602
cg08282428	0.610016	0.0533309	0.0178775	0.512065	0.0608829	0.00574348
cg08297751	0.464516	0.0186679	0.0302762	0.287066	0.0221092	0.0140903
cg08310476	0.99682	-0.00850581	0.0139957
cg08312215	0.241514	0.0367142	0.0382494	0.0827999	0.0233406	0.0103943
cg08327779	0.995771	-0.012203	0.00380913
cg08339915	0.85292	0.012121	0.0227403
cg08363067	0.566855	-0.0226604	0.0334961
cg08393937	0.655102	0.0417348	0.0322572
cg08400494	0.993942	-0.0251246	0.0422442
cg08401657	0.810574	0.0340204	0.00534715	0.742467	0.0321125	0.00286658
cg08417313	0.89654	0.0267606	0.0097613
cg08428486	0.999707	-0.00184651	0.0293046	0.832927	-0.0257615	0.0484192
cg08430325	0.842386	0.0147112	0.022124
cg08443305	0.922876	-0.0265108	0.0356697	0.881139	-0.0228116	0.00811503
cg08448931	0.995392	-0.0438188	0.00820799
cg08456420	0.654828	-0.0172373	0.010043	0.604745	-0.0237337	0.00828461
cg08460080	0.799143	-0.0073797	0.0477577
cg08460812	0.765153	0.0252634	0.00106762
cg08486180	0.988071	-0.00346572	0.0193415
cg08493959	0.40314	0.0182587	0.0434567
cg08577341	0.442396	0.0225038	0.0172604
cg08638320	0.249086	0.0273462	0.00757575	0.150534	0.0469823	0.0109006
cg08643618	0.993935	-0.00311449	0.0464427	0.973033	-0.0129867	0.049744
cg08658371	0.934777	0.0458533	0.0276063	0.714199	0.0338131	0.00287986
cg08665772	0.376813	0.0301518	0.0108855
cg08668790	0.159863	0.0133994	0.0441888
cg08679011	0.728719	0.0232519	0.0339187	0.725599	0.0283328	0.00786516
cg08690859	0.495002	0.0409766	0.00685145
cg08699681	0.44582	0.0297348	0.00905238	0.288946	0.039234	0.00269857
cg08700083	0.987236	-0.0185973	0.0226442
cg08710739	0.559093	0.0317839	0.0223841	0.469422	0.0358914	0.0128393
cg08719486	0.659914	0.0217019	0.0321925	0.531119	0.0349707	0.00462281
cg08726801	0.332344	0.0258925	0.0115093	0.222167	0.0431869	0.00206676
cg08760493	0.968318	0.0195872	0.00334339
cg08766770	0.552613	-0.021885	0.0431235
cg08770761	0.481676	-0.0164855	0.0405302
cg08776014	0.57958	0.0333619	0.0331348
cg08800893	0.521541	-0.0278139	0.0439539	0.293666	-0.03073	0.0395907
cg08810397	0.994387	-0.026328	0.0101141
cg08823898	0.897349	0.0316933	0.0499194
cg08830157	0.775238	-0.0207509	0.0498696	0.590853	-0.0276925	0.0172239
cg08835985	0.883023	-0.0407586	0.0385379
cg08840018	0.947736	0.00971251	0.0337817
cg08847173	0.422978	0.0252239	0.0314499	0.165568	0.029832	0.0430021
cg08872590	0.347828	0.0407492	0.00539383
cg08878263	0.754265	0.00559415	0.0486902
cg08885854	0.78643	-0.0226455	0.0195228
cg08886482	0.416294	-0.0547576	0.0197211	0.328058	-0.0528264	0.0223431
cg08897150	0.691761	0.0231774	0.0489651	0.444144	0.0234905	0.0256503
cg08921491	0.988771	-0.014283	0.0345174
cg08921682	0.536056	0.036084	0.0325377
cg08949974	0.990193	-0.0373348	0.000654318
cg08972081	0.46369	0.0107673	0.0436493	0.390178	0.0279417	0.00884348
cg08972588	0.472679	0.0165027	0.019675	0.350898	0.0228254	0.038355
cg09005159	0.58592	-0.020215	0.0363202
cg09005548	0.993371	-0.0261072	0.00358168
cg09012538	0.980122	-0.0108427	0.00688726
cg09013975	0.516776	0.0165199	0.0410539
cg09023136	0.441538	-0.0179526	0.0462725
cg09038267	0.822344	-0.0280766	0.0436009	0.842123	-0.0364275	0.0185174
cg09076821	0.984737	-0.0157133	0.0336607
cg09093210	0.519882	0.0166373	0.0176123	0.261711	0.0197582	0.0183008
cg09105933	0.991086	0.00862504	0.0287411
cg09107594	0.983751	-0.0148282	0.00105415
cg09117114	0.484	0.0258279	0.0110375	0.336056	0.0566161	0.000758347
cg09117405	0.698298	-0.0231892	0.0490048
cg09118558	0.360393	-0.0297219	0.00719667	0.202187	-0.0227965	0.0280331
cg09127448	0.463004	-0.0527424	0.000917407
cg09146900	0.63658	-0.0146152	0.0451446
cg09147985	0.256197	0.0209977	0.0159839	0.169166	0.0323303	0.0121512
cg09157272	0.387429	-0.0203496	0.0146404
cg09172362	0.826805	-0.0229275	0.0250385
cg09181792	0.324284	0.0250748	0.0192393	0.164522	0.0398757	0.0110998
cg09191165	0.730524	0.0300462	0.0478688	0.451471	0.0421987	0.00308534
cg09199330	0.973216	0.0165543	0.0386214
cg09216797	0.981381	0.0182784	0.0176871
cg09222892	0.805245	0.0168106	0.0257684
cg09230014	0.989119	-0.0252741	0.0273601
cg09236311	0.99716	-0.0189733	0.0315167
cg09251292	0.354997	0.0165128	0.0488652
cg09254264	0.986831	-0.0153622	0.0174785
cg09275427	0.76537	-0.0169986	0.0277857
cg09293488	0.937517	-0.00477981	0.0327299	0.940531	-0.027444	0.0184118
cg09297903	0.572417	0.0115633	0.0217836	0.415739	0.0153018	0.025811
cg09300795	0.746394	0.0238956	0.0301547
cg09317554	0.419198	0.016573	0.0419175	0.421283	0.0294733	0.0171479
cg09323806	0.738186	0.0162174	0.00727699
cg09341491	0.576703	0.0311467	0.0215129	0.477958	0.0346391	0.0257689
cg09365446	0.554465	0.0435667	0.0228052
cg09365542	0.994916	-0.0124546	0.0314289
cg09371620	0.963872	0.0183741	0.0404126	0.681173	0.0311383	0.00322763
cg09397293	0.994256	-0.0615569	0.00692124
cg09415386	0.921338	0.00628821	0.0401925
cg09434115	0.94554	-0.00439461	0.0401133	0.963956	-0.0153726	0.0087895
cg09435415	0.299296	0.0138536	0.0427848	0.165702	0.0216142	0.0149748
cg09447622	0.874727	-0.0229631	0.0139363
cg09461388	0.547488	0.0333189	0.00537797
cg09476130	0.460329	0.0274002	0.0299955	0.226208	0.0564789	0.000445188
cg09484541	0.957492	0.0301711	0.00312741
cg09490880	0.463115	0.0337322	0.00994928	0.360489	0.0387368	0.0042282
cg09491104	0.383847	0.0339847	0.00240716	0.278089	0.0390649	0.00155249
cg09491120	0.815044	0.0144585	0.0106013
cg09500171	0.858605	0.0251826	0.0153317
cg09501959	0.622065	0.0226048	0.0104926	0.426353	0.0419307	0.00233636
cg09513276	0.510263	0.0384884	0.0309417	0.399681	0.0337798	0.0459789
cg09527270	0.595086	0.0350325	0.00046807	0.442287	0.0437835	0.000767349
cg09531959	0.669965	-0.0201521	0.0297192
cg09548420	0.757695	-0.0253299	0.0205669
cg09548893	0.984304	-0.0138935	0.0436416
cg09596958	0.465914	0.0335186	0.0182695
cg09598844	0.478406	-0.0340156	0.0459056
cg09623986	0.865353	-0.0135044	0.032851
cg09639890	0.654228	0.0447489	0.00178794	0.458005	0.0428563	0.000922512
cg09652142	0.943366	0.0413378	0.0299802	0.839875	0.0358505	0.00986856
cg09658497	0.999013	0.00093898	0.0459408
cg09660043	0.990084	-0.00205145	0.0324918
cg09696535	0.644818	0.0268043	0.0165797	0.497246	0.029603	0.0220919
cg09697403	0.487999	-0.0287431	0.0448042
cg09712756	0.697493	0.0159501	0.00847901	0.608009	0.0282689	0.00194659
cg09721595	0.807332	0.0570343	0.00119097	0.778037	0.0610246	0.000328612
cg09740179	0.841886	-0.0152656	0.0319599	0.840322	-0.0223328	0.0398015
cg09744420	0.608337	0.0294358	0.00825607	0.653521	0.0409664	0.00175714
cg09769647	0.997372	-0.018506	0.0103373
cg09781827	0.50334	0.019953	0.0350183
cg09782097	0.405346	0.0209955	0.028264	0.257682	0.0282064	0.0380645
cg09799983	0.137327	0.0245463	0.0123218
cg09822482	0.910067	0.00882484	0.0249765
cg09838701	0.998828	-0.0127142	0.0193116
cg09839177	0.730561	0.0191671	0.0390133
cg09845184	0.984159	-0.0133252	0.0102443
cg09889997	0.74395	-0.033731	0.0446294	0.710782	-0.0364799	0.0440851
cg09922349	0.984577	-0.0145879	0.0144
cg09923978	0.995514	-0.0158856	0.0226896
cg09935989	0.74575	0.00863646	0.0423635
cg09937039	0.575095	-0.0176247	0.0330377
cg09966303	0.990695	-0.0103948	0.0234303
cg09977288	0.719752	-0.0187521	0.0230444	0.737797	-0.028563	0.0109818
cg09982942	0.713121	-0.0397435	0.0288857
cg10012711	0.977681	-0.0240878	0.0373486
cg10023272	0.363014	0.0279106	0.0238697
cg10036402	0.380628	0.0138289	0.0165289
cg10043663	0.635996	0.0115275	0.0360555
cg10061342	0.191509	0.0154383	0.0372791
cg10062617	0.23811	0.012939	0.027953	0.1366	0.0182193	0.0139219
cg10063845	0.921638	-0.00576235	0.0389936	0.933199	-0.0272534	0.0130305
cg10083824	0.940303	-0.000343679	0.0252057	0.845272	-0.0371087	0.00662017
cg10089657	0.709224	-0.0245478	0.0216853
cg10096645	0.320585	0.0128862	0.0476852
cg10111153	0.997688	-0.0154826	0.0225942
cg10134156	0.843724	0.0155984	0.00527935
cg10155960	0.352745	-0.0254623	0.0259048
cg10158280	0.775785	0.0169014	0.0311592
cg10163299	0.89618	0.0319299	0.038451
cg10177059	0.83895	-0.0239408	0.044752	0.765477	-0.0156199	0.020536
cg10179251	0.499387	0.0313952	0.0134917	0.497069	0.0449552	0.00273562
cg10184328	0.639916	0.0508159	0.00826683
cg10196665	0.293062	-0.0213959	0.00403643
cg10198749	0.990502	-0.011001	0.00786179
cg10199168	0.62764	0.032257	0.0192685
cg10218472	0.374117	0.0215357	0.0410152	0.286312	0.0374683	0.0234244
cg10239022	0.519577	0.0267455	0.00859484	0.340853	0.0284562	0.0187578
cg10254692	0.596331	0.0148811	0.0218739	0.377467	0.0264848	0.00457196
cg10257049	0.202339	0.0207288	0.0336314
cg10259518	0.748442	-0.0195875	0.0265169
cg10263335	0.253449	0.00958652	0.0386866
cg10269431	0.803808	0.0256784	0.00554604	0.629376	0.0339182	0.00036426
cg10271880	0.400431	0.0253239	0.0224515	0.219291	0.0406403	0.00708385
cg10278552	0.716748	0.0457741	0.00492567
cg10283505	0.958942	-0.0076207	0.0216605
cg10289926	0.988055	-0.0155434	0.0042813
cg10292376	0.322173	0.0185868	0.0407299	0.214314	0.0450297	0.00198022
cg10320884	0.771612	-0.0193545	0.0186495
cg10322419	0.998166	-0.0143383	0.0177882
cg10336108	0.562529	-0.0188767	0.0498697	0.33257	-0.0155655	0.0450273
cg10337731	0.665743	0.0215122	0.0152485
cg10350957	0.83669	-0.0197636	0.0243165	0.879242	-0.018736	0.0282028
cg10377414	0.87066	0.0248617	0.0167393
cg10378904	0.902568	-0.0225059	0.0419918	0.818445	-0.035794	0.0052298
cg10395772	0.258834	0.0161699	0.0206976
cg10405205	0.993191	-0.0306658	0.0114409
cg10450635	0.991344	-0.0175076	0.0256689
cg10459111	0.489872	0.0272293	0.0130709	0.377297	0.0309954	0.0389124
cg10474871	0.597211	0.0204581	0.0417537
cg10482057	0.466605	0.0569204	0.0256099
cg10492999	0.634053	0.0147065	0.0413803	0.509159	0.0242287	0.00969966
cg10498097	0.93821	-0.0216312	0.037429
cg10501602	0.461482	0.0168237	0.0243723	0.371961	0.0282506	0.00319539
cg10518481	0.837593	-0.0102663	0.0305277
cg10519368	0.316418	0.0208207	0.0478462	0.159834	0.0461806	0.00472314
cg10521808	0.990034	-0.00107309	0.0250861
cg10523370	0.856944	0.0146432	0.0428379
cg10530767	0.995094	-0.035244	0.0340048
cg10531073	0.57483	0.0171087	0.0136609	0.480138	0.0280965	0.00961652
cg10531355	0.701871	0.0235953	0.0200672
cg10536276	0.383412	0.0265601	0.00654993	0.2049	0.039635	0.00323687
cg10538235	0.992426	-0.0133498	0.0116219
cg10540302	0.608361	-0.0175043	0.0142302	0.512191	-0.0172268	0.0380042
cg10557828	0.124678	0.000356779	0.0369443
cg10568066	0.296435	0.0615655	0.00178479
cg10568297	0.501963	0.0189869	0.0157231
cg10579530	0.537807	-0.0183078	0.00744746
cg10583651	0.62499	-0.0376777	0.00190776
cg10592454	0.495058	0.0300026	0.021858	0.353807	0.0366483	0.0048862
cg10592766	0.564094	0.0200427	0.0462289
cg10599438	0.427547	0.0681044	0.0490378
cg10603290	0.592093	-0.036163	0.0163151	0.546624	-0.0314524	0.0288491
cg10621924	0.709686	0.0462286	0.0140999	0.708786	0.047973	0.0164125
cg10625737	0.979904	0.00577813	0.0402942
cg10638734	0.465907	0.0132139	0.0448294	0.297727	0.0309588	0.014461
cg10720699	0.638496	-0.0159878	0.0194073	0.622862	-0.0164141	0.0289243
cg10761558	0.998972	-0.0234681	0.00197206
cg10772974	0.776635	-0.0200285	0.0243827
cg10773601	0.706697	0.0257378	0.0377463	0.521292	0.024002	0.0289673
cg10777000	0.995991	-0.0250664	0.0401535
cg10778943	0.994511	-0.021676	0.0191437
cg10784776	0.992963	-0.0251481	0.00857959
cg10820736	0.999364	-0.0133283	0.0165904
cg10826257	0.933712	0.00522225	0.0207858
cg10828127	0.930428	0.0341813	0.0271406
cg10841270	0.604881	0.0406063	0.00245738	0.425428	0.042873	0.00169688
cg10850080	0.5774	-0.0227848	0.0434397
cg10871120	0.569736	-0.0628298	0.0120841
cg10880973	0.997167	-0.0291456	0.0260817
cg10881311	0.999098	-0.0120191	0.0292809
cg10897223	0.47562	0.0232768	0.00698722	0.425997	0.0322261	0.0147929
cg10911054	0.988234	-0.0111229	0.0112654
cg10914667	0.887508	0.00792063	0.0298272
cg10933003	0.338257	0.0185183	0.00670752	0.314616	0.0317895	0.00540435
cg10933186	0.790518	-0.042668	0.0323146
cg10938221	0.945147	0.0284025	0.014398	0.457135	0.0337158	0.0126158
cg10942521	0.623714	0.0118765	0.0377759	0.382601	0.0275345	0.00951278
cg10969245	0.993292	-0.00605722	0.0411377
cg10982443	0.406426	0.0333739	0.000299905	0.346544	0.0532652	0.00138117
cg10988628	0.510728	0.0244495	0.0330957
cg10997718	0.312973	0.0160481	0.01244
cg11009001	0.987436	-0.0349845	0.00824229
cg11023456	0.571569	0.0239156	0.0192947	0.380869	0.0420252	0.00339928
cg11035122	0.982139	-0.0110437	0.00507585	0.879922	-0.0253544	0.0153783
cg11036290	0.727211	-0.0222631	0.032019
cg11054816	0.999651	-0.00308427	0.0220189
cg11058932	0.999912	-0.00274204	0.0374713
cg11063877	0.996777	-0.0297344	0.0415684
cg11071448	0.630864	-0.0293922	0.0475723	0.673099	-0.0307263	0.0473466
cg11073381	0.688813	0.0209615	0.0102692
cg11076970	0.928218	0.0124649	0.0180963
cg11077631	0.520831	0.0361754	0.0073942	0.283891	0.0555517	0.00112094
cg11085296	0.684469	0.0141288	0.00189073
cg11090529	0.822411	0.0117345	0.00504114	0.79023	0.011545	0.0494312
cg11105029	0.809938	0.0114037	0.0419728
cg11118584	0.996241	-0.0443091	0.000237034
cg11146034	0.649943	-0.0317092	0.0215624	0.371572	-0.0303347	0.0286694
cg11150074	0.985818	0.0123637	0.036495
cg11178293	0.453153	0.0220087	0.00445047	0.263027	0.0208993	0.0119472
cg11220732	0.865788	-0.0204968	0.00955663	0.868139	-0.0225564	0.0264318
cg11245297	0.729331	-0.0259216	0.00354288	0.609158	-0.0347448	0.00074645
cg11273493	0.992001	-0.0101257	0.0317933
cg11277143	0.584552	0.0187632	0.0223467	0.417464	0.0310512	0.00829601
cg11287077	0.919308	0.0056584	0.0248592
cg11324999	0.215925	0.0106464	0.0298101
cg11336696	0.891075	0.0159408	0.00250978
cg11342789	0.998639	-0.00747575	0.0409864
cg11362758	0.999984	-0.000262043	0.0244481
cg11365072	0.821185	0.0174726	0.0487223
cg11377875	0.91075	0.0347566	0.00557784
cg11380072	0.961174	-0.00389726	0.0111351
cg11408952	0.708219	0.0116337	0.0490725
cg11418559	0.447477	0.0196266	0.0423874	0.300677	0.0343683	0.00265796
cg11442052	0.875829	0.0195372	0.0421265
cg11472521	0.421496	0.0116355	0.0435946	0.104116	0.0258132	0.0240927
cg11479591	0.33563	-0.0249855	0.0355181
cg11491407	0.507309	0.0215011	0.0428791	0.28079	0.0341095	0.00914243
cg11503104	0.839039	-0.0227877	0.0447878
cg11559731	0.466306	0.0246106	0.00448005	0.333059	0.0420718	0.00280543
cg11571884	0.990172	0.00168049	0.0465372
cg11581263	0.298447	-0.0233639	0.0414638	0.0793991	-0.0208285	0.0227184
cg11599718	0.967583	0.0267151	0.023557
cg11600161	0.659365	-0.0189965	0.0394449
cg11601120	0.995246	-0.0286219	7.74754e-05
cg11606575	0.977886	-0.000300294	0.0210097
cg11633422	0.843634	0.0217191	0.00801715	0.72122	0.0229918	0.00317242
cg11655490	0.338008	-0.033639	0.0141357
cg11659652	0.931851	-0.0265172	0.0135507
cg11662671	0.948311	-0.0027502	0.0283476
cg11694510	0.705784	-0.0228595	0.0329964	0.666573	-0.028498	0.00659625
cg11696466	0.82716	0.0486677	0.0324494	0.614682	0.0307683	0.0244001
cg11703796	0.601796	0.0179686	0.0358246	0.363677	0.0228625	0.0379421
cg11728143	0.995178	-0.0275811	0.00181691
cg11743997	0.90378	-0.0219504	0.031243
cg11744966	0.840937	0.016156	0.0441319
cg11750580	0.617357	0.0243937	0.0401643	0.453963	0.0388459	0.0107674
cg11751434	0.322797	-0.0247479	0.0460676	0.169324	-0.0320376	0.0122078
cg11755372	0.609015	0.0103187	0.0121379	0.559671	0.0192377	0.0117335
cg11781421	0.670117	-0.0162298	0.0445536	0.671183	-0.0269214	0.00481117
cg11784196	0.432455	-0.0269022	0.0234726	0.206728	-0.0292639	0.021436
cg11793413	0.959552	-0.0105702	0.0205281
cg11809464	0.547904	0.0107989	0.00862259
cg11824827	0.847594	-0.0280784	0.0477573
cg11825763	0.379897	-0.0351022	0.0391745	0.308173	-0.0216387	0.0431474
cg11844965	0.962985	-0.00927923	0.0497937	0.749066	-0.0387568	0.00625337
cg11851411	0.990923	-0.00699233	0.0100065
cg11866719	0.356873	0.0203395	0.0328473	0.260918	0.0470223	0.00413583
cg11893139	0.762774	-0.0259146	0.0120028
cg11948988	0.998764	-0.00815299	0.00174341
cg11952478	0.980808	0.00742855	0.0199743
cg11953668	0.905492	0.00783236	0.0213325
cg11959387	0.740808	0.0411376	0.00400202
cg11965966	0.844406	0.0180587	0.0381762	0.779891	0.0271516	0.0029838
cg11983124	0.700523	-0.038306	0.0402419
cg11992783	0.657147	0.0205271	0.0383715
cg12002820	0.994996	-0.0364181	0.0368314
cg12004641	0.773781	-0.0260269	0.0179192	0.647922	-0.0449622	0.0103547
cg12011876	0.795067	-0.0316766	0.0101116
cg12019614	0.595761	0.0297276	0.0245439	0.208466	0.0275956	0.0179926
cg12050271	0.525533	0.0334161	0.0424002	0.166501	0.0382672	0.0202097
cg12061370	0.777285	-0.0094558	0.0250537	0.808871	-0.0105031	0.0215716
cg12071073	0.853321	0.00773955	0.0432051
cg12080566	0.335315	0.0199567	0.0468299	0.325084	0.0359031	0.019476
cg12081303	0.677264	-0.0217473	0.0297743
cg12086281	0.96335	0.0152998	0.0314037
cg12091331	0.200097	0.0204792	0.0389365
cg12096528	0.994415	-0.0233274	0.0135066
cg12121704	0.715002	-0.0202877	0.032071	0.736443	-0.025203	0.00836252
cg12127162	0.6628	-0.0285024	0.0354549
cg12141030	0.37689	-0.0365545	0.011119	0.216596	-0.0337111	0.00948968
cg12146073	0.967599	0.027605	0.00389078	0.705812	0.0354351	0.0128802
cg12148979	0.249393	0.0116224	0.0279907
cg12160637	0.326289	-0.0235612	0.0235475
cg12163415	0.570708	-0.0217939	0.0499262
cg12169661	0.346088	0.0577667	0.00550586	0.23438	0.0755138	0.0012245
cg12177909	0.629671	0.0263238	0.00760952
cg12198176	0.894496	0.0153245	0.0244306
cg12211856	0.427772	-0.0318977	0.0253443
cg12220426	0.966005	0.0273223	0.0465082
cg12221475	0.0689237	0.000889732	0.0262423
cg12233487	0.670664	0.0182459	0.00452311	0.480533	0.0281259	0.000877979
cg12245717	0.659576	0.0330727	8.21546e-06	0.462359	0.0347347	0.000185475
cg12253175	0.468691	0.0323298	0.0299331
cg12253859	0.625808	0.0260181	0.00819502
cg12259140	0.895777	-0.0110454	0.0139037
cg12263130	0.797956	-0.0183388	0.0244926
cg12277653	0.995588	-0.0084453	0.0119147
cg12282267	0.579231	-0.0212031	0.0325861	0.560422	-0.0193064	0.0445684
cg12282588	0.805569	0.0264944	0.013244
cg12289926	0.894753	-0.0122152	0.0114253
cg12303521	0.779158	0.0145163	0.0203295	0.7069	0.0171068	0.0446018
cg12333618	0.990352	-0.0139204	0.00153693
cg12364461	0.989531	-0.00825901	0.0155007
cg12366423	0.982347	0.0160125	0.000762745
cg12385599	0.290885	0.0204114	0.0358236	0.120143	0.032611	0.0213824
cg12392225	0.999435	-0.0101836	0.0388575
cg12402318	0.832181	0.0263851	0.0214238
cg12412089	0.538194	-0.0221059	0.034307
cg12415569	0.520688	0.0266757	0.0172815
cg12434257	0.659885	-0.0326999	0.0373487	0.541228	-0.0419962	0.0147171
cg12448298	0.74167	0.024034	0.0336963
cg12449211	0.862772	0.0192981	0.0325329
cg12449852	0.876209	0.0145494	0.00639015
cg12457901	0.442172	0.0176179	0.0204933	0.292997	0.0197141	0.0260253
cg12460187	0.997237	-0.00572458	0.0219003	0.943154	-0.0133974	0.0314139
cg12462377	0.999578	-0.010596	0.0226984
cg12475182	0.211408	0.0142812	0.0150464	0.141977	0.0167621	0.0490007
cg12476242	0.613692	0.0182779	0.00889891
cg12480375	0.863238	0.0137205	0.0250073
cg12508343	0.218873	0.0363496	0.0136897
cg12532266	0.723082	0.0240639	0.0371545	0.619719	0.0402655	0.0176197
cg12536809	0.791872	0.0109599	0.047691
cg12537728	0.812363	0.0159412	0.0150672
cg12543219	0.837928	0.015578	0.0493109
cg12559925	0.733592	0.0344432	0.0231231
cg12583369	0.553767	0.0142262	0.0270864
cg12583970	0.999837	-0.00319947	0.0187183
cg12601118	0.997421	-0.00804182	0.00614568
cg12620005	0.99354	-0.0165672	0.0391803	0.832233	-0.0406206	0.00752523
cg12620265	0.560256	-0.0449653	0.0113727	0.545062	-0.0193787	0.0377491
cg12633154	0.320664	0.0493143	0.0087745	0.112727	0.0496383	0.0395068
cg12645876	0.980537	0.0172208	0.0451886	0.70376	0.0233442	0.0242819
cg12655375	0.277878	0.0337155	0.00229866
cg12656666	0.645243	-0.0266885	0.0422228
cg12661316	0.971451	-0.0270087	0.0145178	0.72406	-0.036605	0.037378
cg12669355	0.752666	-0.0260331	0.015847
cg12716367	0.655304	0.0259547	0.0267044	0.617827	0.0282522	0.0283681
cg12723011	0.466449	-0.0346945	0.00801366	0.369344	-0.0237248	0.0440363
cg12733607	0.340368	0.0211757	0.0496695
cg12735498	0.534508	0.017239	0.00130174	0.440148	0.0208654	0.000895273
cg12739664	0.587433	0.0144811	0.0333422
cg12742739	0.880091	0.0200455	0.0332352
cg12743638	0.629719	0.0310307	0.00855152	0.517433	0.0270815	0.018676
cg12750151	0.689632	0.0185395	0.0458461
cg12770414	0.956756	0.00291746	0.0314996
cg12773464	0.99681	-0.00535917	0.0481105
cg12800122	0.941911	0.0443552	0.00404435	0.504235	0.0247482	0.0180721
cg12800781	0.790393	-0.0275492	0.0217391	0.82714	-0.0278837	0.0263981
cg12804484	0.912542	0.00745343	0.0181803
cg12827188	0.80108	0.0172329	0.0154838
cg12840248	0.441592	-0.0308098	0.00362732	0.176219	-0.0335849	0.00580728
cg12840312	0.506384	0.010243	0.040649
cg12849484	0.935973	0.00954688	0.00608742
cg12850099	0.503109	-0.0232264	0.0352894
cg12855331	0.996672	-0.0469616	0.042707
cg12908607	0.412468	0.0188644	0.0334862
cg12934258	0.794873	0.0254775	0.0494176	0.663714	0.0233442	0.0354864
cg12937434	0.634973	-0.0212338	0.0390172
cg12966875	0.648759	0.0181457	0.0209018
cg13016045	0.979454	-0.00690902	0.039377
cg13017345	0.758084	0.0277368	0.00945707	0.757845	0.0282387	0.00905908
cg13026730	0.543266	0.0245115	0.0266019
cg13029957	0.93127	0.00577637	0.00584868
cg13036381	0.389275	0.0104849	0.0475771
cg13043598	0.996644	-0.00899322	0.00889324
cg13052887	0.923248	-0.0247612	0.0229353	0.881526	-0.0269731	0.0118569
cg13096351	0.634729	-0.0122591	0.0290436
cg13110239	0.316384	0.0153188	0.0376576	0.162786	0.0201212	0.0335382
cg13123962	0.937776	0.00864575	0.0449556	0.815315	0.0190447	0.00442921
cg13127741	0.491918	-0.0207004	0.0465645
cg13163420	0.844863	0.0228446	0.0277303
cg13165240	0.973254	0.00386867	0.0406529
cg13187849	0.896987	-0.014749	0.00749515	0.912941	-0.0314579	0.000314899
cg13192836	0.726147	0.0185834	0.0456435	0.69208	0.0387534	0.00255124
cg13197308	0.995707	-0.0138206	0.0256154
cg13217373	0.698778	0.0217495	0.0432715	0.473863	0.0283046	0.0119154
cg13218284	0.756209	0.0176306	0.0483138
cg13229857	0.767307	0.0231382	0.0064168
cg13231501	0.574138	0.0259356	0.0368066
cg13252152	0.570134	-0.0198424	0.0434762	0.323499	-0.0357721	0.00123501
cg13254934	0.990681	-0.020128	0.00102513
cg13255398	0.500159	0.0211762	0.0292099	0.148154	0.013546	0.0449777
cg13270055	0.594605	0.0398042	0.0412287	0.405066	0.0462048	0.0167424
cg13295852	0.992293	0.0070613	0.025683
cg13302785	0.561362	-0.0184187	0.0460551	0.479237	-0.0309468	0.00731903
cg13308137	0.687882	-0.0103536	0.048112
cg13309027	0.39537	0.0154516	0.0237771
cg13311549	0.996096	-0.0202759	0.0309772
cg13312387	0.107711	0.092644	0.044584
cg13316625	0.763279	0.0244884	0.0456082
cg13320257	0.993194	0.00541981	0.0451218
cg13322252	0.755764	-0.028518	0.00885982	0.708483	-0.0275646	0.0245073
cg13322449	0.778209	-0.0236412	0.0132194
cg13331011	0.727593	0.0256013	0.00109844	0.739129	0.0223147	0.0247875
cg13334277	0.670425	0.023579	0.0364125
cg13348944	0.441145	0.0244765	0.0278204	0.28877	0.0358271	0.0300114
cg13376104	0.988091	-0.00530547	0.0440926
cg13387113	0.456336	0.0237457	0.0408322
cg13394857	0.973634	-0.0037202	0.00378504	0.963033	-0.0199477	0.00836109
cg13397379	0.801624	-0.014907	0.0187837	0.818081	-0.0289494	0.00575229
cg13400600	0.969226	0.0111582	0.00259712	0.811487	0.0158227	0.00184048
cg13401893	0.340002	0.0571947	0.00869576
cg13402672	0.982087	-0.0342623	0.00514758
cg13403462	0.445308	0.0590574	0.00711259	0.198848	0.0580408	0.00655085
cg13409674	0.53076	0.0229012	0.0297965	0.233178	0.0193307	0.0235563
cg13430173	0.60625	-0.0162925	0.033491
cg13431464	0.832973	-0.0202293	0.0494259
cg13436843	0.292765	0.0387071	0.000794774	0.153802	0.0639534	0.00809755
cg13440795	0.839601	0.0173903	0.00916721	0.708944	0.0262915	0.000864898
cg13442201	0.996798	-0.0164888	0.00119554	0.922113	-0.0160498	0.027164
cg13445177	0.937786	0.0126939	0.0191993
cg13449354	0.815817	0.0280295	0.0179282	0.815964	0.0296865	0.0089236
cg13487983	0.536272	-0.012097	0.0457874
cg13519549	0.968632	-0.0128352	0.0491729
cg13521018	0.99331	-0.0420808	0.00462852
cg13549277	0.976293	-0.0178007	0.0442011
cg13554033	0.978946	0.0109475	0.0432355
cg13559233	0.152302	0.0142905	0.0275752
cg13561226	0.986295	-0.0161064	0.0384726
cg13566436	0.541183	0.018247	0.00797187	0.47095	0.0196692	0.0378341
cg13567349	0.573807	-0.0263967	0.00915637	0.543501	-0.0294581	0.00466437
cg13572260	0.803788	-0.0119484	0.0122641	0.843213	-0.0188235	0.00221
cg13576290	0.748629	0.0286681	0.0186765	0.430769	0.0203723	0.0491529
cg13600652	0.999064	-0.00542496	0.0302926
cg13607230	0.637711	0.0297266	0.0434269
cg13625403	0.995328	-0.0193142	0.000140549	0.940035	-0.0349503	0.0177012
cg13634966	0.992819	-0.00702205	0.0109066
cg13649253	0.892905	-0.0328577	0.0477606
cg13654445	0.996875	-0.0170043	0.0254163
cg13655250	0.420256	-0.0333798	0.0216109
cg13655303	0.99934	-0.00970415	0.0119551
cg13657134	0.74543	-0.0187824	0.0342258
cg13672791	0.631128	0.0276445	0.00685185	0.632761	0.0272956	0.0105104
cg13688966	0.798294	0.0125808	0.0463889
cg13696609	0.370414	0.0209371	0.0250458	0.182112	0.0308296	0.0263478
cg13700000	0.983911	-0.010855	0.000509645
cg13708974	0.770196	0.0248213	0.0314309	0.559503	0.0224596	0.0193409
cg13710969	0.459694	0.0171028	0.0425324
cg13735819	0.294468	0.0267746	0.0183932	0.149813	0.0449928	0.00135623
cg13737408	0.684812	0.0221838	0.0390854
cg13748287	0.727976	-0.0191853	0.0228431	0.788499	-0.0196943	0.0296728
cg13749033	0.835768	-0.0176632	0.020239
cg13761364	0.837122	-0.0202955	0.0201817	0.83953	-0.0251971	0.0417498
cg13775165	0.295754	-0.0190995	0.040304
cg13793782	0.613974	0.0221863	0.0313748	0.362521	0.0276832	0.0121216
cg13799941	0.410656	0.0241141	0.00377081	0.284659	0.0300083	0.00876019
cg13829130	0.988747	-0.00486612	0.00357947
cg13851641	0.585841	-0.0184487	0.0291918
cg13856126	0.786602	-0.0147461	0.0422297
cg13860849	0.332094	0.02284	0.0427097	0.19097	0.0536158	0.0018541
cg13865360	0.908981	-0.0111882	0.00835137	0.929318	-0.0173183	0.00162591
cg13866910	0.743635	-0.0158531	0.0429432	0.778883	-0.0263098	0.00728167
cg13870275	0.956752	0.0209609	0.037862
cg13873269	0.510597	0.0263616	0.0141335	0.403931	0.0369479	0.00185352
cg13882486	0.587199	0.0181766	0.00805581
cg13884470	0.209849	0.00447187	0.0383352
cg13897675	0.809335	0.0263953	0.0359698	0.790247	0.0281801	0.00925064
cg13899420	0.35135	-0.0208492	0.0417859
cg13909582	0.444556	0.013632	0.0136253	0.243505	0.020375	0.0205899
cg13912858	0.433252	-0.0257407	0.023355
cg13916835	0.295655	0.0204205	0.0341511
cg13922494	0.81501	0.0170408	0.0100158	0.815377	0.0335088	5.79032e-05
cg13935079	0.736805	0.014473	0.0475078
cg13936874	0.491382	-0.0342438	0.00689061	0.390495	-0.0312736	0.00821459
cg13939185	0.926962	0.0484005	0.0399774
cg13939271	0.989655	-0.0146824	0.00717956
cg13950362	0.712474	-0.0236381	0.0463251	0.664532	-0.0287754	0.0248548
cg13963793	0.419605	0.0393142	0.0382123
cg13968557	0.797667	-0.00911493	0.0215287
cg13973436	0.613508	-0.0171658	0.0319301
cg13975098	0.479959	0.0127426	0.0295747	0.285093	0.0248757	0.00375731
cg13978352	0.662462	-0.028705	0.0130951	0.603006	-0.0318168	0.0087539
cg13984746	0.989853	-0.0117175	0.0275526	0.705786	-0.0370304	0.0295422
cg13999514	0.98258	-0.0126062	0.0379875
cg14003931	0.405437	0.0458577	0.00200374	0.345135	0.0498553	0.00128532
cg14005657	0.551774	0.0731662	0.0140873
cg14011422	0.755286	0.0290656	0.0135252	0.725484	0.0416599	0.00112086
cg14016166	0.986272	-0.00290001	0.00137624
cg14027403	0.997353	-0.0202219	0.0292603
cg14029001	0.472955	0.00915515	0.0361935	0.431219	0.031235	0.00819528
cg14032371	0.999319	-0.0265155	0.0021922
cg14040722	0.714112	-0.0313475	0.0207955	0.714936	-0.0295728	0.0207099
cg14051353	0.98926	-0.00154257	0.0437189
cg14055351	0.983185	-0.0175778	0.0354246
cg14066207	0.991902	0.00796961	0.0135853	0.69231	0.0330429	0.00680382
cg14076258	0.819534	0.0385539	0.0378424
cg14111928	0.831745	0.0192701	0.00376552
cg14118187	0.993201	-0.0123414	0.015913	0.89612	-0.0285529	0.0153307
cg14122138	0.440182	-0.0239416	0.037052
cg14122373	0.435027	-0.0235846	0.0454069
cg14137625	0.810938	0.0344477	0.0240789	0.734362	0.0343759	0.018726
cg14139051	0.793347	-0.0228439	0.0232958
cg14144201	0.251202	0.0152241	0.0458671
cg14145185	0.792213	-0.0205069	0.0266146	0.530311	-0.0271105	0.024476
cg14152912	0.995526	-0.0131274	0.0179348
cg14153624	0.984777	-0.0267951	0.00463922
cg14158583	0.768503	0.0113972	0.0379406
cg14175438	0.416193	-0.0229603	0.0375301	0.164155	-0.0256307	0.0194943
cg14176626	0.409502	0.0269329	0.00524858	0.288662	0.0390585	0.00535076
cg14180696	0.573716	0.0218212	0.0117012
cg14181956	0.554398	-0.0505209	0.019167
cg14187687	0.98646	0.00844216	0.0415129
cg14189571	0.537236	0.017111	0.0390113	0.30734	0.0152768	0.0358005
cg14220678	0.456707	0.0325551	0.0257944	0.333943	0.0532822	0.00745492
cg14230378	0.489269	-0.019601	0.0284346
cg14231369	0.970643	0.0066218	0.0175376	0.818953	0.014776	0.0293892
cg14233178	0.997627	-0.0309384	0.0364645
cg14234176	0.978974	-0.00549644	0.0498464
cg14240393	0.99569	-0.011097	0.00293766
cg14241731	0.61234	0.017852	0.0424501
cg14242207	0.798103	-0.0298016	0.0214117
cg14242936	0.471373	0.0184673	0.0220117	0.169998	0.0319682	0.00332702
cg14247635	0.678988	-0.026554	0.0307949
cg14252236	0.765184	0.0188621	0.00604891	0.66574	0.0274258	0.000705744
cg14254534	0.704279	0.0130585	0.00948576	0.598459	0.0140515	0.0237949
cg14257263	0.681548	-0.0146448	0.0209588
cg14266527	0.577643	0.0241606	0.0195024	0.354482	0.042358	0.00460734
cg14275281	0.751439	-0.0235326	0.00556054
cg14275880	0.809213	0.0266742	0.026248	0.686893	0.032413	0.00851881
cg14286208	0.466134	0.0271666	0.00779316	0.36878	0.0387058	0.00379204
cg14288673	0.610787	0.0202176	0.0442393
cg14288848	0.356771	0.0239082	0.0437843
cg14288903	0.873223	0.0322576	0.000535426	0.727472	0.0235914	0.000839144
cg14292424	0.97176	0.000804745	0.0459939
cg14293223	0.976756	-0.0136591	0.0176981	0.848522	-0.0289296	0.0349221
cg14314796	0.966676	0.00444241	0.0416984
cg14326644	0.842673	0.0115531	0.0289556
cg14327393	0.549682	0.0195341	0.0474603	0.299053	0.0301272	0.0111792
cg14346243	0.26707	0.0440731	0.00185528	0.235113	0.0554741	0.00267652
cg14356330	0.512666	0.0251507	0.0443331
cg14359680	0.721564	-0.0219704	0.0314964
cg14361654	0.489509	0.0119118	0.0142304	0.388326	0.0291314	0.00593198
cg14375434	0.971519	-0.0081315	0.0285845
cg14380774	0.62182	0.0251416	0.00130481	0.637024	0.0361576	0.000700131
cg14389669	0.419773	0.0283758	0.0269841	0.178278	0.0331509	0.00639329
cg14398214	0.970324	0.0215618	0.0291826
cg14398243	0.577083	-0.0172845	0.0385041
cg14404746	0.605761	0.0267975	0.0154153	0.317712	0.0271354	0.0146769
cg14415559	0.968141	-0.012393	0.0253809
cg14420108	0.416278	-0.0183874	0.0363369
cg14447810	0.784982	0.019843	0.0341464
cg14458068	0.464154	-0.0280276	0.0306773
cg14474791	0.960722	-0.00154405	0.00407078
cg14479014	0.981782	-0.0116016	0.00426651
cg14486905	0.465731	0.0361965	0.0343373
cg14490447	0.758267	0.0070351	0.0136238
cg14505174	0.515925	-0.017463	0.0349443	0.397431	-0.0242094	0.0107929
cg14519717	0.890917	-0.0136638	0.0499497
cg14528254	0.243856	0.0239953	0.00433672
cg14532148	0.991357	-0.0220015	0.023552
cg14535884	0.381562	-0.023776	0.0395728
cg14548272	0.639138	0.0284978	0.0375961	0.298882	0.0239601	0.0346689
cg14556868	0.978336	-0.0178867	0.0274628
cg14557487	0.637063	0.0191666	0.0444908
cg14562990	0.410864	-0.0253487	0.0140571
cg14590681	0.450669	-0.0396788	0.00867628
cg14595683	0.954605	0.0124551	0.0338077
cg14605520	0.579496	0.0475976	0.00615549	0.508218	0.055141	0.00367306
cg14612068	0.337404	-0.0248462	0.0402718
cg14617594	0.117589	0.00993188	0.0250962
cg14651650	0.895086	-0.019379	0.0384862	0.805206	-0.0304313	0.00342005
cg14652657	0.989913	0.00998661	0.0201313
cg14666404	0.763635	-0.0172026	0.0215153	0.696591	-0.0268202	0.0285566
cg14675357	0.741644	0.022858	0.0308269	0.695366	0.0344643	0.00214313
cg14676529	0.306179	0.0201135	0.0419691	0.239819	0.0500549	0.00437728
cg14681977	0.991627	-0.0237951	0.00979169
cg14691388	0.974791	0.0189569	0.0356407	0.774812	0.0164136	0.0266897
cg14691671	0.99723	-0.0262261	0.0181022
cg14694085	0.687199	-0.0195389	0.0334539
cg14697334	0.975278	0.0212123	0.00184235
cg14716172	0.988317	-0.0240632	0.0103917
cg14716689	0.998454	-0.0206029	0.0323519
cg14743683	0.994122	-0.0200231	0.0320707
cg14754427	0.782786	0.00997698	0.0425702	0.761216	0.0170503	0.00463553
cg14755341	0.482042	-0.0328605	0.0140581
cg14759277	0.985242	-0.0185773	0.00482012	0.776921	-0.0296797	0.0211986
cg14774288	0.34634	0.0120247	0.0225894	0.13568	0.0112796	0.017454
cg14776894	0.99601	-0.001928	0.031074
cg14787150	0.810919	0.0102271	0.04159
cg14811102	0.346009	0.0109562	0.0484041	0.234061	0.0228735	0.0101251
cg14814331	0.750639	0.0325457	0.0159021
cg14837955	0.782998	0.0164483	0.00927485
cg14837974	0.448848	0.0173526	0.0263887	0.393966	0.0229603	0.0228699
cg14854850	0.76782	-0.0176821	0.0204811
cg14859324	0.879681	0.0314989	0.0314828
cg14860680	0.987745	-0.0328478	0.000456614	0.880908	-0.0319314	0.0492779
cg14871544	0.641102	0.0305413	0.0267369
cg14886990	0.824972	-0.0230425	0.0158485
cg14897765	0.750565	0.0219395	0.0138759	0.722153	0.0228139	0.0294296
cg14899716	0.172801	0.0272894	0.0441216
cg14921437	0.34964	0.0560483	0.0234239	0.201375	0.057446	0.0144941
cg14924041	0.99778	-0.0176111	0.00217803	0.930587	-0.031199	0.0166633
cg14930690	0.531068	0.027013	0.0184473
cg14932313	0.984696	-0.0194385	0.0105549	0.914195	-0.0211563	0.026741
cg14947478	0.19727	0.0167119	0.0435712	0.215794	0.0293168	0.0352286
cg14952949	0.60741	0.0170859	0.034587
cg14961476	0.8885	-0.0226285	0.0250944
cg14990478	0.999424	-0.014447	0.0294612
cg15001633	0.959823	-0.0206969	0.0384996
cg15006455	0.966975	-0.0074924	0.0181212
cg15012214	0.887373	0.0280876	0.00339419
cg15030465	0.697893	-0.0321669	0.00608471	0.726487	-0.0438596	0.0029097
cg15043283	0.401365	-0.0316963	0.0464729
cg15044181	0.65478	0.0238077	0.0112707
cg15105011	0.658647	-0.0459488	0.0150723	0.662069	-0.0476638	0.0187381
cg15105060	0.741028	0.0339291	0.0420218
cg15120732	0.0861283	-0.00675382	0.0495572
cg15125868	0.995754	-0.0151664	0.0245464
cg15133351	0.263416	0.0189891	0.00449949
cg15141217	0.819388	-0.0204661	0.0199588	0.857634	-0.0341914	0.00367292
cg15153264	0.879041	0.0176291	0.00982106
cg15153394	0.515694	0.0208409	0.0263198
cg15153604	0.999857	-0.00264752	0.0291594
cg15159017	0.446345	0.0240182	0.0230627	0.287316	0.0221919	0.0284865
cg15175162	0.448903	0.0285225	0.0221582	0.388031	0.0505548	0.000434919
cg15212455	0.652401	0.0575247	0.0407909
cg15230883	0.808809	0.0113991	0.0458868	0.829806	0.0144382	0.029488
cg15240320	0.974487	0.00423375	0.0267015	0.893879	-0.026228	0.042234
cg15246590	0.405008	0.0344603	0.00685266	0.309623	0.0606341	0.000833633
cg15251374	0.334038	-0.0413037	0.0414676
cg15277914	0.542689	-0.0352105	0.00948759	0.516682	-0.0477199	0.00274781
cg15287443	0.794629	0.0315946	0.0359279
cg15295166	0.99731	-0.0177624	0.0226012
cg15301794	0.585674	0.0253245	0.0342364	0.299241	0.0240661	0.0230297
cg15301881	0.716471	0.0146591	0.0347314
cg15302296	0.543929	-0.0182689	0.0262402
cg15323828	0.871116	-0.0207125	0.0193287	0.802069	-0.0201592	0.0333365
cg15336438	0.511013	-0.0226334	0.0155116
cg15343797	0.985338	-0.0185693	0.00334509
cg15358549	0.668542	0.0347049	0.0167578	0.514696	0.0609616	0.00155521
cg15379170	0.622238	-0.0201361	0.0360142	0.601277	-0.0275542	0.0200572
cg15380358	0.996371	-0.0385735	0.0160493
cg15392413	0.636223	0.0366476	0.0397
cg15410402	0.479981	-0.0522862	0.0336199	0.461299	-0.0480109	0.0243763
cg15411303	0.823789	0.0185743	0.0152761
cg15416329	0.368431	0.0144142	0.047462
cg15416770	0.987439	-0.00705093	0.0156955
cg15425670	0.836312	0.0232994	0.0294413	0.710386	0.027399	0.00997985
cg15454698	0.652494	-0.0380026	0.033292	0.524796	-0.0459383	0.0152165
cg15457037	0.995478	-0.0143089	0.0342273
cg15469802	0.801757	0.0228071	0.0468015
cg15488794	0.300919	-0.0201777	0.0420445
cg15501381	0.532361	0.0178021	0.034207	0.358281	0.0226164	0.0116194
cg15512851	0.787516	-0.0148388	0.0428645
cg15519474	0.958668	0.0343428	0.015412
cg15539420	0.43697	0.0155826	0.00370115	0.183521	0.0175272	0.0113675
cg15541583	0.339139	-0.0242168	0.0369989
cg15557457	0.984004	-0.00284618	0.0355051	0.952736	-0.0110183	0.037874
cg15563580	0.60781	0.0445877	0.00822624	0.580875	0.046661	0.0029447
cg15605448	0.422205	0.0107448	0.0402261
cg15634398	0.173516	0.0111313	0.0221758
cg15651727	0.612302	0.0166199	0.0487993
cg15664442	0.973431	0.0179259	0.00741581	0.707939	0.017927	0.0278042
cg15676719	0.605374	-0.0236829	0.0405342
cg15679651	0.534276	-0.0126478	0.0253686
cg15690347	0.363679	0.0662412	0.0143092	0.200918	0.0679267	0.0142883
cg15698244	0.995266	-0.0260771	0.0381503
cg15700776	0.264418	0.0214013	0.0332146	0.204879	0.0351472	0.020881
cg15702349	0.779886	-0.01982	0.0275956	0.791867	-0.0194283	0.0155756
cg15703365	0.359331	0.0253539	0.0401011
cg15706017	0.947764	-0.00651093	0.0499927
cg15718940	0.9871	-0.010022	8.16602e-05
cg15739581	0.949649	0.0110237	0.028885
cg15744492	0.320688	0.00976833	0.0164441	0.151252	0.0129291	0.00376496
cg15755476	0.97875	-0.000462175	0.0331808
cg15763670	0.220465	0.0148758	0.0474709
cg15775218	0.694361	0.0205138	0.0419622	0.640934	0.0389807	0.00438207
cg15798385	0.566174	0.0216429	0.0440373	0.47842	0.0298474	0.028935
cg15802639	0.993794	-0.0245973	0.00956297
cg15806723	0.429943	-0.036103	0.0285081
cg15815375	0.729376	-0.018461	0.0353826
cg15819128	0.360141	-0.0518104	0.0234446
cg15831228	0.990102	0.00879406	0.0107077
cg15833007	0.37251	-0.0335851	0.00335577
cg15838914	0.382165	-0.0253808	0.0244372
cg15865026	0.712749	0.0339262	0.0164971
cg15880716	0.989256	0.00219061	0.0367781
cg15898414	0.768802	-0.0299391	0.0324343
cg15901963	0.702704	-0.0287566	0.0432811
cg15907278	0.994407	-0.00662607	0.0377488
cg15934776	0.767649	0.0306798	0.0251969
cg15937861	0.998944	-0.0137153	0.0448143
cg15949805	0.360822	0.0418336	0.0078022	0.251989	0.0526883	0.0030561
cg15957341	0.502248	0.0131482	0.0449252
cg15961920	0.415165	-0.0419146	0.00292077	0.267414	-0.0296639	0.0234112
cg15963062	0.831592	-0.0218066	0.00543553
cg15964132	0.960762	0.000992883	0.0427684
cg15973098	0.621535	-0.0231641	0.0410049
cg15981305	0.347285	0.0146248	0.038067
cg15986413	0.412173	0.00593867	0.0155422	0.220584	0.0163036	0.00337086
cg16013919	0.980302	-0.0196888	0.0104799
cg16023912	0.864211	-0.0170617	0.02126
cg16056164	0.807776	0.0239074	0.0223146	0.751132	0.0267072	0.0154142
cg16060369	0.536735	0.0187753	0.0258974	0.395436	0.0298661	0.00524631
cg16078649	0.427207	0.0251951	0.0125034	0.235518	0.0426568	0.00658981
cg16088123	0.110325	-0.00137043	0.0484286
cg16099107	0.832617	0.0157225	0.00850756
cg16101346	0.287026	0.0164304	0.0151275
cg16102102	0.417767	0.0425873	0.0391032
cg16111924	0.375722	0.0250045	0.0155338	0.249208	0.028003	0.0346959
cg16122072	0.494575	0.0217473	0.0163252	0.195905	0.0275913	0.00407128
cg16129132	0.481408	0.0182438	0.0494161	0.245074	0.0292407	0.00825825
cg16143804	0.535688	-0.0214407	0.0172081
cg16145324	0.762616	0.0326771	0.0400895	0.486618	0.0431244	0.00523842
cg16145915	0.457528	0.0408188	0.000721864	0.397	0.0378721	0.0225585
cg16153146	0.342021	-0.0204909	0.0168807
cg16167166	0.776011	0.0209645	0.043579
cg16175294	0.995236	-0.0147382	0.0495828
cg16213217	0.667685	-0.033518	0.0445944	0.735098	-0.0342619	0.0290536
cg16226586	0.749061	0.0277006	0.0182683	0.636862	0.0307738	0.0276617
cg16234335	0.791792	0.0265323	0.0290555
cg16246747	0.880139	0.0182816	0.0141664	0.590173	0.0321173	0.00683998
cg16272030	0.671452	0.0244066	0.00676941	0.611292	0.0509256	6.15241e-05
cg16276850	0.290741	0.0188642	0.0458362
cg16302441	0.605555	0.0127092	0.0295158
cg16314851	0.862671	0.0128408	0.0126012
cg16315417	0.480427	-0.0274721	0.0199782
cg16336248	0.990755	-0.036582	0.0123743
cg16359142	0.811007	-0.0183234	0.0333175	0.818393	-0.019064	0.0284172
cg16362232	0.448255	0.0354488	0.0200697	0.332935	0.0444061	0.0453988
cg16367518	0.972285	0.00161574	0.0363826
cg16367697	0.895291	-0.0358385	0.0151366	0.874109	-0.0327993	0.0134634
cg16391327	0.426984	-0.0254308	0.0116682
cg16413715	0.77215	-0.0143996	0.00443573	0.811706	-0.0209123	0.0021808
cg16446783	0.713209	0.0232771	0.0316133
cg16448102	0.364576	0.0218902	0.0347894
cg16454588	0.202986	0.00753472	0.0497683
cg16464007	0.620149	-0.0286685	0.0485852	0.806644	-0.0307366	0.0139467
cg16485893	0.281324	0.0197356	0.0105141	0.194349	0.0240976	0.0448682
cg16495975	0.426988	0.0327806	0.00138221	0.308722	0.043824	0.00167682
cg16503006	0.992883	0.000906833	0.0488703
cg16506970	0.971687	-0.0118868	0.00813928	0.829213	-0.0285404	0.0113429
cg16546442	0.429486	0.0116207	0.0347093
cg16546681	0.994117	-0.0191888	0.0470797
cg16548254	0.642091	-0.0175162	0.0297836
cg16569813	0.671694	0.0230634	0.0464855	0.64606	0.0362153	0.0113505
cg16572224	0.990151	-0.0253037	0.012952	0.81577	-0.0494413	0.00200689
cg16577567	0.987157	-0.0170806	0.017478
cg16582419	0.552412	0.0219824	0.0382279	0.295911	0.038854	0.00469046
cg16584393	0.338528	0.0376831	0.011318	0.224869	0.0574673	0.000959631
cg16593899	0.698398	-0.0266937	0.0494489
cg16597665	0.936826	0.00787228	0.0440577	0.73441	0.00901525	0.0262734
cg16612422	0.836812	0.0176095	0.0175107
cg16630369	0.588892	-0.0228829	0.042248	0.691925	-0.0226266	0.0322678
cg16636110	0.518177	0.019933	0.00894434
cg16648140	0.655504	0.00787175	0.0367776	0.640765	0.0155187	0.00641653
cg16661473	0.999316	-0.00842485	0.0453187
cg16679007	0.999634	-0.00193014	0.037015
cg16692227	0.792524	0.0278136	0.00416973	0.570854	0.0345305	0.00695978
cg16695570	0.984199	-0.0158936	0.0142589
cg16701914	0.497335	0.0257315	0.0120621	0.353832	0.0398738	0.00161474
cg16703762	0.48149	0.0202474	0.0100109	0.22772	0.0395358	0.0066466
cg16709190	0.753871	-0.0168282	0.0261246	0.775096	-0.0195902	0.00777624
cg16714888	0.98864	0.00104276	0.0410736
cg16719517	0.23362	0.0230782	0.00930055
cg16723510	0.547974	-0.0346316	0.0371792	0.59977	-0.0221574	0.0477941
cg16730908	0.337214	0.0130088	0.0252973	0.215016	0.0341797	0.00616381
cg16744531	0.462208	0.0581753	0.0273498
cg16746355	0.589188	-0.013544	0.0461797	0.510279	-0.0168342	0.029767
cg16751764	0.226536	-0.0200945	0.0395025
cg16755833	0.96399	0.0329762	0.00104924
cg16758764	0.982155	-0.0141465	0.0127791
cg16761096	0.793217	0.0284253	0.00281815
cg16770832	0.827985	0.0342457	3.76327e-05	0.826008	0.032052	0.000700923
cg16796151	0.995173	-0.021169	0.026094
cg16798252	0.46969	0.0277831	0.0216784	0.331883	0.0314222	0.0195973
cg16808444	0.98251	-0.0202963	0.0303687
cg16833110	0.971448	0.00504437	0.0216113
cg16850897	0.346767	0.0397343	0.0116102
cg16857134	0.788385	-0.0210359	0.014209
cg16867086	0.693198	0.00998684	0.043836	0.477869	0.0162315	0.0387639
cg16875032	0.393246	-0.055712	0.048705	0.214026	-0.0630983	0.0240283
cg16875711	0.994089	-0.0247142	0.017073
cg16888658	0.709288	-0.0337671	0.0146784	0.640724	-0.0580314	0.000897641
cg16907566	0.332363	-0.0212994	0.0327229
cg16934235	0.673087	0.0219727	0.026074	0.618837	0.0321104	0.00244913
cg16967583	0.718547	0.0155865	0.0492135
cg16987876	0.398788	0.0242239	0.0365087
cg16997732	0.142148	0.00951372	0.0477167
cg17002328	0.657722	-0.0170462	0.0289695
cg17054006	0.835195	0.0205051	0.0391101
cg17140299	0.998066	-0.019968	0.00369556
cg17145889	0.992376	-0.0388403	0.00828634
cg17161718	0.486117	0.0203486	0.0398977	0.170846	0.0271897	0.00975263
cg17165848	0.502395	-0.0357219	0.0475891	0.34164	-0.0512108	0.00521757
cg17172683	0.866313	-0.0283975	0.0416994
cg17174980	0.869408	0.0147263	0.0461708
cg17197870	0.844822	0.0211147	0.0105353	0.710533	0.0474707	5.58451e-05
cg17200850	0.989061	0.00914765	0.0232243
cg17218062	0.999523	-0.0108421	0.0245588
cg17240135	0.919601	-0.0162379	0.00596742
cg17249224	0.782745	-0.0249256	0.020361	0.790084	-0.0296127	0.00548028
cg17250262	0.45363	-0.0374775	0.0450714	0.54029	-0.0358986	0.0272121
cg17264470	0.999647	-0.00405684	0.0459587
cg17277001	0.69368	0.0385998	0.00593168
cg17279458	0.39283	0.0261833	0.0465647	0.175037	0.0490346	0.00298102
cg17279685	0.931377	0.0122193	0.0221968
cg17291826	0.688805	-0.0248984	0.00318765
cg17309003	0.987245	-0.0292034	0.00694977
cg17317391	0.826333	0.0216131	0.0238627	0.767064	0.0338776	0.00566744
cg17328716	0.3655	0.032684	0.0418846
cg17330515	0.993602	-0.0140274	0.0226596
cg17337917	0.848994	0.0297016	0.0149881	0.837326	0.0217274	0.00724714
cg17344040	0.559382	-0.0327424	0.0421958
cg17383203	0.997245	-0.0169706	0.00742285
cg17394978	0.786951	-0.0396297	0.013676	0.704736	-0.0560347	0.00498073
cg17398227	0.975454	-0.0101537	0.012804
cg17399362	0.456809	0.024188	0.0104051	0.238486	0.0215222	0.0248681
cg17416644	0.492102	0.0500293	0.0220374
cg17419888	0.375668	0.0252135	0.0187756	0.304791	0.0359392	0.0169198
cg17432598	0.997282	-0.0175382	1.29601e-05	0.829926	-0.0270652	0.00251843
cg17446956	0.991051	-0.030611	0.0061607
cg17449235	0.99107	-0.0276458	0.0225415
cg17453456	0.4802	-0.0323021	0.0325203
cg17453778	0.238488	0.0190285	0.0226178
cg17470627	0.994112	-0.0325097	0.00226808
cg17478979	0.458701	0.0298947	0.0215628	0.161761	0.0422027	0.0496242
cg17479763	0.641141	0.0271567	0.023382
cg17488785	0.76109	0.0240964	0.0189387
cg17527422	0.956343	0.0284403	0.0485952
cg17534034	0.789042	-0.0279734	0.0287454	0.792277	-0.0292065	0.0105847
cg17546247	0.430238	0.013681	0.0332388	0.28808	0.0226961	0.049724
cg17546926	0.675959	0.0213757	0.0266901
cg17571266	0.523069	-0.0241614	0.0252147
cg17588578	0.552337	0.0157379	0.0398152
cg17610800	0.598346	0.0171261	0.0318752	0.470168	0.0287943	0.0157831
cg17612991	0.673847	0.0217331	0.0213981
cg17617843	0.226609	0.0142446	0.0222655	0.254909	0.0264673	0.00771784
cg17624073	0.348668	0.0185715	0.0232663	0.281939	0.0395852	0.00120678
cg17648119	0.973212	-0.00258499	0.0325656
cg17665095	0.241703	0.0186529	0.0460383
cg17673897	0.636247	0.0339328	0.00752307	0.42478	0.0308168	0.0240472
cg17691545	0.744532	0.0337906	0.022731
cg17694877	0.324036	-0.0266763	0.040508
cg17695682	0.923565	-0.0177133	0.0173248	0.860628	-0.00840012	0.0220435
cg17696194	0.321364	0.0228459	0.029729
cg17725129	0.793721	0.01758	0.0317471
cg17729891	0.48245	0.0554763	0.0196495	0.218905	0.0700167	0.00408061
cg17733836	0.980528	-0.00277029	0.027812	0.865779	-0.0312112	0.0202447
cg17740587	0.360813	-0.0275866	0.0123933
cg17750109	0.714611	0.0232517	0.0458357
cg17758439	0.980781	-0.0163981	0.047611
cg17767484	0.750226	0.0134531	0.0476819
cg17775003	0.948838	-0.00437242	0.0234224	0.81185	-0.03407	0.0206287
cg17820871	0.787148	-0.0205961	0.0288549	0.760846	-0.0251257	0.0483607
cg17829746	0.933357	0.0610056	0.00441973	0.615561	0.0535251	0.000606426
cg17848054	0.488128	0.0289039	0.0467325
cg17849922	0.987476	-0.0101894	0.0293736
cg17859772	0.76245	-0.0331347	0.00905422	0.741652	-0.0441954	0.00141235
cg17860366	0.576981	-0.0339732	0.0385484
cg17869799	0.730252	0.0207649	0.0135311
cg17885791	0.660214	-0.0331113	0.0120437
cg17900199	0.756076	-0.020002	0.0137104
cg17928268	0.615543	0.0136419	0.0360284
cg17933295	0.909486	-0.0165254	0.0377073
cg17938867	0.95837	0.0326252	0.0104913	0.722878	0.0421046	0.0113143
cg17974460	0.982865	-0.0100291	0.004438
cg17980786	0.713735	-0.0263053	0.0308233
cg17989313	0.818148	0.0173446	0.033154
cg17994896	0.327643	-0.0188674	0.0203246	0.172972	-0.0151287	0.0388526
cg18023283	0.188109	0.0131527	0.0190324
cg18023724	0.853653	0.0255259	0.000280589	0.852313	0.0279565	0.000115136
cg18024167	0.79532	0.0271041	0.0172013	0.642691	0.0224427	0.0189424
cg18026197	0.626618	0.0213919	0.0231555	0.38853	0.0230534	0.0288938
cg18032014	0.309155	0.0245104	0.0444325
cg18033092	0.999961	-0.000912519	0.0238913
cg18039797	0.538794	-0.0302798	0.0202946
cg18049045	0.986662	-0.0274472	0.00324997
cg18058048	0.907366	-0.0171986	0.0333587
cg18070442	0.84007	-0.0096944	0.0388022	0.856861	-0.0168555	0.00606188
cg18096956	0.988441	0.00933765	0.0366445
cg18098079	0.998547	-0.0368825	0.00337609
cg18113101	0.985404	-0.00972205	0.0364019
cg18113826	0.899999	-0.0297019	0.00631105
cg18128536	0.478708	0.0301367	0.0181661
cg18143869	0.98644	-0.025927	0.00108741
cg18149307	0.86642	0.0120438	0.0137195
cg18158015	0.996739	-0.0084417	0.0163716
cg18169940	0.881756	-0.0246798	0.0317496
cg18179735	0.630501	-0.0163372	0.0376345
cg18182039	0.986138	-0.0113159	0.00032279
cg18185028	0.433635	0.0112838	0.029481
cg18202405	0.992903	-0.0158965	0.0315762
cg18203994	0.89778	-0.0270854	0.0413345
cg18212720	0.973	-0.00877777	0.00333357
cg18220632	0.714388	-0.0365243	0.0409157
cg18229178	0.255599	0.0185807	0.0432015	0.184882	0.0311313	0.016575
cg18233735	0.3704	-0.027647	0.0382825
cg18247223	0.802719	0.0341928	0.0111804
cg18254356	0.705436	0.0209106	0.0232085	0.362845	0.0380205	0.00389043
cg18270610	0.988176	-0.00423436	0.0462552
cg18281939	0.811537	0.0433526	0.0132517	0.745517	0.0590411	0.00683193
cg18283342	0.354543	0.0289373	0.0317891
cg18294233	0.990469	-0.00893622	0.0169646
cg18303242	0.988285	-0.0180311	0.0330851
cg18303892	0.805671	-0.0248853	0.0440872
cg18306861	0.504157	0.0248059	0.0452795
cg18317533	0.74871	0.0513726	0.0102496
cg18320737	0.573983	-0.0285763	0.012834
cg18324824	0.990594	-0.00838978	0.00384787
cg18325866	0.896858	0.0116686	0.00842589
cg18332212	0.980368	-0.00238945	0.0332275
cg18333041	0.93954	0.00486853	0.0444242
cg18334915	0.455042	0.0159722	0.042992	0.311586	0.0293911	0.0129388
cg18337525	0.381334	-0.0262561	0.0422084
cg18340188	0.948871	-0.00284597	0.0435151	0.955659	-0.0149803	0.0143443
cg18344466	0.573171	0.018504	0.0161124	0.557899	0.0268707	0.017418
cg18345369	0.356033	0.0461221	0.0090207	0.197829	0.0535243	0.00362582
cg18345456	0.552718	0.0157319	0.0298562
cg18345924	0.6478	0.0231961	0.0340627
cg18361024	0.999473	-0.0117161	0.019227
cg18363918	0.516699	0.049734	0.0172277
cg18371424	0.780208	0.0282994	0.0309824
cg18395615	0.224865	0.0233907	0.0160742	0.177258	0.0331245	0.0079644
cg18396403	0.454944	-0.021427	0.0457007
cg18397450	0.243926	0.0259579	0.00782502	0.111884	0.0277587	0.0266141
cg18407955	0.312227	0.0299101	0.0217919	0.117421	0.0466704	0.00171743
cg18412777	0.626246	0.0272082	0.00392606	0.426476	0.0238606	0.0157719
cg18415686	0.409666	0.0172702	0.038999	0.315596	0.0325419	0.0176615
cg18419079	0.936082	-0.0152597	0.0222181	0.845275	-0.0145563	0.0318002
cg18423110	0.994866	-0.0113339	0.00109608	0.92866	-0.02322	0.0346535
cg18437193	0.825455	0.0281424	0.0439488
cg18443629	0.677814	0.0284855	0.00964057	0.643798	0.0481351	0.000360811
cg18444097	0.760442	0.0220031	0.0228198	0.638767	0.0311541	0.0041738
cg18449135	0.999931	-0.00553671	0.00700601
cg18456140	0.870062	0.0177541	0.0453462	0.877205	0.019545	0.024348
cg18459489	0.303548	0.0200602	0.0014473
cg18461347	0.801454	0.0187553	0.0246396
cg18463891	0.744359	-0.0161845	0.0343594
cg18464274	0.53629	0.0133106	0.02703
cg18481642	0.89037	0.00938955	0.0236305
cg18484958	0.966977	0.0156875	0.00733734
cg18486815	0.379622	0.0277629	0.0229665
cg18489289	0.999205	-0.0104187	0.0118465
cg18507018	0.865851	0.0124461	0.0173687	0.805058	0.012987	0.0253036
cg18529840	0.776029	-0.0136887	0.0385068	0.792683	-0.0202188	0.00809891
cg18563413	0.342144	0.0214085	0.0293022
cg18564727	0.951481	-0.00421245	0.0365537
cg18571045	0.993109	-0.0425147	0.00810887
cg18574813	0.655061	-0.0263068	0.0131288	0.600421	-0.0236985	0.0448842
cg18585263	0.994791	-0.0247377	0.00217301
cg18615369	0.991342	-0.010834	0.0318926	0.873741	-0.0219089	0.0480554
cg18635284	0.831945	0.00855592	0.0334936	0.813547	0.016752	0.00836195
cg18645642	0.384534	0.0219349	0.0368002	0.336781	0.0662342	0.00225878
cg18648004	0.704595	-0.0217486	0.0365568	0.720809	-0.0232474	0.0235319
cg18660898	0.474462	-0.0200215	0.0270958	0.183064	-0.0235161	0.0459363
cg18682923	0.985168	-0.00936771	0.0361055
cg18715709	0.831071	0.0175591	0.0145243	0.814824	0.0249281	0.00844659
cg18718647	0.568877	-0.0227506	0.00537713
cg18731680	0.809225	-0.0400439	0.0359177
cg18732541	0.46632	0.0134851	0.0374265	0.369493	0.0181181	0.0283606
cg18759359	0.997889	0.00191399	0.0338643
cg18766054	0.985389	-0.00842336	0.0169221
cg18776945	0.971442	-0.000181749	0.00429054
cg18781988	0.259406	0.0138025	0.013437	0.10802	0.0134849	0.0370371
cg18794976	0.989218	-0.0240829	0.00855951
cg18797950	0.996273	-0.00466345	0.0171761
cg18798669	0.981913	-0.0212812	0.0279059
cg18835300	0.994002	-0.0290176	0.0301473
cg18843944	0.998879	-0.00634883	0.0213812	0.93536	-0.0187208	0.0425271
cg18845298	0.843504	0.022089	0.00950197	0.748746	0.0184114	0.0324569
cg18850728	0.835665	0.0201432	0.012043
cg18855732	0.855671	-0.0177007	0.0225878
cg18856214	0.997946	-0.0273665	0.0143174
cg18859033	0.522098	0.0194834	0.0287325
cg18859248	0.720856	0.011957	0.011259
cg18864882	0.483509	-0.0199461	0.0497886
cg18866792	0.948046	0.0279925	0.0163287
cg18875496	0.996002	-0.0229169	0.0445241
cg18911945	0.473064	0.0191291	0.0317467
cg18930910	0.269849	0.0255413	0.0194248
cg18932740	0.999066	-0.0168681	0.00667009
cg18939664	0.958546	0.0325656	0.0259074
cg18947261	0.774532	-0.0196369	0.00346962	0.788664	-0.0214514	0.0214859
cg18981338	0.516045	0.0227896	0.0419807
cg18992848	0.323116	-0.0428233	0.00442888
cg19001113	0.993056	-0.00249397	0.0485085
cg19014335	0.499483	-0.036733	0.034703
cg19022697	0.431085	0.0169538	0.0450425	0.323404	0.0418431	0.00154599
cg19033943	0.982923	0.0106021	0.0221516	0.735207	0.0248125	0.00284815
cg19042287	0.834195	0.0194529	0.000319357
cg19048950	0.623159	0.0238544	0.0298708	0.496295	0.0322077	0.0321696
cg19077806	0.249832	0.0224303	0.0341363
cg19087028	0.987831	0.00397706	0.0140445
cg19093689	0.635794	0.0312326	0.0387829	0.554318	0.0462907	0.00363844
cg19107120	0.883976	-0.0367648	0.0365342
cg19115695	0.962217	-0.00265889	0.0311184
cg19136632	0.613078	-0.0279386	0.0214212	0.315251	-0.0293961	0.0392841
cg19137676	0.554775	-0.0182523	0.0152901	0.45303	-0.0245325	0.00977954
cg19138960	0.44569	-0.0150228	0.0302361
cg19149522	0.652637	-0.0408637	0.0433109	0.748039	-0.0389129	0.0358224
cg19153095	0.99933	-0.0107287	0.0269173
cg19155391	0.283662	0.0286668	0.0337407
cg19163058	0.971027	0.00290995	0.0381858
cg19171375	0.98998	0.00984853	0.0449883
cg19200333	0.997869	-0.00718601	0.0384075
cg19200953	0.654622	0.0162657	0.0231148
cg19201723	0.98302	-0.00273221	0.0399947
cg19238840	0.616059	0.0171372	0.0439041
cg19248829	0.960173	-0.00191504	0.0427222	0.963882	-0.0110931	0.00872367
cg19276343	0.459492	0.0232413	0.0400054
cg19281603	0.992621	-0.0191994	0.0460212
cg19296132	0.994812	-0.0203802	0.00544753
cg19297245	0.962105	-0.0119576	0.00447415	0.678436	-0.0439368	0.0021538
cg19300923	0.783767	0.0260141	0.0178367	0.696709	0.0323997	0.00195908
cg19313353	0.995707	-0.00336856	0.0486412
cg19321615	0.982021	-0.0396843	0.000290207
cg19349920	0.802049	-0.0259302	0.0230735
cg19377674	0.985259	-0.010254	0.0460119
cg19406106	0.975408	0.00149778	0.029593
cg19417526	0.994672	-0.0227112	0.0410743
cg19421368	0.42847	-0.014338	0.0214803
cg19449067	0.62358	0.0304957	0.0368755
cg19458020	0.34281	0.029258	0.0143801
cg19500599	0.796083	0.0255238	0.0416997
cg19504001	0.750428	-0.0180287	0.0352604
cg19543317	0.77511	0.0218017	0.0344287	0.651822	0.0368125	0.00238651
cg19563130	0.502183	0.0186759	0.0148	0.249424	0.0347497	0.00369971
cg19610638	0.151635	0.0127103	0.0199302
cg19615295	0.999501	-0.00420911	0.0155059
cg19623624	0.602354	0.0399791	0.0415288	0.379128	0.0526807	0.016631
cg19626138	0.860166	-0.0137346	0.0275788
cg19635505	0.505921	0.0190149	0.0420337	0.368211	0.0418192	0.00480516
cg19636240	0.877173	-0.00999299	0.0372448	0.891034	-0.0216346	0.0172955
cg19643803	0.622862	-0.0191831	0.0425037
cg19651219	0.26058	0.0239212	0.0341154	0.127091	0.0265911	0.0322816
cg19657174	0.576041	0.0289506	0.0413482	0.298611	0.0282009	0.0216066
cg19661705	0.802876	0.0187496	0.0182957
cg19668234	0.407895	0.0473821	0.00375411	0.355216	0.0431448	0.0277
cg19690214	0.987435	-0.0555	0.0454494
cg19698993	0.455667	-0.022793	0.049179
cg19702274	0.720015	-0.01918	0.0390997	0.769137	-0.0202138	0.0264095
cg19704073	0.977486	0.0129604	0.0432663
cg19706795	0.67065	0.0347272	0.0230264	0.540184	0.0293607	0.0205125
cg19723715	0.602939	-0.0282045	0.0388632
cg19740375	0.554584	0.0198866	0.0138719	0.335722	0.0242117	0.00579569
cg19744943	0.995561	-0.0111357	0.00579024	0.890319	-0.0235635	0.0154091
cg19748436	0.978893	0.0127704	0.0140606
cg19760250	0.801015	0.0222249	0.0300269
cg19774236	0.631735	0.0175017	0.0381042	0.614764	0.0292936	0.00531129
cg19776453	0.715849	-0.0226676	0.0404374
cg19792027	0.997734	-0.0179959	0.0142574
cg19795793	0.966012	-0.00729896	0.0454921
cg19806995	0.62658	-0.0227192	0.0415991	0.610332	-0.0225378	0.0350538
cg19817652	0.600495	0.0325596	0.0177295
cg19825302	0.427954	0.054998	0.0233601	0.155925	0.0783462	0.00334545
cg19846608	0.988235	-0.00407655	0.0354682
cg19851113	0.798585	-0.0136642	0.0349435
cg19854900	0.999003	-0.00965698	0.0183516
cg19862344	0.685737	0.0266671	0.00804211	0.655835	0.040445	0.00134081
cg19863595	0.617362	0.0233382	0.0116225	0.54801	0.032899	0.0020878
cg19863740	0.737967	-0.0212305	0.0434278	0.611383	-0.0331517	0.0183681
cg19864941	0.97546	-0.00424986	0.00586352
cg19881895	0.844208	0.0295422	0.0222324	0.603873	0.0336428	0.00286368
cg19889044	0.981181	-0.028233	0.00162424
cg19895517	0.816329	0.0215127	0.0381281
cg19927741	0.50009	0.0380618	0.0155484	0.346909	0.0647197	0.00386742
cg19930116	0.325179	0.0110927	0.0212548
cg19939503	0.745026	-0.017361	0.0359832
cg19940312	0.507613	0.0311513	0.0438773	0.472705	0.0416513	0.00600563
cg19951818	0.978366	0.000181563	0.0334686
cg19962304	0.9818	-0.0183165	0.0020514
cg19966981	0.819419	0.0142735	0.0366209
cg19975800	0.766745	-0.015488	0.0468518	0.765254	-0.0229756	0.0104613
cg19977232	0.969341	-0.00592427	0.0478143
cg19978312	0.505571	0.0268189	0.0196381	0.338053	0.0405423	0.0124811
cg19987219	0.814529	0.017855	0.0472701
cg20026673	0.698335	-0.0269456	0.0139026
cg20039257	0.836379	0.034855	0.00993094	0.710298	0.0358636	0.0032982
cg20039443	0.468336	0.031188	0.0175235	0.168846	0.0437849	0.00762093
cg20051118	0.999095	-0.00503852	0.0458979
cg20054786	0.996565	-0.00364339	0.030403
cg20065449	0.937872	0.00811808	0.00332455
cg20065520	0.746516	-0.0219586	0.0441982	0.795712	-0.0347036	0.0125091
cg20065718	0.999577	-0.0030191	0.0371926
cg20067272	0.995478	-0.0214714	0.0380283
cg20078817	0.989248	-0.00641179	0.048498	0.914488	-0.0242236	0.0491828
cg20079766	0.689265	-0.0235874	0.00971736	0.696679	-0.0192927	0.0377373
cg20119635	0.438742	-0.0422892	0.0335163
cg20131670	0.870055	-0.0225456	0.0309853	0.915206	-0.0247302	0.0456704
cg20138486	0.988794	-0.0249199	0.0430215
cg20147595	0.997066	-0.026482	0.0414977
cg20184056	0.872318	0.0172754	0.0429645	0.733734	0.0147626	0.0331249
cg20189036	0.908462	-0.0190317	0.0439751	0.912493	-0.0367363	0.00569972
cg20220678	0.984659	-0.0127559	0.0184455	0.761435	-0.0404681	0.00884862
cg20228385	0.859454	0.011164	0.0109709
cg20246113	0.311498	0.0221871	0.0159234	0.0959	0.0216017	0.00821015
cg20247326	0.684679	-0.0277152	0.00438902	0.632739	-0.0426	0.00079086
cg20249566	0.493608	-0.0457438	0.0257445	0.646574	-0.0369604	0.0304885
cg20259518	0.292467	-0.0230571	0.0427696
cg20265748	0.39889	0.0275095	0.0395499
cg20278854	0.536381	0.0400387	0.00314741	0.46865	0.0329803	0.0140791
cg20296532	0.728919	0.0169114	0.0486482
cg20298668	0.616953	0.0253786	0.0468771	0.303349	0.0192813	0.0481853
cg20299254	0.961597	0.0197115	0.0440981
cg20311631	0.389744	0.0230716	0.0105204	0.282166	0.0323493	0.00823068
cg20317116	0.839165	0.01331	0.0280841
cg20317123	0.477075	0.0175614	0.0303688	0.196246	0.0294337	0.0225314
cg20320624	0.26009	0.0179639	0.0109576	0.111446	0.0215597	0.0203092
cg20324110	0.862881	0.013471	0.0399715	0.797771	0.0148787	0.0255257
cg20329959	0.4759	-0.0416402	0.0295701
cg20349812	0.250876	0.0167308	0.035343	0.167823	0.0220151	0.030899
cg20354882	0.514058	0.075294	2.93422e-05	0.405418	0.0910083	6.83913e-06
cg20361427	0.608084	-0.0276109	0.0432708
cg20389653	0.991008	-0.0133764	0.0486356
cg20414749	0.69619	-0.0119179	0.0389312
cg20420868	0.725356	0.0203178	0.023849
[truncated: 673 more rows]
