# Supplementary material for: The epigenetic signature of systemic insulin resistance in obese women
Source: Diabetologia. 2016 Aug 18;59(11):2393–405. doi: 10.1007/s00125-016-4074-5 (PMC5506095; doi:10.1007/s00125-016-4074-5)
Supplement: Supplementary file 10 — (XLSX 966 kb) [file 125_2016_4074_MOESM10_ESM.xlsx]

## Sheet: Blad1
ESM Table 11. DMS in VAT after cell-mixture adjustmenta
	cell-mixture adjusted analysis			original analysis (from ST8)
probe	IS average	IR-IS	p	IS average	IR-IS	p
cg00001583	0.184172	-0.0264536	0.0384007
cg00002080	0.854166	-0.0214567	0.0373625
cg00002810	0.165571	-0.0204613	0.0323071
cg00003298	0.170308	-0.0313046	0.0102941
cg00004082	0.245273	-0.0169016	0.049985
cg00005164	0.838462	0.0217464	0.0090203	0.843	0.019	0.0437883
cg00006032	0.172461	-0.0176375	0.00865754
cg00009293	0.815757	-0.0168688	0.00727357
cg00010168	0.230005	-0.0200637	0.025109
cg00010742	0.268431	-0.0331888	0.0102101
cg00013804	0.973788	-0.00361012	0.0255018
cg00015639	0.83836	0.0193861	0.0469733	0.73	0.025	0.0220465
cg00016324	0.950713	-0.0353151	0.00435174
cg00016841	0.196495	-0.0284013	0.00986686
cg00019137	0.183739	-0.0298904	0.0161286
cg00019458	0.982816	-0.00789074	0.00822068
cg00019841	0.998982	-0.00836091	0.0134917
cg00021256	0.317312	-0.0285183	0.00829903
cg00022858	0.187445	-0.0193124	0.0405064
cg00024404	0.193016	-0.0213319	0.0461185
cg00026033	0.402829	-0.0161391	0.0160021
cg00026474	0.362144	-0.0381313	0.000411224
cg00027674	0.43699	-0.0302708	0.00827847
cg00028636	0.159476	-0.018901	0.0143863	0.055	-0.008	0.00796676
cg00029233	0.185457	-0.0326899	0.00180477
cg00030508	0.249217	-0.0261631	0.0452669
cg00031759	0.181225	-0.0167455	0.0190656	0.054	-0.01	0.0371984
cg00032756	0.214907	-0.0138761	0.0487916
cg00033457	0.254192	-0.0178686	0.0264556
cg00037400	0.192914	-0.0275642	0.0221135
cg00039441	0.174189	-0.0244117	0.0283932
cg00039794	0.183202	-0.017913	0.0386422	0.041	-0.011	0.0294255
cg00040008	0.174967	-0.0175919	0.0123142
cg00043371	0.139393	-0.0129061	0.0348848	0.034	-0.005	0.0449874
cg00043510	0.179043	-0.0282434	0.0170328
cg00046537	0.216527	-0.0267924	0.0109877
cg00047079	0.660844	0.0154963	0.0450522	0.701	0.022	0.0117008
cg00047501	0.809009	-0.0200472	0.0298715
cg00048178	0.257535	-0.014773	0.0421559
cg00049253	0.120616	-0.0131663	0.0151793
cg00049323	0.294363	-0.0299099	0.0154579
cg00049440	0.217411	-0.0237049	0.0425802
cg00051979	0.177234	-0.013608	0.0322486
cg00053507	0.176421	-0.0159643	0.0117412	0.054	-0.002	0.0141694
cg00056624	0.181628	-0.028142	0.00451231
cg00056754	0.980549	-0.0390905	0.000269984
cg00059053	0.237344	-0.0287831	0.00164825
cg00059911	0.187789	-0.0233807	0.00918456
cg00060880	0.171061	-0.0163658	0.0203188
cg00061264	0.222727	-0.0232554	0.0111659	0.068	-0.008	0.0470093
cg00062282	0.347835	0.0179686	0.0194628
cg00064235	0.211278	-0.0188536	0.0188057
cg00064261	0.171875	-0.0195713	0.0329649
cg00065905	0.258897	-0.0204266	0.0109682
cg00065957	0.39629	-0.0259858	0.0227625
cg00069261	0.215572	-0.0213443	0.0136177
cg00074086	0.331678	-0.0130404	0.047567
cg00075634	0.193199	-0.0237307	0.00833086
cg00076497	0.187415	-0.0257676	0.00853707
cg00079216	0.271635	-0.0243653	0.0071435	0.129	-0.013	0.0434617
cg00079785	0.74498	0.0152821	0.0445793	0.776	0.029	0.00355366
cg00080118	0.132032	-0.0235311	0.00812052
cg00080312	0.167791	-0.0145429	0.0314727
cg00084094	0.43024	-0.0308591	0.0174457
cg00085122	0.232571	-0.0356741	0.0353008
cg00087884	0.56759	-0.0199195	0.0426977
cg00090674	0.977309	0.0016448	0.0131897
cg00090767	0.137329	-0.0170926	0.0120117	0.081	-0.01	0.0279103
cg00093815	0.175383	-0.0150507	0.0431284
cg00096104	0.190771	-0.0251462	0.02509
cg00097626	0.172646	-0.028509	0.0355131
cg00098718	0.177098	-0.0206135	0.00817906
cg00099768	0.16385	-0.0193146	0.0097669
cg00100399	0.234971	-0.029782	0.00384623
cg00101895	0.13321	-0.0170999	0.0238286
cg00107016	0.197811	-0.0291291	0.0138096
cg00107285	0.999326	-0.00394675	0.0483618
cg00107577	0.817504	-0.0137765	0.0313949
cg00107630	0.47289	-0.0275532	0.0315769
cg00109274	0.168968	-0.0123196	0.0449164
cg00109344	0.30515	-0.0308077	0.0226383
cg00112091	0.207302	-0.025087	0.0305745
cg00112493	0.686693	-0.0299459	0.0153949
cg00113050	0.238297	-0.0182364	0.0455996
cg00114346	0.929566	-0.0241624	0.0108018
cg00115654	0.273932	-0.0208355	0.0141197
cg00115980	0.169597	-0.0224847	0.0103307
cg00120254	0.98378	-0.0077464	0.00297307
cg00121465	0.77115	-0.013063	0.0327902
cg00121562	0.146323	-0.0122575	0.0314227	0.053	-0.006	0.00790605
cg00123055	0.299206	-0.0209061	0.019596
cg00125159	0.197962	-0.0278683	0.0173631
cg00125306	0.269211	-0.0245024	0.00613856
cg00128353	0.200178	-0.0190758	0.00905438
cg00131871	0.746439	-0.0153879	0.015134
cg00131958	0.108862	-0.0108241	0.0474858
cg00132135	0.953291	-0.00976066	0.0128465
cg00134776	0.0857674	-0.0350839	0.0496594
cg00135371	0.853731	-0.0157371	0.0400501
cg00138267	0.14258	-0.0159368	0.0323995	0.028	-0.01	0.00350173
cg00142239	0.996473	0.00328317	0.0158548	0.769	0.029	0.0118793
cg00144186	0.200276	-0.0271555	0.00720186
cg00146655	0.982824	0.0125674	0.00579375
cg00149830	0.210581	-0.0205501	0.0146915
cg00150882	0.264813	-0.022167	0.0106247
cg00152008	0.247429	-0.0248221	0.0199312
cg00152041	0.265428	-0.0192427	0.0400725
cg00155504	0.160539	-0.0208867	0.0128647	0.075	-0.012	0.0167807
cg00155609	0.165019	-0.0261178	0.00503332
cg00155732	0.999623	-0.00285906	0.0369853
cg00156072	0.175697	-0.021912	0.00327452
cg00156744	0.172251	-0.0164265	0.0184984	0.041	-0.004	0.00299278
cg00158683	0.190884	-0.0210457	0.0294719
cg00158789	0.269401	-0.0320957	0.00973737
cg00160368	0.188688	-0.0115651	0.0319126	0.06	-0.004	0.0423818
cg00160440	0.979801	0.00806883	0.0135146	0.883	0.022	0.0144044
cg00163365	0.286294	-0.0251985	0.0199218
cg00164898	0.183771	-0.0178056	0.0210165	0.043	-0.012	0.000854995
cg00165862	0.233302	-0.0178087	0.0144232
cg00166327	0.178237	-0.0160878	0.029056
cg00169373	0.156844	-0.0202951	0.0178178
cg00170188	0.270997	-0.022424	0.0411472
cg00172227	0.816371	-0.0273401	0.0221587
cg00174428	0.0977571	-0.023546	0.045297
cg00177451	0.223542	-0.0269719	0.00855932
cg00178429	0.174017	-0.0144347	0.0414644
cg00183647	0.1989	-0.0253548	0.0108738	0.069	-0.01	0.0403492
cg00184893	0.177613	-0.0194671	0.0140283
cg00186909	0.496943	0.0362825	0.0191887	0.152	0.02	0.0412142
cg00188378	0.227507	-0.0237319	0.00422061	0.098	-0.016	0.00182343
cg00191458	0.72829	-0.0175341	0.0262956
cg00192773	0.844806	0.0141298	0.0337809
cg00192882	0.306296	0.0337092	0.0128161	0.314	0.036	0.00660039
cg00197517	0.195966	-0.0250606	0.00163072
cg00201414	0.207077	-0.0237117	0.00735638
cg00202702	0.199742	-0.0343304	0.00409378
cg00202829	0.519703	-0.0208515	0.026077
cg00204501	0.180909	-0.0297853	0.0047493
cg00208153	0.17507	-0.0228373	0.0221029
cg00213714	0.188672	-0.0271976	0.0246733
cg00213805	0.30143	-0.0258777	0.0450898
cg00214780	0.648474	0.0181621	0.0433783
cg00216961	0.306768	-0.0167067	0.029252
cg00218620	0.215577	-0.0186127	0.0306887
cg00220517	0.166782	-0.0298514	0.011357	0.023	0.002	0.0295222
cg00221494	0.343098	-0.0171342	0.0457923
cg00221654	0.367971	-0.0268913	0.0336616
cg00228390	0.208474	-0.0225144	0.0262303
cg00229423	0.145272	-0.0128598	0.0325259	0.072	-0.008	0.022113
cg00231140	0.10017	-0.0142879	0.0354458
cg00232996	0.752442	-0.0286303	0.0168322	0.755	-0.028	0.0337833
cg00236576	0.385983	-0.0327527	0.0103824
cg00236832	0.184112	-0.0205473	0.0157401
cg00238815	0.845243	-0.0155719	0.0455631
cg00242147	0.201551	-0.0291365	0.00811277
cg00242526	0.881206	-0.0160992	0.0472832
cg00242976	0.233055	-0.0212515	0.0370101
cg00244001	0.627747	-0.0233277	0.0344006
cg00244040	0.364321	-0.0221678	0.0159159
cg00245192	0.152	-0.0272508	0.00425048
cg00247557	0.165371	-0.0304096	0.00286436
cg00249030	0.233529	-0.0162145	0.0310113
cg00251610	0.196444	-0.0252883	0.0387572
cg00251618	0.238223	-0.0285512	0.0107884
cg00254681	0.431333	-0.0323456	0.0103096
cg00255142	0.210458	-0.0217626	0.0118579	0.056	-0.007	0.0054735
cg00256281	0.192221	-0.0262175	0.0244215
cg00257296	0.210879	-0.0190939	0.0408083
cg00261039	0.195995	-0.016079	0.0188822
cg00261665	0.272453	-0.0276018	0.00451735
cg00263760	0.238593	-0.023142	0.00626198
cg00265238	0.18503	-0.018744	0.0155212
cg00265304	0.853482	-0.0202127	0.0126223
cg00265634	0.261998	-0.0320731	0.0273222
cg00266918	0.200326	-0.0155609	0.0236299
cg00267325	0.184534	-0.0281961	0.00564438
cg00270497	0.223316	-0.0187405	0.037214
cg00280758	0.191743	-0.01625	0.0416167
cg00281467	0.191186	-0.0234636	0.0347377
cg00282347	0.261182	-0.0182139	0.042457
cg00286125	0.102074	-0.0415063	0.041884
cg00289558	0.811413	0.02237	0.0250902	0.807	0.023	0.0216672
cg00290974	0.259417	-0.0228851	0.0185038
cg00291222	0.729373	-0.0267931	0.0174314
cg00291661	0.887543	0.0116762	0.0366676	0.885	0.017	0.011085
cg00292047	0.189785	-0.0199772	0.0146106	0.089	-0.012	0.0276618
cg00295948	0.186686	-0.0159155	0.00819697
cg00296121	0.236853	-0.030393	0.0130823
cg00296291	0.171833	-0.0179566	0.0242273	0.055	-0.009	0.00673428
cg00299767	0.300925	-0.02411	0.0176918
cg00300794	0.514401	0.0308963	0.0275932	0.486	0.056	0.00345534
cg00305374	0.178501	-0.0199324	0.0329345	0.04	-0.013	0.0182044
cg00305629	0.75256	-0.0242472	0.002278	0.732	-0.022	0.0173678
cg00308159	0.366774	-0.0447991	0.0159822
cg00308439	0.175969	-0.0302275	0.00241733
cg00309313	0.913056	-0.0214558	0.0269244
cg00309582	0.171793	-0.0280605	0.025903
cg00312474	0.199088	-0.0228845	0.0222605
cg00313750	0.3933	-0.014209	0.0266866
cg00314018	0.200184	-0.0196542	0.0298274
cg00314660	0.273924	-0.0232345	0.0401978
cg00315936	0.175358	-0.0208104	0.0443259
cg00316759	0.459849	-0.017899	0.0490537
cg00318320	0.193897	-0.0303503	0.00371528
cg00319655	0.422907	-0.0376256	0.0114431
cg00322667	0.163044	-0.0181492	0.0205127	0.038	-0.01	0.00570168
cg00323305	0.268158	-0.0290371	0.00648713
cg00323695	0.155461	-0.0197478	0.0175689
cg00325866	0.182566	-0.0321089	0.00145057
cg00326259	0.167006	-0.0310199	0.00693854
cg00328227	0.517915	-0.0390717	0.00913902
cg00328900	0.222559	-0.0295197	0.00719413
cg00330455	0.981902	-0.0223993	0.0370353
cg00331433	0.207342	-0.0313392	0.0013675
cg00338702	0.237863	-0.0290486	0.00964285
cg00339488	0.273883	-0.0262859	0.047499
cg00341742	0.189646	-0.0256949	0.03709
cg00343092	0.229671	-0.0179318	0.0205678
cg00343633	0.203633	-0.0181886	0.0231135
cg00344260	0.156624	-0.019416	0.0069654
cg00345965	0.19525	-0.0202103	0.0272869	0.04	-0.014	3.44e-06
cg00347369	0.205676	-0.0247283	0.0139283
cg00348992	0.636764	-0.0272981	0.047215
cg00350448	0.422332	-0.0251556	0.0194295
cg00355656	0.827506	-0.0336189	4.45267e-05	0.822	-0.023	0.00603197
cg00355992	0.182208	-0.0130202	0.0413769
cg00356723	0.314347	-0.0190271	0.00959608	0.164	-0.01	0.0301592
cg00356916	0.979073	-0.0120887	0.00350583
cg00357532	0.161014	-0.0270836	0.0131532
cg00359181	0.192454	-0.0314845	0.00279602
cg00360230	0.194686	-0.0217922	0.0155425
cg00361562	0.849966	0.0249956	0.033843	0.849	0.026	0.0437824
cg00363114	0.989829	-0.0230863	0.00251021
cg00367463	0.143518	-0.0237363	0.00920135
cg00367546	0.228705	-0.0158103	0.0286653
cg00367659	0.168236	-0.0144616	0.0489038	0.098	-0.011	0.0225763
cg00368059	0.278562	-0.0114595	0.0313082
cg00371134	0.815246	0.0300647	0.0425584
cg00371453	0.257182	-0.0238328	0.0173173
cg00374839	0.217644	-0.0334903	0.0120412
cg00375608	0.89133	0.0138488	0.0279693	0.887	0.02	0.0149234
cg00376129	0.226143	-0.0179595	0.00623813
cg00377074	0.270141	-0.0206877	0.0242781
cg00378144	0.241384	-0.0242167	0.00874325
cg00380924	0.584338	0.0230628	0.0450177	0.45	0.046	0.0061092
cg00383598	0.24114	-0.0180844	0.0454955
cg00387156	0.211209	-0.020044	0.0046132	0.105	-0.015	0.013053
cg00387170	0.276825	-0.0243662	0.0281219
cg00387704	0.197372	-0.0163683	0.0298415
cg00387771	0.247685	-0.0219474	0.0397278
cg00389713	0.151291	-0.0171044	0.0340832
cg00390775	0.171316	-0.0164074	0.0189497
cg00393585	0.273522	-0.0329569	0.0293276
cg00393798	0.202292	-0.030203	0.015581
cg00393985	0.750757	-0.026222	0.0285599
cg00394040	0.0659316	-0.0320955	0.0207998
cg00395929	0.624313	0.021468	0.0326519
cg00396667	0.103389	-0.0800457	0.0210873
cg00396687	0.184371	-0.0277902	0.00673583
cg00396699	0.632324	0.0277207	0.0413035
cg00397635	0.194185	-0.015574	0.0320291
cg00397986	0.213094	-0.0224293	0.0143799
cg00398130	0.091175	-0.0215678	0.0292693
cg00399374	0.208244	-0.0158954	0.0122913
cg00399483	0.209957	-0.01974	0.0452529
cg00400992	0.855527	-0.0235771	0.0159767
cg00405086	0.178946	-0.0201146	0.0420946
cg00406338	0.677055	-0.0165567	0.0414403
cg00407413	0.666471	-0.0225821	0.0279526
cg00407457	0.228988	-0.0239512	0.0130111
cg00408567	0.350611	-0.0350453	0.0123112
cg00408773	0.643766	0.0206191	0.0367001	0.491	0.031	0.0125073
cg00417456	0.835982	0.0106929	0.0364334
cg00420348	0.229112	-0.0266326	0.0075247
cg00420450	0.870162	0.0207243	0.0415658	0.848	0.032	0.00477464
cg00420869	0.242713	-0.0171948	0.0109988
cg00424800	0.210893	-0.0178087	0.0418692
cg00425217	0.364466	-0.031475	0.0067762
cg00426968	0.288843	-0.027321	0.00682131
cg00427086	0.147218	-0.00974407	0.0273817
cg00427296	0.185026	-0.0281891	0.00600675
cg00427822	0.14158	-0.0167827	0.00764202
cg00430036	0.255609	-0.0303661	0.0397616
cg00431236	0.169476	-0.0145578	0.0197927	0.077	-0.005	0.0468341
cg00433159	0.227827	-0.0237886	0.00838144
cg00437985	0.173581	-0.0128334	0.0274654
cg00439261	0.772157	-0.0256747	0.0375498
cg00442389	0.758632	-0.0333646	0.00748073	0.753	-0.035	0.0462584
cg00442814	0.167982	-0.0283699	0.00591904
cg00442931	0.16437	-0.0193487	0.0122914
cg00443788	0.896017	-0.0156296	0.0330711
cg00444847	0.198769	-0.0330936	0.000778912
cg00447833	0.214525	-0.024908	0.0126704
cg00447970	0.350339	-0.0210461	0.0364144
cg00449899	0.220449	-0.019996	0.0372139
cg00450824	0.196395	-0.0334853	0.0137542
cg00451194	0.22693	-0.0213073	0.0444189
cg00452398	0.168646	-0.0221988	0.00335112	0.057	-0.01	0.00372189
cg00454409	0.174201	-0.0228885	0.00487416
cg00455439	0.2161	-0.0201434	0.0211067	0.063	-0.01	0.0472084
cg00456672	0.701828	-0.0359458	0.0223748
cg00457389	0.214491	-0.0250077	0.00678494
cg00462492	0.202688	-0.01676	0.0174571	0.083	-0.01	0.0152829
cg00463562	0.238534	-0.0246026	0.0250078
cg00463631	0.184947	-0.019723	0.0136532
cg00468356	0.799243	0.0123802	0.0319039
cg00469015	0.322622	-0.0323187	0.0490828
cg00469800	0.76277	-0.0191521	0.00797365
cg00473112	0.23587	-0.0159984	0.0404597
cg00475193	0.141541	-0.0209521	0.0206228
cg00479101	0.274703	-0.0170236	0.0391473
cg00483640	0.940595	-0.025605	0.0218442
cg00485194	0.206273	-0.0308838	0.00285924
cg00487232	0.10324	-0.0239996	0.0450055
cg00487737	0.301656	-0.0181892	0.00957601
cg00487870	0.219789	-0.0311283	0.0158197
cg00488514	0.787048	-0.0239761	0.0251614	0.768	-0.025	0.0358907
cg00489219	0.222404	-0.0230999	0.0099225
cg00490655	0.177665	-0.0317203	0.00276039
cg00491064	0.983204	-0.0220895	0.0460321
cg00496004	0.329787	-0.0206572	0.0174448
cg00496025	0.245448	-0.0252039	0.0281034
cg00496272	0.209013	-0.0128884	0.0364601
cg00498604	0.25207	-0.0180059	0.0332025
cg00499475	0.20628	-0.0265855	0.00983282
cg00499599	0.201216	-0.0128789	0.0433405
cg00499838	0.16088	-0.0150283	0.0428285	0.051	-0.009	0.0416324
cg00500936	0.271672	-0.023374	0.0372584
cg00502665	0.237225	-0.0262407	0.00363006
cg00503587	0.159939	-0.0169992	0.0174207	0.045	-0.003	0.0119842
cg00505001	0.304333	-0.0290785	0.036136
cg00506625	0.8636	-0.0103722	0.044953
cg00506866	0.248844	-0.0183865	0.0176619
cg00507727	0.201608	-0.0267686	0.00930475
cg00508334	0.243482	-0.0264589	0.0245811
cg00510447	0.203912	-0.0220342	0.0146445
cg00510604	0.213142	-0.0167202	0.0430157
cg00513316	0.555076	-0.036732	0.0067014
cg00515455	0.896563	0.0371457	0.0262265
cg00518386	0.169991	-0.0296558	0.0317578
cg00519490	0.173222	-0.021247	0.0075557
cg00530568	0.944538	-0.021375	0.0150239
cg00530638	0.388719	-0.0397572	0.0391105
cg00530720	0.740532	-0.0314335	0.0257359
cg00531748	0.595045	-0.028797	0.0481125
cg00533923	0.144117	-0.0147536	0.0441188
cg00539174	0.912029	-0.0260857	0.00059054	0.906	-0.028	0.00593206
cg00541476	0.199503	-0.03117	0.00245401
cg00541683	0.317559	-0.0283877	0.0411882
cg00543972	0.185876	-0.0304367	0.00903458
cg00544436	0.245262	-0.0287861	0.0149694
cg00544734	0.169822	-0.0139446	0.0433648	0.048	-0.01	0.00208874
cg00544901	0.181692	-0.0334471	0.0172414	0.098	-0.022	0.0274933
cg00545469	0.946821	-0.0220858	0.0317491
cg00545804	0.175535	-0.0268083	0.0053615
cg00545916	0.41044	-0.0265505	0.0331398
cg00547414	0.168143	0.0298003	0.0259341	0.174	0.028	0.0303311
cg00548143	0.148099	-0.0116056	0.0446696
cg00549463	0.184835	-0.0281544	0.0288633
cg00549910	0.175086	-0.0275666	0.00835394
cg00550725	0.170112	-0.0291081	0.014272
cg00551910	0.850897	-0.0143532	0.039209
cg00555456	0.668183	-0.0277155	0.0125245
cg00555905	0.422074	-0.0257375	0.0382016
cg00557308	0.17319	-0.0225832	0.00938652
cg00558156	0.257424	-0.031461	0.00752016
cg00561562	0.221344	-0.0184389	0.0321615	0.085	-0.013	0.0320708
cg00565070	0.188494	-0.0319155	0.00815094
cg00566759	0.221031	-0.0265848	0.0183977
cg00569385	0.244141	-0.012445	0.0255447	0.152	-0.008	0.0436214
cg00573330	0.182681	-0.0322242	0.0388482
cg00573529	0.199317	-0.0177959	0.00760543
cg00574907	0.212838	-0.0186904	0.0116095
cg00575665	0.454904	-0.0379377	0.00365932
cg00576279	0.191534	-0.027564	0.0338394
cg00577030	0.282268	-0.016186	0.0428741
cg00577070	0.836251	-0.0123156	0.0253591
cg00577109	0.184089	-0.0232033	0.00496028
cg00580022	0.265169	-0.025951	0.0106366
cg00582663	0.736329	-0.0256288	0.0291208
cg00582820	0.13649	-0.0119896	0.0352912
cg00584000	0.240697	-0.0202857	0.0297873
cg00584026	0.749822	0.0418469	0.000803156	0.678	0.055	0.000135124
cg00585072	0.459672	-0.0204664	0.0293324
cg00586367	0.145583	-0.0145471	0.0255388
cg00593048	0.175659	-0.0174291	0.0203921
cg00593536	0.20554	-0.0219463	0.0354954
cg00595030	0.456408	-0.02658	0.0492566
cg00596508	0.160534	-0.0187231	0.0362627
cg00603274	0.218017	-0.0247441	0.00848823
cg00604209	0.207838	-0.0277267	0.0112411
cg00605408	0.135508	-0.0279067	0.0172115	0.056	-0.007	0.0417435
cg00606102	0.146948	-0.0152421	0.0272374
cg00606989	0.169864	-0.018457	0.016988
cg00607051	0.270928	-0.0228571	0.0436913
cg00614832	0.249565	-0.015905	0.0240494	0.196	-0.011	0.0473425
cg00615145	0.201587	-0.0141111	0.0312668
cg00615377	0.258283	-0.02868	0.0323637
cg00615473	0.245126	-0.0340025	0.0115472
cg00616687	0.21676	-0.0268491	0.0168402
cg00623826	0.947988	-0.0135051	0.030235
cg00625653	0.216448	-0.0215749	0.0258828
cg00631482	0.207738	-0.0252381	0.00837522
cg00634665	0.261564	-0.0226167	0.045499
cg00635343	0.996152	0.00333123	0.0246144
cg00636072	0.277662	-0.020178	0.0243238
cg00636124	0.190175	-0.0262625	0.0209394	0.156	-0.022	0.0187465
cg00636145	0.763463	-0.0164638	0.0194807
cg00637230	0.142313	-0.0221985	0.00306887
cg00637687	0.193661	-0.0232144	0.0169823
cg00642359	0.52133	0.0380538	0.0195054
cg00644447	0.989102	-0.000999598	0.0253005
cg00645755	0.630614	-0.0280545	0.0491022
cg00645922	0.160957	-0.0170587	0.0329471	0.037	-0.01	0.00493372
cg00646492	0.208343	-0.0256335	0.0230473
cg00648476	0.17848	-0.023655	0.0047662
cg00653615	0.476932	-0.0279199	0.00918785
cg00657287	0.890553	-0.0184582	0.00519552
cg00660765	0.976518	0.000355021	0.0470175
cg00663077	0.216167	-0.0233787	0.0192917
cg00663832	0.257393	-0.0297882	0.00629154
cg00664418	0.187621	-0.0192494	0.0032388	0.073	-0.01	0.00160409
cg00666849	0.200505	-0.0205354	0.00826372
cg00667938	0.308265	-0.0125411	0.0462172
cg00668215	0.225195	-0.027389	0.0107119
cg00672574	0.166198	-0.017035	0.0310929	0.033	-0.009	0.029879
cg00673286	0.1989	-0.030042	0.00277364
cg00674304	0.244877	-0.0238138	0.00568237
cg00675650	0.262731	-0.0197921	0.0268324
cg00676660	0.179449	-0.0158765	0.0248433
cg00677986	0.252194	-0.0284054	0.0131548
cg00678890	0.182089	-0.0318637	0.0181986
cg00681363	0.156409	-0.0159942	0.022985
cg00681735	0.337619	-0.0223559	0.0306937
cg00682069	0.80892	-0.0268428	0.0339144
cg00683961	0.147218	-0.0213041	0.0134224
cg00684790	0.560837	0.0257165	0.0340745	0.519	0.041	0.00539247
cg00685291	0.185143	-0.0201679	0.0337567
cg00688297	0.337628	-0.0215381	0.0380345
cg00690082	0.379988	-0.0303708	0.00182979
cg00693172	0.666788	-0.0162525	0.0262499
cg00695561	0.188034	-0.017929	0.0109369	0.053	-0.012	0.003494
cg00701741	0.183607	-0.0238313	0.0150969
cg00702638	0.193021	-0.0103774	0.0360328	0.055	-0.003	0.0474855
cg00703260	0.191514	-0.0314291	0.0074565
cg00705142	0.17274	-0.0301164	0.00540108
cg00705280	0.212384	-0.0257278	0.0324887
cg00705894	0.984833	-0.0171873	0.0416628
cg00712857	0.227735	-0.0211527	0.0254603
cg00713294	0.763318	-0.025561	0.042321
cg00713411	0.209614	-0.0298824	0.00290304
cg00713567	0.300838	-0.0375506	0.0162996
cg00714184	0.188777	-0.0213284	0.00941611
cg00714309	0.747303	-0.0283118	0.0217658
cg00716254	0.187521	-0.0139	0.0154472
cg00716812	0.802517	-0.0162215	0.0263235
cg00718440	0.15991	-0.0173147	0.0109495
cg00721603	0.218069	-0.0229341	0.0350864
cg00723907	0.721816	-0.0121739	0.0324107
cg00724111	0.44504	-0.0282691	0.0214939
cg00730780	0.528319	-0.0113995	0.0365486
cg00736523	0.228167	-0.0154775	0.0367058
cg00737556	0.716556	0.020795	0.0394435
cg00741609	0.295809	-0.0329732	0.0120094
cg00742603	0.212002	-0.0289649	0.00639327
cg00742649	0.542167	-0.0363987	0.0101742
cg00745231	0.198476	-0.0156711	0.0358545
cg00745693	0.628574	-0.0297036	0.0407422
cg00745962	0.176087	-0.0121145	0.042033
cg00748373	0.152078	-0.023227	0.0464605
cg00751156	0.1789	-0.0242955	0.00516707
cg00752852	0.175466	-0.015374	0.0308071	0.043	-0.008	0.00946579
cg00753676	0.772855	-0.0193522	0.0205189	0.767	-0.026	0.0104056
cg00755043	0.22667	-0.0296594	0.00167389
cg00755546	0.249194	-0.0215742	0.042207
cg00757414	0.265884	-0.0354244	0.00276505
cg00757731	0.18202	-0.0283902	0.00602447
cg00758881	0.460446	-0.0747982	0.0384694	0.348	-0.072	0.00528582
cg00762659	0.220891	-0.0318702	0.0081418
cg00763223	0.866564	0.026047	0.0295708	0.785	0.031	0.0297655
cg00765705	0.476433	0.0264439	0.0473178	0.19	0.065	0.00237289
cg00765710	0.13848	-0.0126005	0.0312533
cg00765783	0.276602	-0.0248302	0.0497109
cg00772000	0.181237	-0.0250875	0.0217447
cg00774100	0.173814	-0.0250267	0.00449066
cg00775197	0.195983	-0.0232662	0.00584108
cg00778448	0.150469	-0.0235255	0.0207895
cg00781985	0.186504	-0.0183389	0.0046818	0.064	-0.007	0.00735758
cg00782708	0.967176	-0.0013672	0.026303
cg00784718	0.180205	-0.0135359	0.0150931	0.071	-0.002	0.0357988
cg00785170	0.260915	-0.0248543	0.00311259
cg00790098	0.244938	-0.0252482	0.0215653
cg00795915	0.167137	-0.0145736	0.0302572
cg00800095	0.954556	0.0272228	0.0142716
cg00800141	0.65332	-0.0401048	0.00071046
cg00801798	0.398122	-0.0386097	0.0379855
cg00804628	0.204106	-0.0224705	0.0126931
cg00806490	0.199941	-0.0206641	0.0080645
cg00807586	0.223701	-0.0262578	0.0150497
cg00808648	0.489666	-0.0182283	0.00979856
cg00811020	0.24524	-0.0262324	0.00811666
cg00812303	0.168085	-0.016844	0.0147152
cg00813890	0.252468	-0.0281077	0.0385097
cg00813993	0.398444	-0.01854	0.0168708
cg00815583	0.20017	-0.0253056	0.0157321
cg00816548	0.491873	-0.0486061	0.0155623
cg00816770	0.231411	-0.029571	0.0108272
cg00816880	0.293481	-0.0228063	0.0429565
cg00816970	0.860797	-0.0218586	0.0206481
cg00819619	0.155694	-0.0311927	0.0064617
cg00819788	0.281417	-0.0211903	0.028704
cg00820513	0.997852	-0.00632218	0.0422118
cg00820581	0.158329	-0.0154262	0.0160409	0.109	-0.011	0.0440583
cg00826610	0.200535	-0.0156386	0.00987632	0.071	-0.005	0.0071209
cg00830817	0.192415	-0.022911	0.041269
cg00833777	0.630705	-0.0259593	0.00831563
cg00835857	0.728799	-0.0280848	0.00248106
cg00837434	0.164174	-0.0147286	0.0370918	0.026	-0.004	0.0477055
cg00841693	0.230663	-0.0289142	0.0033093
cg00842351	0.20868	-0.024133	0.0353687
cg00846769	0.92508	-0.0166978	0.0240124
cg00848594	0.600865	0.0334202	0.0269779	0.479	0.069	0.000618382
cg00851173	0.231814	-0.0215117	0.0298119
cg00852398	0.483946	-0.0166738	0.049908
cg00852675	0.85532	0.0170354	0.0140654
cg00854242	0.196038	-0.0289429	0.0103425
cg00856157	0.156262	-0.0176992	0.00689585	0.062	-0.004	0.0412667
cg00856204	0.30949	-0.0225299	0.0179828
cg00858899	0.263265	-0.0233231	0.0435927
cg00859280	0.339467	-0.0339999	0.0250413
cg00860370	0.164068	-0.0150302	0.0366145	0.032	-0.008	0.0217072
cg00861009	0.175763	-0.0290923	0.0422377
cg00863893	0.478536	0.033817	0.0293311
cg00866556	0.250973	-0.0260933	0.0276927
cg00866976	0.164606	-0.0273368	0.0347604
cg00867406	0.997962	-0.0104764	0.037553
cg00870279	0.492186	-0.0153019	0.0374835
cg00870449	0.987757	-0.024833	0.0337158
cg00870753	0.854499	0.0187931	0.0375628	0.848	0.025	0.0239036
cg00872580	0.817443	-0.0219478	0.00708795
cg00874055	0.184954	-0.0298859	0.0125448
cg00876332	0.418794	-0.0394151	0.0250242	0.373	-0.042	0.0214114
cg00876501	0.20122	-0.0268396	0.0477614
cg00878516	0.998899	-0.00245918	0.0462108
cg00882235	0.262254	-0.0273029	0.00798237
cg00884093	0.204825	-0.0272236	0.0137413
cg00884606	0.263235	-0.0205969	0.0319864
cg00885682	0.124636	-0.00713466	0.0170584	0.077	-0.015	0.022784
cg00890774	0.171231	-0.0291166	0.00222257
cg00892255	0.988752	0.00708777	0.0225726
cg00894289	0.127157	-0.0189675	0.0139184
cg00896043	0.863071	-0.0122036	0.0393756
cg00898147	0.182201	-0.0259095	0.0271204
cg00899086	0.193769	-0.016265	0.0336742
cg00899160	0.270872	-0.0210411	0.0369997
cg00902516	0.86001	-0.0162715	0.0482761
cg00902823	0.149425	-0.0218575	0.00257333
cg00902847	0.160088	-0.0231644	0.00747494
cg00903099	0.197707	-0.0306665	0.00258003
cg00906147	0.15194	-0.0144757	0.0232796	0.05	-0.008	0.0298064
cg00906812	0.24173	-0.0254706	0.0174273
cg00908631	0.770218	0.0329403	0.033616	0.632	0.036	0.00113311
cg00910882	0.167326	-0.0326321	0.0283334
cg00911981	0.1839	-0.0173495	0.0113681	0.062	-0.008	0.0138218
cg00916536	0.200359	-0.0303028	0.0155369
cg00916659	0.849816	-0.022448	0.0423238
cg00919077	0.245839	-0.0289526	0.0138648
cg00920162	0.953711	0.0155548	0.00297224	0.719	0.033	0.0271023
cg00920970	0.198892	-0.0402805	0.00479015
cg00921574	0.251449	-0.0245002	0.00306026
cg00922025	0.202995	-0.0252921	0.00363459
cg00922110	0.245817	-0.013511	0.0447045	0.079	-0.007	0.0496718
cg00926238	0.181461	-0.026913	0.00630633
cg00929798	0.195576	-0.0190199	0.0125458
cg00929855	0.140769	-0.0160233	0.0106543	0.043	-0.005	0.00816862
cg00930230	0.205695	-0.025161	0.00630655
cg00930628	0.258849	-0.0320295	0.00906882
cg00931201	0.236011	-0.0331701	0.00236492
cg00934037	0.985249	-0.0244746	0.00296114
cg00934997	0.280441	-0.0157088	0.0487937
cg00935782	0.158099	-0.0170598	0.0234969
cg00936146	0.152752	-0.0307076	0.00185671
cg00937510	0.312911	-0.0228195	0.0287955
cg00939301	0.201267	-0.0275577	0.00180843
cg00939558	0.194171	-0.0318346	0.013147
cg00939735	0.198535	-0.0221508	0.0246339
cg00940577	0.494001	-0.0252592	0.0281434
cg00940809	0.153921	-0.0170956	0.00744785	0.088	-0.008	0.0384339
cg00945209	0.690851	-0.0292085	0.0115554	0.697	-0.034	0.00318109
cg00947019	0.1509	-0.0149331	0.0211647
cg00948524	0.232017	-0.0183887	0.0495482
cg00950971	0.415214	-0.0194857	0.00641307
cg00953480	0.271323	-0.0202132	0.0417896
cg00954382	0.245556	-0.0322855	0.0108839
cg00954633	0.999121	-0.00545523	0.0329626
cg00954878	0.47338	-0.0417285	0.034128
cg00955096	0.166767	-0.0161224	0.0141822
cg00956114	0.986937	-0.00360038	0.0354524
cg00963169	0.151517	-0.0255269	0.00544951
cg00963675	0.995726	-0.00665835	0.026883
cg00965121	0.230454	-0.0156987	0.0172085
cg00965748	0.30593	-0.021279	0.0194936
cg00966398	0.183719	-0.0258494	0.0124468
cg00967013	0.246509	-0.0143547	0.0402569
cg00968800	0.318316	-0.0219862	0.029188
cg00969047	0.223344	-0.0276109	0.0142513
cg00969823	0.221487	-0.0187263	0.0150179
cg00970325	0.248023	-0.0290925	0.0161916
cg00971676	0.0647181	-0.0239901	0.0183382
cg00973732	0.222183	-0.0238676	0.0314876
cg00973823	0.21462	-0.0176502	0.0311617
cg00976097	0.872919	-0.0239663	0.0488315
cg00976340	0.708032	-0.0193133	0.0105552
cg00977408	0.929616	0.008509	0.0401963
cg00983637	0.199087	-0.0343843	0.00165492
cg00984694	0.183253	-0.0312561	0.00240657
cg00985729	0.248858	-0.0211447	0.0319172
cg00987080	0.195033	-0.0216031	0.0318561
cg00990974	0.184265	-0.0180571	0.0197886
cg00992153	0.253065	-0.0253351	0.0281188
cg00992239	0.297383	-0.0267042	0.043142
cg00993799	0.158778	-0.0251161	0.0263371
cg00994601	0.223258	-0.0230808	0.0178575
cg00994643	0.198834	-0.0183586	0.00112879
cg00994896	0.265809	-0.026455	0.0248423
cg00994984	0.721697	-0.0173055	0.0355055
cg00995798	0.175412	-0.0212964	0.036212
cg00996847	0.718266	0.0288326	0.0392894	0.536	0.047	0.00800423
cg00996986	0.213358	-0.0201419	0.0141256
cg00999623	0.192639	-0.0187005	0.015785
cg01002253	0.231784	-0.0265687	0.025909
cg01003448	0.297666	-0.0292058	0.0341297
cg01003803	0.230047	-0.024296	0.0470726
cg01008004	0.186263	-0.0159341	0.0280335	0.043	-0.009	0.0350684
cg01008666	0.757949	-0.0221888	0.0149333
cg01009145	0.22364	-0.0201356	0.00744
cg01009664	0.220102	-0.0293593	0.0028419
cg01010781	0.186247	-0.0163228	0.0499505
cg01015090	0.251695	-0.0405227	0.00127908
cg01019770	0.201508	-0.015671	0.0421558
cg01025283	0.156527	-0.0154083	0.0219579
cg01026270	0.171902	-0.01993	0.034482
cg01027397	0.230921	-0.0234717	0.0252878
cg01027411	0.333641	-0.0298375	0.00985624
cg01029347	0.228714	-0.0249196	0.00835921
cg01031032	0.193618	-0.0311471	0.0437002
cg01033938	0.211193	-0.0316884	0.0234503
cg01034251	0.315797	-0.0275017	0.0073229	0.156	-0.024	0.0280442
cg01034784	0.191748	-0.0172736	0.0321518
cg01035038	0.160245	-0.0200185	0.0222293
cg01035261	0.315579	-0.0321578	0.0140238
cg01038149	0.190396	-0.0315378	0.0188468
cg01040259	0.794786	-0.015447	0.0042665	0.78	-0.013	0.01837
cg01045118	0.178296	-0.015573	0.0439965
cg01046174	0.168554	-0.0172985	0.039628	0.042	-0.011	0.00359145
cg01049188	0.16983	-0.014847	0.0373058	0.049	-0.01	0.00479026
cg01049205	0.21206	-0.0295958	0.0416105
cg01052805	0.203591	-0.0267156	0.00623702
cg01053087	0.218478	-0.067386	0.000313802
cg01055931	0.863966	-0.0247996	0.0108828
cg01059768	0.956079	-0.0136896	0.0448695
cg01060861	0.190848	-0.0300096	0.00677078
cg01062937	0.669052	-0.0305764	0.00209574	0.661	-0.027	0.014465
cg01063615	0.972596	-0.0110539	0.0134415
cg01064286	0.983628	-0.0103001	0.0161582
cg01066270	0.152175	-0.0178109	0.00714477	0.051	-0.01	0.0188734
cg01066274	0.186556	-0.0162653	0.0341703
cg01069104	0.183702	-0.0125583	0.0445622
cg01070355	0.170425	-0.0179928	0.0257836
cg01072217	0.197933	-0.0205022	0.00815523
cg01072639	0.18651	-0.0129618	0.0445671
cg01078989	0.185131	-0.0250159	0.0293907
cg01079098	0.181771	-0.0254687	0.0046905
cg01079164	0.186027	-0.0272903	0.0134839
cg01081561	0.199647	-0.0221874	0.00567435
cg01081883	0.239892	-0.0334995	0.0067063
cg01082498	0.167787	-0.0214741	0.00994045
cg01082862	0.186708	-0.0177084	0.0392593	0.045	-0.007	0.0321661
cg01085125	0.386926	-0.0351568	0.0468381
cg01088561	0.195904	-0.0148527	0.0358707	0.051	-0.01	0.0127746
cg01088723	0.168122	-0.0181585	0.0226678
cg01089095	0.19023	-0.020077	0.0148803	0.057	-0.011	0.0425907
cg01089858	0.691187	-0.0177283	0.0486325
cg01090026	0.95188	0.0103535	0.0237616
cg01090834	0.230884	-0.0357817	0.0140427
cg01091239	0.80742	0.0159309	0.0276007	0.833	0.018	0.014914
cg01093363	0.194709	-0.0248944	0.0137485
cg01094748	0.234624	-0.0164048	0.0359366
cg01100912	0.195269	-0.0319295	0.00349679
cg01101742	0.184774	-0.0137051	0.048393
cg01103601	0.961822	-0.00944282	0.0227592
cg01105943	0.209067	-0.0162635	0.0390541
cg01107142	0.32662	-0.0226675	0.0108981
cg01110620	0.203165	-0.0204202	0.00705296
cg01114951	0.142043	-0.0212353	0.00354736
cg01115923	0.733489	-0.0198841	0.0468162
cg01117269	0.947709	-0.0320564	0.0133494
cg01121610	0.19984	-0.0228773	0.0171883
cg01121712	0.207522	-0.026975	0.0133519
cg01130127	0.176634	-0.0317436	0.0071128
cg01133779	0.802366	-0.015983	0.0363064
cg01134637	0.882243	-0.0172384	0.0255183
cg01135780	0.163439	-0.0293493	0.0101709
cg01137760	0.162759	-0.023332	0.0364278
cg01138728	0.209742	-0.0261663	0.00629903
cg01142776	0.198574	-0.0240124	0.00769355
cg01143309	0.271304	-0.0239442	0.019059
cg01147192	0.215755	-0.0268929	0.0237818
cg01153132	0.172352	-0.0140976	0.0436984
cg01153166	0.167809	-0.0243097	0.00338215
cg01153660	0.195409	-0.0286343	0.0202873
cg01154254	0.179466	-0.0221028	0.0234449
cg01156550	0.419736	-0.0374437	0.00144622
cg01159793	0.777829	-0.0168006	0.0188185
cg01162436	0.164364	-0.0189745	0.0365877
cg01163837	0.184769	-0.0263228	0.0299911
cg01166071	0.209714	-0.0277754	0.00657155
cg01166930	0.512612	-0.041384	0.0410354
cg01166979	0.202471	-0.0312828	0.00506704
cg01167556	0.790515	-0.0279311	0.0425616
cg01167755	0.261809	-0.0270336	0.0321902
cg01169463	0.210479	-0.0174802	0.0308427
cg01172965	0.202032	-0.0168827	0.0388387
cg01174743	0.732376	-0.0212297	0.0317128
cg01177235	0.196664	-0.0189787	0.0111949
cg01178924	0.688196	-0.035603	0.0267718
cg01182309	0.256598	-0.0208258	0.0336953
cg01182555	0.186026	-0.0249624	0.00541571	0.057	-0.015	0.00434899
cg01182697	0.658239	-0.0266933	0.0138154
cg01186457	0.208842	-0.0331378	0.00828385
cg01189926	0.926039	-0.021739	0.0113342
cg01190915	0.150212	-0.017755	0.0291964
cg01192900	0.163031	-0.0263679	0.00392951
cg01196404	0.160926	-0.01105	0.0275632	0.04	-0.004	0.00626475
cg01196531	0.20329	-0.0179944	0.0259029
cg01198591	0.168225	-0.027133	0.00564107
cg01200186	0.897683	-0.0222877	0.0392965
cg01204305	0.439994	-0.0335896	0.0308484
cg01205021	0.199042	-0.012914	0.0402874	0.044	-0.002	0.00643291
cg01206915	0.187672	-0.0194991	0.00561723	0.06	-0.008	0.00428439
cg01207481	0.234589	-0.025814	0.00856793
cg01210520	0.149172	-0.0134186	0.0348857	0.023	-0.003	0.0253511
cg01211349	0.193185	-0.0236675	0.0201834
cg01213231	0.574414	-0.03378	0.0355958
cg01215339	0.234409	-0.0188796	0.0110941
cg01215957	0.263464	-0.0213685	0.0212919
cg01216370	0.151627	-0.0257401	0.022044
cg01217745	0.286375	-0.0222773	0.018688
cg01218494	0.194299	-0.0219936	0.00995186
cg01221157	0.903822	-0.00359173	0.0194038
cg01224524	0.194987	-0.0119673	0.0446029
cg01224657	0.973816	0.00805139	0.0173809	0.749	0.021	0.0238652
cg01224891	0.177426	-0.0253582	0.0113734
cg01226811	0.164408	-0.0202274	0.0333382
cg01227558	0.846565	-0.0209243	0.0357783
cg01230686	0.88233	-0.014694	0.0139858
cg01232748	0.949136	-0.00257046	0.0489539
cg01233872	0.162135	-0.0135584	0.0362772	0.047	-0.009	0.00129127
cg01234133	0.130853	-0.0197103	0.0194803
cg01235000	0.271049	-0.014393	0.0227228
cg01237807	0.179786	-0.0158677	0.0483718	0.042	-0.007	0.0214295
cg01240229	0.671265	0.0248202	0.0350881	0.667	0.029	0.0343536
cg01246617	0.909689	-0.0465051	0.0310395
cg01247628	0.204082	-0.0267253	0.0162821
cg01248010	0.179657	-0.0249507	0.0396483
cg01249735	0.263043	-0.0208065	0.0168472
cg01252659	0.135526	-0.0156022	0.0153824	0.074	-0.007	0.0283786
cg01254505	0.227943	-0.0189771	0.0333948
cg01256139	0.636918	-0.0355381	0.0460267
cg01256681	0.254336	-0.0304143	0.0145114
cg01257309	0.9939	-0.00863229	0.00487453
cg01259360	0.247206	-0.0171649	0.0414064
cg01259423	0.646796	0.0257057	0.00808858
cg01260106	0.17149	-0.014744	0.0299908
cg01261007	0.215805	-0.0286821	0.00274011
cg01261503	0.339729	-0.0235364	0.0257266
cg01263386	0.187984	-0.0288403	0.024866
cg01263532	0.26898	-0.0196125	0.0144552
cg01268859	0.192762	-0.0228115	0.0291311
cg01269670	0.150017	-0.0255663	0.0498293
cg01270466	0.172198	-0.0229026	0.00275853
cg01273580	0.247097	-0.0234996	0.0117274
cg01273679	0.145767	-0.0263104	0.00428274
cg01274625	0.207607	-0.0237019	0.0211092
cg01275297	0.218602	-0.0180367	0.019297
cg01278873	0.268387	-0.0300247	0.0279384
cg01282751	0.675998	-0.0166189	0.0167019
cg01284033	0.231413	-0.0230073	0.00953183
cg01288067	0.156545	-0.0209061	0.0064211	0.045	-0.016	0.000130975
cg01288598	0.191174	-0.012427	0.0349468
cg01290009	0.675472	0.0272705	0.0231111
cg01291404	0.184862	-0.0255191	0.0305116
cg01291920	0.756026	-0.0163589	0.0488085
cg01293485	0.548593	0.0150917	0.0309998	0.514	0.025	0.00821105
cg01294058	0.217936	-0.0269029	0.00648716
cg01294686	0.251948	-0.017408	0.025458
cg01295600	0.149315	-0.0138415	0.0447533
cg01296395	0.958791	-0.0324576	0.0192536
cg01298758	0.742477	-0.0212304	0.0371187
cg01301138	0.158289	-0.0214788	0.00731698
cg01301319	0.49669	0.0236978	0.0408547	0.429	0.044	0.00138983
cg01301935	0.184215	-0.0165535	0.0172822	0.036	-0.006	0.0262082
cg01302656	0.170632	-0.0145946	0.0264002
cg01303236	0.914531	0.0206457	0.0198489
cg01313514	0.204373	-0.0267472	0.00509485
cg01320040	0.181173	-0.0175532	0.0109696	0.05	-0.009	0.00106767
cg01321158	0.181395	-0.0155874	0.0365643	0.063	-0.009	0.0488389
cg01323049	0.185164	-0.0176059	0.0202196	0.051	-0.013	0.0123574
cg01323954	0.44695	-0.0436829	0.0109907
cg01324550	0.631618	0.0292448	0.0397327
cg01329687	0.383541	-0.0210564	0.0382685
cg01333619	0.160879	-0.0175585	0.0243471	0.028	-0.011	3.83e-05
cg01335367	0.184513	-0.03187	0.0186766
cg01335980	0.737433	0.03202	0.0475345
cg01336781	0.160567	-0.0249264	0.0190331
cg01337439	0.173133	-0.0168541	0.0165195	0.062	-0.009	0.00905013
cg01338139	0.425176	-0.0381387	0.0470043	0.427	-0.041	0.0242197
cg01338430	0.149023	-0.0135342	0.0401653	0.067	-0.008	0.0312304
cg01340435	0.214266	-0.0171866	0.0327056	0.061	-0.007	0.0453943
cg01341130	0.628697	0.0189183	0.0293812
cg01342981	0.321967	-0.021098	0.0105198
cg01344273	0.238534	-0.0211456	0.0191222
cg01344808	0.255908	-0.0336107	0.00513291
cg01349853	0.157842	-0.0243637	0.0402162	0.08	-0.018	0.0265427
cg01349856	0.235916	-0.0192071	0.00412326
cg01350686	0.440259	-0.0194498	0.0424604
cg01353073	0.518482	-0.0289995	0.0467968
cg01355957	0.185396	-0.0283094	0.00458908
cg01356910	0.219218	-0.0156653	0.0414365
cg01357116	0.253212	-0.0250999	0.0193837
cg01366419	0.0712419	-0.0328976	0.0196417
cg01367587	0.860526	-0.0146463	0.00527465
cg01367627	0.46664	-0.0189936	0.0156741
cg01369082	0.177376	-0.029468	0.00649274
cg01371498	0.248972	-0.0239353	0.0237937
cg01373024	0.213422	-0.0235619	0.0121776
cg01373262	0.216238	-0.0193443	0.0299026	0.072	-0.015	0.0137679
cg01377200	0.853271	0.0316606	0.0302969	0.765	0.028	0.0237949
cg01377305	0.186389	-0.0231084	0.014589
cg01381586	0.354817	-0.0271826	0.00574671
cg01381795	0.663177	-0.0265415	0.0351319
cg01383486	0.750684	-0.0323497	0.0222916
cg01383890	0.254681	-0.0313723	0.00932705
cg01384163	0.19369	-0.0251456	0.0088039
cg01389445	0.243656	-0.0255691	0.0225975
cg01392313	0.381773	-0.0530554	0.000620161
cg01392481	0.837721	-0.0152399	0.0363889
cg01393327	0.468763	-0.0292303	0.0405971
cg01394255	0.742175	0.0106247	0.0464471	0.735	0.023	0.00368183
cg01395650	0.234694	-0.0156467	0.0304667	0.105	-0.01	0.0195247
cg01396587	0.21093	-0.01898	0.0115622
cg01396723	0.305029	-0.0326569	0.017962
cg01396872	0.249204	-0.0179313	0.0458381
cg01397139	0.19008	-0.0181908	0.0473401
cg01397507	0.989339	-0.00787112	0.0167049
cg01398050	0.15917	-0.0255082	0.00669528
cg01401460	0.289624	-0.029224	0.00340121
cg01404615	0.169739	-0.0175957	0.0256993
cg01404893	0.527259	0.0271383	0.0410332
cg01406536	0.162973	-0.0156207	0.0410702
cg01408932	0.198051	-0.0171045	0.0250916
cg01410500	0.251517	-0.0185626	0.0291379
cg01412970	0.565673	0.0963144	0.0366533	0.266	0.075	0.0449973
cg01414934	0.341933	-0.0221245	0.0194231
cg01415909	0.205844	-0.031181	0.020376
cg01422274	0.45726	-0.0433241	0.0191473
cg01422476	0.190775	-0.0316687	0.0210365
cg01423820	0.182921	-0.0361871	0.000703914
cg01425405	0.205809	-0.0232494	0.0100347
cg01425586	0.152638	-0.0156354	0.0389677	0.064	-0.012	0.0123081
cg01428195	0.727277	-0.0170044	0.00853096
cg01428589	0.229112	-0.0219047	0.0294026
cg01428678	0.179069	-0.0160461	0.0334271
cg01430082	0.206015	-0.0185688	0.00444496
cg01431114	0.211061	-0.0234776	0.0205367
cg01431993	0.123562	-0.0150242	0.0402756	0.07	-0.003	0.0376239
cg01432620	0.292822	-0.0283126	0.00802449
cg01435230	0.213591	-0.015688	0.0262776
cg01436372	0.185837	-0.0282235	0.00433419
cg01436608	0.19515	-0.0201374	0.0317887
cg01436723	0.99226	-0.0102451	0.0491755
cg01440841	0.184322	-0.0259745	0.00162473
cg01441025	0.244357	-0.0186439	0.0229655
cg01442104	0.13533	-0.0128903	0.0226613
cg01442193	0.218273	-0.0155933	0.0432885
cg01443426	0.23156	-0.018465	0.024058
cg01446287	0.900439	0.0111228	0.0183592	0.878	0.015	0.0109032
cg01449663	0.300521	-0.0229434	0.00459515
cg01457080	0.147759	-0.0140629	0.045007
cg01457143	0.193438	-0.0251212	0.01366
cg01458062	0.349869	-0.0186297	0.0446495
cg01458420	0.140451	-0.0123643	0.0266441	0.058	-0.006	0.0342648
cg01458961	0.197149	-0.0235434	0.00356427	0.174	-0.019	0.00629983
cg01459052	0.560252	-0.0139002	0.0494097
cg01459063	0.17112	-0.0244231	0.0172456
cg01460276	0.292732	-0.0219171	0.00873818
cg01460360	0.187385	-0.0254879	0.0238731
cg01463565	0.184249	-0.0306695	0.00340484
cg01464515	0.752854	-0.0261444	0.0407262
cg01464985	0.293609	-0.0257858	0.0323122
cg01466198	0.160966	-0.0190788	0.00699751
cg01466330	0.799589	-0.0111121	0.0204521
cg01466825	0.183083	-0.0155678	0.0377916
cg01467419	0.201833	-0.0273735	0.00190264
cg01468309	0.231038	-0.0245745	0.00259401
cg01468656	0.245112	-0.0192834	0.0341258
cg01476820	0.162633	-0.0155635	0.0371359	0.044	-0.01	0.00879301
cg01477861	0.890943	-0.0376205	0.0445005
cg01480384	0.461098	-0.035386	0.0175106
cg01485548	0.389584	-0.0251509	0.0139782	0.309	-0.025	0.0214336
cg01487187	0.206695	-0.0230929	0.036399
cg01487981	0.236865	-0.0193314	0.0321589	0.084	-0.011	0.0261555
cg01490004	0.156987	-0.0144912	0.0299986	0.061	-0.009	0.021596
cg01493517	0.0633411	-0.0425265	0.0282896
cg01494441	0.913326	0.01085	0.0423406
cg01494454	0.379157	-0.0351443	0.0016474
cg01494702	0.17865	-0.0301471	0.00925145
cg01495122	0.262776	-0.0274776	0.0131057
cg01495509	0.406033	-0.0354513	0.0151736
cg01496380	0.938527	-0.0196979	0.00618072
cg01497747	0.825641	-0.0176208	0.0488098
cg01500844	0.0775681	-0.0382522	0.0479324
cg01501018	0.601285	-0.0215352	0.0218235
cg01501252	0.144795	-0.0200792	0.0287424
cg01505870	0.210105	-0.0181216	0.0361174
cg01509203	0.185328	-0.018554	0.0276311
cg01512026	0.185339	-0.0265791	0.0145596
cg01512589	0.233917	-0.0292421	0.0334557
cg01516033	0.908051	0.0340288	0.0226407
cg01519897	0.229049	-0.011425	0.0436655
cg01520586	0.362654	-0.0145793	0.0417918
cg01520924	0.24613	-0.0322386	0.0094119
cg01524853	0.175778	-0.017072	0.0213803
cg01527459	0.199458	-0.0320956	0.00202193
cg01528792	0.12957	-0.0201761	0.0138064
cg01529679	0.989242	0.00912916	0.0249905
cg01532080	0.214657	-0.0364179	0.000797591
cg01532436	0.125185	-0.047717	0.0157082
cg01534145	0.174763	-0.0316445	0.00339955
cg01534217	0.142232	-0.0136328	0.0363433
cg01535453	0.165555	-0.0253499	0.00647957
cg01535733	0.218453	-0.0290339	0.0038299
cg01540301	0.227246	-0.0155345	0.014288
cg01540571	0.148583	-0.0147743	0.00463606	0.058	-0.009	0.00437621
cg01542719	0.995519	-0.00832829	0.0385803
cg01543300	0.308604	-0.0202005	0.0329345
cg01543654	0.369468	-0.0343033	0.0187744
cg01544751	0.182173	-0.0289773	0.00908766
cg01546378	0.20748	-0.0270381	0.0051034
cg01547051	0.170037	-0.0293323	0.00346488
cg01550716	0.0751416	-0.057683	0.000137556
cg01553295	0.17933	-0.0165342	0.0424718
cg01554451	0.992724	-0.0146929	0.00229367
cg01555014	0.184117	-0.0293204	0.0308089
cg01557547	0.204531	-0.0230177	0.0122294
cg01557883	0.176107	-0.0140535	0.0408913
cg01559663	0.176476	-0.0244213	0.0303756
cg01560739	0.20769	-0.0303497	0.00666808
cg01562385	0.269852	-0.021811	0.0366341
cg01564322	0.175195	-0.0279513	0.000973556
cg01565291	0.979693	-0.0219588	0.0382476
cg01565438	0.32978	-0.0338237	0.00085355
cg01566127	0.0972548	-0.0389928	0.00341055
cg01568244	0.239213	-0.0267971	0.00829574
cg01569500	0.198951	-0.0287401	0.00298877
cg01574663	0.277164	-0.0270018	0.0070109
cg01577187	0.38798	-0.0326288	0.0294907
cg01577751	0.238067	-0.0258466	0.00816059
cg01580888	0.237709	-0.0334191	0.0176198
cg01581098	0.986744	0.00686324	0.0291925
cg01582980	0.304217	-0.0221653	0.0498261
cg01583131	0.157053	-0.0292728	0.0377866
cg01585293	0.192789	-0.0185493	0.0334914
cg01585372	0.237374	-0.0155459	0.0393589
cg01588748	0.21467	-0.0277684	0.00834628
cg01590848	0.331754	-0.0299872	0.00823756
cg01593834	0.20256	-0.0245804	0.0329903
cg01597480	0.109701	-0.0650519	0.00160129
cg01597553	0.563489	-0.0282839	0.0289214
cg01600263	0.265056	-0.0269902	0.0321141
cg01602621	0.315485	-0.0318038	0.00869658
cg01604043	0.79421	0.0205006	0.0137232	0.781	0.025	0.00676811
cg01604322	0.209518	-0.0198327	0.0251974
cg01604946	0.909161	0.033336	0.0201977
cg01606576	0.178005	-0.0218048	0.00599523	0.046	-0.013	0.000649721
cg01606998	0.160406	-0.0168582	0.0139326
cg01607258	0.744655	-0.0201944	0.0314261
cg01607752	0.991541	-0.00677194	0.0470288
cg01608477	0.70988	0.0267123	0.0154725	0.662	0.044	0.00562381
cg01609559	0.272757	-0.0345621	0.00243183
cg01612443	0.298543	-0.0195137	0.0291977
cg01612476	0.208786	-0.0283699	0.00511503
cg01614598	0.23251	-0.013357	0.0444661
cg01615018	0.169572	-0.0279296	0.0055737
cg01616178	0.189665	-0.0234138	0.0367474
cg01616682	0.226672	-0.0369136	0.000609426
cg01617022	0.132367	-0.014441	0.0296628	0.043	-0.009	0.0169142
cg01618834	0.160188	-0.0138141	0.0223283	0.071	-0.008	0.0182923
cg01619509	0.83088	-0.0180003	0.0134376
cg01619846	0.501937	-0.020803	0.0389654
cg01631855	0.124796	-0.0201123	0.0333621
cg01632497	0.1863	-0.0147168	0.0233958	0.062	-0.006	0.0377983
cg01634057	0.168539	-0.0185497	0.0118889	0.07	-0.012	0.0155525
cg01638025	0.175036	-0.018037	0.00535862	0.124	-0.012	0.0169788
cg01640456	0.175788	-0.0159224	0.0161497
cg01640991	0.839044	0.00986334	0.0234607	0.852	0.01	0.0174314
cg01649334	0.362873	-0.0523692	0.000606864
cg01650726	0.309871	-0.0259774	0.0126327
cg01653422	0.197432	-0.0201533	0.00936384	0.083	-0.015	0.0102338
cg01654446	0.176728	-0.0283111	0.00909367
cg01654582	0.187078	-0.024229	0.0109669
cg01655427	0.599858	-0.0325386	0.0341897
cg01656168	0.193223	-0.0236593	0.0212462
cg01657744	0.203538	-0.0198522	0.0202287	0.042	-0.01	0.00949911
cg01664670	0.223648	-0.0269231	0.0372865
cg01665846	0.175555	-0.0197656	0.0266462
cg01667185	0.863845	-0.0172389	0.0409687
cg01669108	0.788877	-0.0165134	0.0399184
cg01671681	0.9999	-0.00260539	0.014779
cg01673284	0.155361	-0.0213471	0.016258
cg01677601	0.175994	-0.0235316	0.0017731
cg01679081	0.175324	-0.0294111	0.0221216
cg01683883	0.20933	-0.0325309	0.0107641
cg01685883	0.244209	-0.0218422	0.0099378
cg01687401	0.351339	-0.0234716	0.035836
cg01687680	0.245742	-0.0491777	0.00150435
cg01691090	0.309194	-0.0301389	0.0248619
cg01694451	0.629206	-0.0218621	0.00390389
cg01697732	0.190136	-0.0338771	0.0110336
cg01697743	0.205112	-0.0128014	0.0481443	0.078	-0.005	0.0405053
cg01698167	0.188974	-0.0196712	0.0287857
cg01701585	0.33966	-0.0193452	0.0449674
cg01703581	0.183944	-0.0252141	0.00435193
cg01706029	0.201676	-0.0150608	0.0314636
cg01707656	0.19015	-0.0300382	0.00057235
cg01709312	0.789582	-0.032502	0.0421562
cg01709589	0.994988	-0.00765306	0.0206331
cg01712686	0.211874	-0.0169561	0.0211997
cg01714671	0.220985	-0.0190045	0.0254522
cg01718447	0.183385	-0.0246908	0.0102844
cg01722343	0.232993	-0.0208179	0.00715099	0.087	-0.014	0.00244251
cg01722932	0.415338	-0.0252759	0.015597
cg01725383	0.591617	-0.0392353	0.0341116
cg01725608	0.21189	-0.0188888	0.0197747
cg01728493	0.26339	-0.016187	0.0302702
cg01731839	0.216299	-0.013821	0.0377297
cg01735049	0.249585	-0.0251184	0.0335722
cg01735191	0.1831	-0.0147041	0.0349669
cg01735318	0.218239	-0.0251633	0.00741257
cg01737667	0.995028	-0.00433609	0.0296999
cg01745522	0.305782	-0.0191723	0.028643
cg01748627	0.226718	-0.0308584	0.005551
cg01749347	0.158122	-0.0248108	0.0178567
cg01754028	0.171187	-0.0146026	0.0362796	0.077	-0.005	0.0491026
cg01755369	0.177889	-0.0180264	0.0356467
cg01755541	0.577747	-0.0354323	0.0330891
cg01755562	0.0536581	-0.0356359	0.00833809
cg01756063	0.813413	0.0197804	0.0265334	0.772	0.022	0.0498262
cg01757402	0.236901	-0.0345005	0.00660036
cg01759597	0.25296	-0.0237695	0.0292749
cg01760227	0.918173	0.0439345	0.00150885
cg01762827	0.216598	-0.0237157	0.0409037
cg01763051	0.158894	-0.0155063	0.0337099
cg01763090	0.16202	-0.0187846	0.0233864
cg01763575	0.255772	-0.0322017	0.00606972
cg01766396	0.934213	0.0327001	0.0124738	0.432	0.066	0.0278342
cg01770355	0.193671	-0.0242401	0.0182949
cg01772014	0.308504	-0.019442	0.013016
cg01773185	0.293594	-0.0261097	0.00689923
cg01779903	0.338954	-0.0183669	0.0288759	0.19	-0.016	0.0217958
cg01780493	0.197535	-0.0129604	0.0461856
cg01781529	0.501723	0.0268773	0.0242782	0.497	0.03	0.0147313
cg01781974	0.237189	-0.0282247	0.0157
cg01782024	0.756069	-0.0239659	0.0169495	0.755	-0.025	0.019831
cg01782227	0.201781	-0.024538	0.0255364
cg01782371	0.192253	-0.0230249	0.00378981
cg01782826	0.426002	-0.0189091	0.0311447
cg01783070	0.0852001	-0.027492	0.0411514
cg01785359	0.41541	-0.021533	0.0226102
cg01787565	0.164894	-0.015055	0.0444855	0.046	-0.008	0.00162667
cg01787574	0.262122	-0.0381635	0.0295849
cg01789926	0.738428	-0.01996	0.0490685
cg01791587	0.190113	-0.0196813	0.0216975
cg01792640	0.784134	-0.0202228	0.0157326
cg01793593	0.199237	-0.0257019	0.0212715
cg01796781	0.162294	-0.0164195	0.0204715	0.056	-0.007	0.0159939
cg01797257	0.241705	-0.0265037	0.0201294
cg01799653	0.226409	-0.0221889	0.0428501
cg01799856	0.410117	-0.0180193	0.0417037
cg01800926	0.244744	-0.0239151	0.0297401
cg01804925	0.353381	-0.0247431	0.013878
cg01805732	0.179677	-0.0243508	0.00332569
cg01806261	0.971097	-0.0275006	0.0245319
cg01807688	0.730885	0.022382	0.0482311
cg01808739	0.305821	-0.0200038	0.0401623
cg01811416	0.207525	-0.0120048	0.0459361
cg01813334	0.219114	-0.015873	0.0380858
cg01815076	0.1746	-0.0235715	0.0245662
cg01815090	0.818541	0.0199771	0.0265391	0.761	0.021	0.0212808
cg01816304	0.156155	-0.0209537	0.0163377
cg01816880	0.870606	-0.0199994	0.0134844
cg01817204	0.227116	-0.0174448	0.0280606
cg01820192	0.637811	-0.0391378	0.000878475
cg01820777	0.32568	-0.0136122	0.0243901
cg01821557	0.231985	-0.0215655	0.0482415
cg01822130	0.248048	-0.0270223	0.0160124
cg01823238	0.169576	-0.017784	0.00851809
cg01824511	0.268181	-0.0157019	0.0110591
cg01824603	0.960596	-0.0136419	0.00535465
cg01826211	0.20451	-0.024082	0.0150836
cg01832005	0.15745	-0.0295698	0.0463781
cg01833417	0.195349	-0.0292481	0.00433496
cg01834151	0.188507	-0.0162469	0.0458154
cg01841758	0.139569	-0.01868	0.0132857
cg01844178	0.198268	-0.0242046	0.00938166
cg01850505	0.188879	-0.0278745	0.0108965
cg01851230	0.198902	-0.0207943	0.0173366	0.071	-0.009	0.0458464
cg01852476	0.573152	-0.032572	0.00817438
cg01854842	0.156071	-0.0170965	0.00849434	0.066	-0.006	0.012106
cg01855013	0.560625	-0.0231184	0.018456
cg01855735	0.188266	-0.0233323	0.0307499
cg01858879	0.183703	-0.0258499	0.0380743
cg01858923	0.189887	-0.0160934	0.0486133
cg01860201	0.217289	-0.0255308	0.010667
cg01860693	0.751342	0.0244802	0.0316734
cg01860957	0.838806	-0.0217258	0.0160949
cg01864372	0.204418	-0.0294647	0.0157933
cg01870456	0.216726	-0.0302485	0.00620501
cg01872077	0.248095	-0.0350706	0.0144352
cg01877606	0.559609	-0.0301246	0.0163637
cg01879437	0.340078	-0.0161155	0.045043
cg01881322	0.291398	-0.0411488	0.00140144
cg01882870	0.179209	-0.0246265	0.0409679
cg01883155	0.446043	-0.0565807	0.000756529
cg01883159	0.191871	-0.0305081	0.0158525
cg01883759	0.259174	-0.0242717	0.00672455
cg01883943	0.255229	-0.0227967	0.0491844
cg01886556	0.186783	-0.0256771	0.0263431
cg01890845	0.182525	-0.0211943	0.0422351
cg01894985	0.903741	-0.0243121	0.0193099
cg01897323	0.251725	-0.0126066	0.0397454
cg01899542	0.567607	-0.0584231	0.0330116
cg01899797	0.181145	-0.0234501	0.00403965	0.059	-0.011	0.00930501
cg01906703	0.160787	-0.0264167	0.0034096
cg01907005	0.819968	0.0206523	0.0476609	0.697	0.02	0.0441759
cg01907051	0.163402	-0.0337367	0.00891993
cg01913436	0.42232	-0.0272283	0.0497918
cg01913568	0.157068	-0.0306115	0.034203
cg01915791	0.0922645	-0.0527213	0.003396
cg01916333	0.242844	-0.0224107	0.0106597
cg01917416	0.373375	-0.0193401	0.03584
cg01920578	0.163043	-0.0179227	0.0416757
cg01920657	0.175646	-0.0271953	0.00453881
cg01923999	0.377304	-0.0317997	0.0361775
cg01930236	0.170165	-0.0161227	0.0122349
cg01930676	0.626636	-0.0222278	0.0308109
cg01935221	0.615794	-0.0348702	0.0374307
cg01936270	0.186734	-0.0172318	0.0242735
cg01936565	0.307602	-0.0194703	0.0189914
cg01937669	0.248878	-0.0155637	0.0311739	0.095	-0.011	0.0389674
cg01939336	0.141408	-0.0302298	0.024008
cg01939704	0.798381	0.0227656	0.0279448	0.733	0.029	0.0270672
cg01942127	0.172149	-0.0201005	0.0409784
cg01943654	0.232535	-0.0134029	0.0275059
cg01943813	0.166442	-0.0147582	0.0278008	0.071	-0.006	0.0332252
cg01945562	0.173089	-0.0212786	0.0103381
cg01946193	0.176652	-0.0106047	0.0241249	0.084	-0.004	0.0345486
cg01946530	0.233548	-0.0275266	0.017449
cg01951307	0.838529	0.0164546	0.0122068
cg01956158	0.205725	-0.0191396	0.0234755
cg01957088	0.251505	-0.0142548	0.0423351
cg01957799	0.197865	-0.0536414	0.0484141
cg01959435	0.17237	-0.021955	0.0197822
cg01961069	0.223865	-0.0240147	0.0264716
cg01961560	0.809339	0.0264443	0.0296729	0.792	0.03	0.0141272
cg01961949	0.178668	-0.0150994	0.044396	0.037	-0.007	0.00967433
cg01962086	0.257637	-0.0177126	0.0324639
cg01962676	0.175012	-0.0204106	0.017612
cg01963240	0.140492	-0.0229517	0.0256359
cg01966091	0.203104	-0.0234018	0.0381396
cg01966160	0.967593	-0.0285605	0.0339795
cg01966335	0.248257	-0.0224953	0.0180508
cg01966966	0.264217	-0.0233058	0.0218999
cg01968178	0.212013	-0.0163892	0.0250899
cg01971122	0.270755	-0.0213993	0.0350556
cg01972009	0.322891	-0.0216782	0.0391015
cg01972979	0.739368	0.0225496	0.0422345
cg01984154	0.51375	0.0492897	0.0328963
cg01984322	0.228583	-0.0290248	0.0053643
cg01984858	0.204735	-0.0191939	0.0463935
cg01986630	0.992728	-0.0193097	0.0056909
cg01994275	0.213413	-0.0235375	0.0154676
cg01994599	0.187078	-0.0174049	0.0360681
cg01999051	0.894061	-0.037467	0.0310469
cg02000253	0.409966	0.0332765	0.0177407	0.267	0.045	0.00108672
cg02004641	0.169616	-0.027824	0.00968157
cg02004851	0.190137	-0.0197138	0.0236859
cg02005336	0.172543	-0.0113802	0.0312623	0.083	-0.006	0.0419165
cg02007288	0.89948	-0.0200185	0.014375	0.907	-0.021	0.0269704
cg02008154	0.142954	-0.0139234	0.0464261
cg02011430	0.789862	-0.0213627	0.0423375
cg02013018	0.941993	-0.0136979	0.0347754
cg02015823	0.979935	-0.0201403	0.020747
cg02015876	0.261556	-0.0291448	0.0113104
cg02016178	0.4881	-0.0179461	0.0376162
cg02021606	0.272298	-0.033263	0.0138797
cg02025192	0.1544	-0.0211063	0.00528709
cg02025827	0.166497	-0.0154776	0.0419668
cg02026235	0.220074	-0.0255168	0.0315334
cg02026498	0.652052	-0.0487111	0.00861223	0.625	-0.041	0.0299867
cg02028970	0.158811	-0.0139556	0.042048
cg02029441	0.170176	-0.0245528	0.0115222
cg02030187	0.197218	-0.0256791	0.00994062
cg02030697	0.157013	-0.0271209	0.00129202
cg02031397	0.224233	-0.0258409	0.014213
cg02037503	0.303084	-0.0107642	0.0284075	0.241	-0.011	0.0139926
cg02043083	0.135295	-0.0102803	0.027647	0.052	-0.002	0.0369692
cg02048505	0.197864	-0.0303734	0.00825074
cg02048890	0.215393	-0.022366	0.0154235
cg02058918	0.212522	-0.0237743	0.0282425
cg02059952	0.777301	-0.0184204	0.0285829
cg02061173	0.583063	-0.0259716	0.0257307
cg02063846	0.867337	0.0179244	0.0295562
cg02065637	0.371311	-0.0262124	0.0176566
cg02066936	0.905347	0.0142291	0.035105
cg02068237	0.777849	-0.019478	0.0158317
cg02070205	0.206081	-0.0284656	0.0116062
cg02071259	0.200676	-0.015902	0.0201465
cg02072170	0.422283	-0.0559499	0.0338619
cg02075296	0.250498	-0.0252961	0.019778
cg02075570	0.240541	-0.018109	0.0439888
cg02076698	0.170129	-0.0212536	0.0210391
cg02076785	0.221888	-0.0327618	0.00690718
cg02077165	0.17471	-0.0155571	0.0324155	0.044	-0.009	0.000351401
cg02078039	0.185031	-0.0268057	0.0108628
cg02079377	0.18682	-0.0262685	0.0131186
cg02079421	0.876308	0.00998757	0.0343302
cg02081277	0.210732	-0.024347	0.0159077
cg02083259	0.106535	-0.0192693	0.00311718
cg02083559	0.315884	-0.0371723	0.0212392
cg02084118	0.847422	-0.0233094	0.0220144	0.774	-0.027	0.0190606
cg02084729	0.188137	-0.0263264	0.00359174
cg02093647	0.133919	-0.0164233	0.00163538	0.059	-0.009	0.00438685
cg02094232	0.202357	-0.0275301	0.0100503
cg02094388	0.140391	-0.0127515	0.0313313
cg02096396	0.189818	-0.0152553	0.0383515
cg02098786	0.545965	-0.0245823	0.0353003
cg02098923	0.242906	-0.0250177	0.019554
cg02099233	0.217285	-0.0250612	0.00553227
cg02099418	0.794643	-0.0262002	0.01879
cg02100305	0.152962	-0.0113454	0.0149907
cg02100543	0.182733	-0.0258016	0.00491756
cg02105377	0.184787	-0.0209088	0.0102684
cg02105519	0.192196	-0.0255529	0.0395007
cg02107564	0.158191	-0.0196234	0.00974078
cg02110182	0.180767	-0.0286054	0.0130559	0.034	0.004	0.0451048
cg02112893	0.168111	-0.0154782	0.027905
cg02114084	0.330347	-0.0199932	0.012449
cg02115302	0.782271	-0.0168617	0.0114645
cg02115539	0.209035	-0.0326719	0.0157007
cg02119363	0.177385	-0.0234361	0.0373667
cg02119840	0.331152	-0.0293077	0.0105152
cg02119927	0.197115	-0.0271845	0.0122711
cg02122610	0.99968	-0.00696529	0.00366448
cg02123767	0.723487	-0.0214301	0.0272923
cg02124446	0.252668	-0.0209669	0.0145232
cg02126788	0.202956	-0.0289002	0.0241296
cg02127209	0.580456	-0.0244798	0.035024
cg02127607	0.170586	-0.0153679	0.0240915	0.049	-0.004	0.047113
cg02135245	0.785646	-0.015166	0.0129747
cg02135395	0.22383	-0.021733	0.0117788
cg02135488	0.749395	-0.0214968	0.0469065
cg02136961	0.994187	-0.00425788	0.0321548
cg02138264	0.225929	-0.0319454	0.000916575
cg02141675	0.207589	-0.0324135	0.00453845
cg02143877	0.219433	-0.035938	0.0218989
cg02148222	0.19234	-0.034614	0.00240306
cg02149740	0.242132	-0.023284	0.0365454
cg02151754	0.175831	-0.0277633	0.0146962
cg02152120	0.102991	-0.0427775	0.00862088
cg02153747	0.966749	-0.016922	0.0161443
cg02154186	0.233028	-0.0215666	0.0149756
cg02155558	0.174413	-0.0274422	0.0272744
cg02155796	0.241567	-0.0189139	0.0319397
cg02162324	0.602146	-0.0488835	0.00274296
cg02164129	0.264081	-0.0268162	0.0281706
cg02164516	0.155151	-0.0152081	0.0284228	0.042	-0.009	0.00171624
cg02165799	0.193665	-0.0287304	0.0411463
cg02167732	0.153361	-0.0146304	0.0378654	0.031	-0.006	0.0498374
cg02176770	0.180176	-0.0273622	0.00727721
cg02177982	0.266864	-0.0235077	0.0240496
cg02179499	0.292846	-0.0242267	0.0342602
cg02180347	0.528553	0.0271511	0.00863994
cg02181968	0.164156	-0.0268573	0.000990367	0.098	-0.009	0.0369534
cg02182114	0.116699	-0.0102265	0.0174079
cg02184643	0.140395	-0.0207537	0.00892543
cg02187889	0.180284	-0.0292371	0.00421795	0.083	-0.008	0.0463407
cg02190038	0.437972	-0.0291979	0.0102338
cg02190897	0.857796	0.00946927	0.0426491	0.889	0.014	0.0187269
cg02192472	0.161527	-0.0192994	0.0154149
cg02193611	0.157677	-0.0276397	0.00919186
cg02193650	0.194447	-0.031353	0.00976885
cg02195680	0.38744	-0.0169097	0.0409489
cg02198513	0.77021	-0.0219253	0.025723
cg02200456	0.179345	-0.0152444	0.0442941	0.04	-0.008	0.00200227
cg02201071	0.194619	-0.0319101	0.00312886
cg02204205	0.224834	-0.0247275	0.00685087
cg02204630	0.221174	-0.0241634	0.0199955
cg02205739	0.191752	-0.0303534	0.0141274
cg02213475	0.178893	-0.021938	0.00786192
cg02215171	0.425922	-0.0194683	0.0390486
cg02217386	0.867995	-0.0241953	0.0162983
cg02219997	0.225129	-0.0174519	0.0278151	0.095	-0.016	0.021347
cg02220755	0.180036	-0.0176741	0.0387095	0.049	-0.014	0.0126742
cg02220911	0.192628	-0.0135457	0.0263056	0.057	-0.007	0.0440224
cg02222728	0.209998	-0.0211202	0.0175923
cg02226194	0.204127	-0.0289578	0.0135394
cg02229433	0.198913	-0.0269311	0.0149532
cg02229775	0.190689	-0.0342773	0.000416484
cg02231066	0.317718	-0.0317378	0.0072332
cg02232922	0.280155	-0.0327271	0.0165618
cg02233848	0.323378	-0.0258322	0.0132814
cg02234820	0.140486	-0.0259046	0.00704973
cg02237987	0.203531	-0.0136117	0.048239
cg02243785	0.205021	-0.0270248	0.00200083
cg02244028	0.851893	-0.0206489	0.00687945	0.828	-0.021	0.013931
cg02244695	0.145304	-0.0250695	0.0429822
cg02245020	0.060532	-0.0364464	0.0174767
cg02245534	0.617596	-0.0211213	0.0300459
cg02245875	0.987953	-0.0354794	0.00207069
cg02246053	0.103572	-0.0115191	0.0391465
cg02249732	0.310151	-0.0212283	0.0397775
cg02254649	0.184738	-0.0263114	0.00714798
cg02254798	0.145172	-0.0138988	0.0407858
cg02255098	0.746306	-0.0241215	0.00464784	0.742	-0.026	0.00716622
cg02255700	0.213485	-0.0229207	0.0467291
cg02256570	0.15893	-0.0148265	0.0244038	0.066	-0.007	0.0405675
cg02263539	0.189967	-0.0327606	0.00903042
cg02264922	0.262195	-0.0161631	0.0365406	0.098	-0.01	0.00858672
cg02264990	0.157895	-0.0165411	0.020625
cg02266399	0.169733	-0.0226243	0.0075132
cg02266714	0.140937	-0.0154257	0.0344538
cg02266732	0.176024	-0.0161525	0.044999
cg02266771	0.23921	-0.0187867	0.045788
cg02269943	0.204863	-0.0152766	0.0432519
cg02271560	0.167543	-0.0332163	0.00850975
cg02273617	0.201485	-0.0283084	0.0144194
cg02273970	0.251588	-0.019191	0.0388093	0.082	-0.007	0.0361648
cg02274788	0.334524	-0.029438	0.0218393
cg02277530	0.471349	-0.0347355	0.00146308
cg02278319	0.787485	-0.014297	0.0135675
cg02278768	0.257814	-0.0267311	0.0441583
cg02283485	0.280857	-0.0257498	0.0328719
cg02283811	0.282765	-0.0272185	0.0053522
cg02283836	0.118439	-0.0130713	0.00743262
cg02284587	0.20465	-0.0291804	0.00407212
cg02286335	0.164246	-0.0189956	0.0291025	0.058	-0.011	0.00704122
cg02286623	0.279763	-0.0253098	0.0134958
cg02286715	0.0770498	-0.0304234	0.014883
cg02289127	0.181944	-0.020813	0.0138002	0.044	-0.011	0.0283921
cg02292364	0.683775	0.0207616	0.0207207	0.703	0.041	0.000929816
cg02293437	0.170644	-0.0165725	0.0413761
cg02293668	0.23426	-0.0308679	0.014227
cg02293817	0.855057	0.0125886	0.0345629
cg02297801	0.572194	-0.0250959	0.023062
cg02300377	0.161204	-0.0251028	0.00262925
cg02300584	0.280744	-0.0426574	0.0115778
cg02303317	0.202608	-0.015649	0.0375863
cg02303807	0.77793	-0.017175	0.0178109
cg02306995	0.694056	-0.024013	0.0456602
cg02307033	0.14219	-0.0230296	0.00444531
cg02310229	0.230796	-0.0195287	0.00929623
cg02310882	0.226542	-0.0232709	0.0209034
cg02311414	0.209256	-0.0171581	0.0441487
cg02311540	0.191746	-0.0190234	0.00596846
cg02318347	0.122987	-0.0127266	0.0417062	0.027	-0.002	0.0140944
cg02319067	0.567816	-0.0257406	0.0104078	0.493	-0.023	0.0447708
cg02320003	0.171578	-0.0323529	0.00683884	0.125	-0.02	0.0362954
cg02322048	0.866707	-0.0121282	0.0321266
cg02323356	0.52482	-0.0258825	0.023416
cg02324021	0.170015	-0.00874977	0.0456654
cg02325318	0.223016	-0.0202388	0.0377047
cg02328332	0.203883	-0.0270519	0.010344
cg02331830	0.456577	-0.0473086	0.00601981	0.256	-0.046	0.00515742
cg02332491	0.9857	-0.035282	0.00490427
cg02333852	0.224222	-0.0181277	0.0371075
cg02336827	0.332118	-0.0204906	0.0392974
cg02337825	0.168827	-0.0248177	0.0067473
cg02340851	0.288895	-0.0132685	0.0485259
cg02342053	0.150781	-0.0190547	0.0273664	0.071	-0.008	0.020427
cg02342362	0.158951	-0.0167637	0.0225881	0.033	-0.007	0.00229589
cg02343318	0.173007	-0.0202917	0.0485789
cg02343503	0.195758	-0.0153942	0.0258009
cg02344539	0.165427	-0.020936	0.028643
cg02344926	0.185767	-0.0203221	0.02126
cg02346563	0.744705	0.0221002	0.0405342	0.671	0.029	0.0184032
cg02347312	0.983034	-0.00900307	0.0059408
cg02348449	0.94997	-0.0063606	0.0262126
cg02348751	0.242153	-0.0285982	0.0201188
cg02349334	0.878784	-0.00845621	0.0402848
cg02350211	0.687437	-0.0150721	0.034414
cg02357877	0.11189	-0.0181143	0.00243623
cg02359160	0.730189	-0.0182806	0.0239319	0.751	-0.026	0.0088443
cg02359186	0.285114	-0.0181345	0.040341
cg02359899	0.171752	-0.0128675	0.0475065
cg02361458	0.226038	-0.0356841	0.0131659
cg02363950	0.213891	-0.0333424	0.0183425
cg02366345	0.253498	-0.0198817	0.00856775
cg02367144	0.198304	-0.0257917	0.0100813
cg02367660	0.203921	-0.0237377	0.0195865
cg02369907	0.184886	-0.0268289	0.00478528
cg02370395	0.256774	-0.0261162	0.0238077
cg02371119	0.198927	-0.0198359	0.0294919
cg02372889	0.0374483	-0.0273472	0.00525178
cg02374486	0.794943	-0.0337459	0.00584998	0.803	-0.035	0.00875646
cg02375320	0.201267	-0.0325807	0.0292783
cg02376097	0.867552	-0.0153358	0.0102264
cg02376703	0.285506	-0.0217993	0.0315871
cg02377021	0.904775	-0.0169289	0.0483223	0.909	-0.001	0.0450007
cg02378269	0.228155	-0.0232206	0.0422515
cg02380585	0.192469	-0.03085	0.0339035
cg02383154	0.16786	-0.0285676	0.0140137
cg02384481	0.16536	-0.0389794	0.0266549
cg02386420	0.163841	-0.0158764	0.0323884	0.04	-0.009	0.0313747
cg02386983	0.136169	-0.0180219	0.00940898
cg02392179	0.0871644	-0.0383223	0.0373268
cg02392619	0.190345	-0.0236467	0.0192276
cg02393030	0.206259	-0.0222452	0.0494758
cg02393514	0.41284	-0.0163356	0.0344146
cg02394395	0.78815	0.0272924	0.0206555	0.778	0.028	0.00997629
cg02395086	0.212924	-0.0297823	0.019017
cg02397176	0.188944	-0.0290826	0.0120838
cg02397497	0.184078	-0.0256184	0.00779502
cg02401399	0.105442	-0.0304813	0.0336948
cg02402091	0.684626	-0.0278074	0.0162686
cg02403180	0.20873	-0.0250382	0.0272007
cg02403395	0.187808	-0.0214759	0.0254263
cg02403931	0.61722	0.0258753	0.00613002	0.617	0.023	0.0107507
cg02405213	0.639149	0.0707461	0.00567896	0.621	0.075	0.00351102
cg02410887	0.361463	-0.0234482	0.0354087
cg02411995	0.778383	-0.0194144	0.00582987
cg02415029	0.335773	-0.0331311	0.0193268
cg02420850	0.213583	-0.030481	0.00287306
cg02424715	0.854692	-0.0190738	0.0445577
cg02425709	0.212666	-0.0227298	0.00335482	0.086	-0.012	0.00986936
cg02426464	0.582122	-0.0174609	0.0196163	0.362	-0.014	0.0367103
cg02426623	0.614858	-0.0294847	0.00720154
cg02427230	0.184404	-0.0246445	0.0106283
cg02430385	0.219969	-0.0311773	0.0111835
cg02432528	0.198402	-0.0185601	0.0181128	0.051	-0.008	0.0477931
cg02435109	0.193375	-0.0169592	0.0150068
cg02435538	0.759019	-0.0263601	0.0173584	0.734	-0.026	0.0465389
cg02441747	0.155807	-0.0206483	0.00924676
cg02442412	0.199424	-0.0105313	0.0305358
cg02444961	0.1895	-0.0286929	0.00931994
cg02451730	0.172649	-0.0224701	0.010686
cg02453462	0.266699	-0.0235125	0.0251748
cg02454464	0.265537	-0.0194486	0.0233216
cg02454750	0.750151	-0.0201669	0.0252577
cg02455615	0.122662	-0.0204449	0.0224784
cg02456226	0.221513	-0.013607	0.0331273
cg02456261	0.525623	-0.046899	0.0395231
cg02456292	0.221361	-0.0204637	0.0144644
cg02460426	0.148948	-0.0178899	0.0355995
cg02461011	0.279654	-0.022182	0.00394123	0.135	-0.015	0.0166055
cg02461956	0.159362	-0.0198744	0.0129067
cg02463253	0.289292	-0.0217083	0.033987
cg02463418	0.199907	-0.027235	0.0185016
cg02466321	0.210427	-0.0335821	0.0115724
cg02469330	0.251755	-0.0223213	0.0112135
cg02469790	0.208695	-0.0244046	0.00553878
cg02472291	0.176954	-0.0246008	0.0489916
cg02472348	0.262496	-0.0216407	0.0196052
cg02473195	0.230283	-0.0176635	0.0484647
cg02473606	0.336627	-0.0194888	0.0424494
cg02474625	0.945234	-0.00195924	0.0266978
cg02475474	0.607898	0.0264417	0.0116846	0.518	0.035	0.00763403
cg02478379	0.280301	-0.0284787	0.0294539
cg02478721	0.244666	-0.0338987	0.00930992
cg02478907	0.269096	-0.0355232	0.00304647
cg02481000	0.797026	-0.0336142	0.000338136	0.801	-0.028	0.0188164
cg02481256	0.387484	-0.0169382	0.0463939
cg02481642	0.208813	-0.0234716	0.0107461
cg02482218	0.233543	-0.0211519	0.0276712
cg02482346	0.443068	-0.023893	0.0186303
cg02482700	0.150008	-0.0153595	0.0250299	0.059	-0.008	0.0163496
cg02483188	0.856182	0.0110262	0.0466577
cg02483701	0.541435	0.0203228	0.0327296
cg02488887	0.204561	-0.014078	0.0331917
cg02490934	0.992957	-0.0182462	0.00127386
cg02491276	0.204146	-0.0218395	0.0272295
cg02491696	0.168959	-0.0202078	0.0207245	0.032	-0.013	0.0231526
cg02491754	0.286603	-0.0422266	0.0017836	0.257	-0.037	0.0241431
cg02492778	0.149248	-0.0164656	0.0324847
cg02492791	0.197023	-0.020833	0.018142
cg02495395	0.376105	-0.0114321	0.0475242
cg02497062	0.278723	-0.0301334	0.00492226
cg02498702	0.7468	-0.0159349	0.0184621
cg02498983	0.237474	-0.0227211	0.04466
cg02499494	0.176698	-0.0182432	0.0187284
cg02502307	0.347435	-0.0281421	0.0136821
cg02504521	0.41143	-0.0329371	0.0101259
cg02506501	0.888746	-0.0121195	0.0455994
cg02507175	0.174481	-0.01209	0.0275638	0.062	-0.003	0.0129891
cg02508567	0.197921	-0.0236588	0.00105769	0.086	-0.016	0.00373314
cg02510471	0.248213	-0.0127978	0.0225115
cg02512202	0.235495	-0.0217092	0.0336407
cg02513485	0.37773	-0.0200257	0.0158787
cg02519037	0.193699	-0.0242907	0.0176901
cg02522523	0.209878	-0.0265067	0.0238121
cg02527047	0.176082	-0.0166337	0.0281976
cg02527112	0.0428477	-0.019661	0.0325772
cg02527669	0.192395	-0.0282435	0.0353389
cg02529627	0.225026	-0.0177962	0.0236368
cg02530437	0.21659	-0.0202877	0.0110189
cg02533787	0.303886	-0.0240894	0.016465
cg02536045	0.166758	-0.0151828	0.0291937	0.059	-0.013	0.00502006
cg02538772	0.799838	-0.0181294	0.0177728	0.881	-0.023	0.0147995
cg02538852	0.30099	-0.0180562	0.0313015
cg02539855	0.20767	-0.0286428	0.0102096
cg02545106	0.18507	-0.029732	0.0163857
cg02547025	0.174239	-0.0163696	0.0225481	0.05	-0.005	0.00328534
cg02547269	0.171639	-0.0192926	0.0202171
cg02551232	0.14585	-0.013325	0.0340911
cg02552311	0.180641	-0.0237902	0.021571
cg02553284	0.223101	-0.0317867	0.00986791
cg02557189	0.181974	-0.0296989	0.0098749
cg02557695	0.26215	-0.0198359	0.0153353
cg02558364	0.21801	-0.0258276	0.0235507
cg02564761	0.249775	-0.02376	0.0239384
cg02567958	0.331392	-0.0298975	0.0198946
cg02569554	0.697671	0.0179987	0.0181066	0.694	0.037	0.000425866
cg02569613	0.195964	-0.0205424	0.0477629
cg02574175	0.51751	-0.0194006	0.0396993
cg02577049	0.258681	-0.0242442	0.0195827
cg02579620	0.500125	-0.0310482	0.0243397
cg02581653	0.630452	-0.0255338	0.0307582
cg02581909	0.214993	-0.0151803	0.0402417	0.066	-0.012	0.00925376
cg02582973	0.132689	-0.00763867	0.0242633
cg02582997	0.816691	0.0191858	0.0498914
cg02583309	0.159288	-0.0205409	0.0109667
cg02583525	0.197015	-0.0222751	0.0300634
cg02584459	0.247352	-0.0249491	0.0386074
cg02585702	0.398	-0.035807	0.0351519
cg02586610	0.157449	-0.0153364	0.0270367
cg02589828	0.230766	-0.0250927	0.0498565
cg02592062	0.508067	-0.0256001	0.014667
cg02592615	0.21541	-0.0172682	0.0289656	0.073	-0.011	0.0258958
cg02593579	0.181275	-0.0171822	0.0412277	0.046	-0.012	0.0122505
cg02593932	0.168503	-0.0262635	0.013626
cg02595120	0.0943094	-0.0343537	0.0341392
cg02595832	0.171754	-0.0286748	0.0107869
cg02596153	0.259366	-0.0285825	0.0215174
cg02597128	0.472975	-0.032082	0.025366
cg02598978	0.207046	-0.0223832	0.00311699
cg02599463	0.177886	-0.0204628	0.0410992
cg02602182	0.211873	-0.0199897	0.0267655
cg02602915	0.222533	-0.0241425	0.0100572
cg02604290	0.19449	-0.0251027	0.00254704
cg02604675	0.0896125	-0.0194869	0.0169741
cg02605370	0.231079	-0.0259207	0.00942583
cg02606808	0.17346	-0.0305255	0.00834675
cg02607544	0.192836	-0.0211571	0.0298654
cg02608292	0.178794	-0.012449	0.0399014	0.087	-0.004	0.0460965
cg02610723	0.384771	-0.0116062	0.0378039
cg02611031	0.232752	-0.0188995	0.0223798
cg02620228	0.186423	-0.0242457	0.0108258
cg02621020	0.176369	-0.0133612	0.0302995	0.04	-0.007	0.000348849
cg02623050	0.198069	-0.032528	0.00129187
cg02624701	0.552782	-0.0434751	0.0140153
cg02625641	0.148447	-0.0236032	0.0229539
cg02627531	0.141055	-0.0284751	0.00533335
cg02627657	0.415744	-0.0219512	0.0392624
cg02629281	0.213857	-0.0282676	0.0221045
cg02630553	0.163617	-0.0313851	0.0061743
cg02630694	0.317795	-0.0220428	0.0485049
cg02631906	0.19404	-0.025674	0.00853617
cg02633838	0.157786	-0.0193797	0.0284637	0.037	-0.016	0.0112493
cg02634712	0.199882	-0.0227325	0.0122744
cg02640260	0.211242	-0.0253544	0.00942168
cg02643677	0.886495	-0.0155522	0.0425325
cg02646491	0.197136	-0.024542	0.0364091
cg02647878	0.213685	-0.0266374	0.0224112
cg02653559	0.0839193	-0.0211493	0.0476461
cg02653800	0.176105	-0.0186064	0.0370879
cg02654360	0.148549	-0.025394	0.0109632
cg02654940	0.986763	-0.0184951	0.046718
cg02657800	0.217199	-0.0115799	0.0440077
cg02658488	0.214429	-0.0264714	0.0210421
cg02661426	0.180606	-0.0149376	0.0356026
cg02662003	0.245647	-0.0172262	0.0427014
cg02667467	0.28091	-0.0215285	0.0142834
cg02671603	0.904141	0.0463494	0.0178134
cg02676375	0.346381	-0.0244507	0.00810403
cg02677635	0.981415	-0.00528371	0.0046854
cg02680566	0.799883	-0.0311731	0.034095
cg02684104	0.413349	-0.0466911	0.000657771
cg02685016	0.184067	-0.0260522	0.0151679
cg02689506	0.18548	-0.0197261	0.0331404
cg02690350	0.124215	-0.013645	0.00952214
cg02692785	0.282231	-0.0283687	0.00865933
cg02693210	0.419807	-0.0241712	0.00484172
cg02694099	0.496095	-0.0450791	0.0294913
cg02694676	0.322516	-0.0204362	0.0135376
cg02696790	0.184916	-0.0268186	0.00718635
cg02699635	0.824116	-0.0214592	0.0204102
cg02700891	0.21954	-0.0205042	0.0496294
cg02703816	0.744396	0.0224438	0.00736504	0.747	0.026	0.0096643
cg02705752	0.779161	-0.00994192	0.0486106
cg02705837	0.158206	-0.0197049	0.0450554
cg02706653	0.20452	-0.0229569	0.0106694
cg02708401	0.189057	-0.0252455	0.0221567
cg02710571	0.178142	-0.0151248	0.0155352
cg02711647	0.23997	-0.031086	0.0261245
cg02712145	0.248071	-0.0117651	0.0302216
cg02713138	0.165908	-0.0199643	0.0124817
cg02714065	0.20204	-0.03116	0.0151039
cg02714566	0.155693	-0.0172255	0.0118666
cg02716317	0.987949	-0.00702167	0.0476925
cg02721065	0.790375	0.0357873	0.0369743
cg02721665	0.221008	-0.0170059	0.0484055
cg02723311	0.219568	-0.019449	0.018124
cg02725692	0.438988	-0.0442596	0.0331308
cg02725795	0.117823	-0.0259616	0.000950366
cg02725885	0.234429	-0.0248577	0.0070224
cg02726501	0.567264	0.0268435	0.0135098	0.587	0.038	0.00207646
cg02731293	0.198686	-0.0185241	0.0219937
cg02732583	0.229492	-0.0265724	0.0191336
cg02733847	0.206407	-0.025191	0.0175178
cg02735652	0.195734	-0.0196768	0.0167019
cg02740950	0.246483	-0.0296189	0.00758128
cg02743222	0.230531	-0.0196115	0.0338237
cg02744536	0.200369	-0.0203029	0.0175852
cg02745211	0.144818	-0.0302655	0.0190865
cg02745847	0.27869	-0.0279967	0.022996
cg02746232	0.937153	-0.02572	0.00313982
cg02748539	0.189069	-0.024738	0.0178266
cg02749148	0.205137	-0.0149458	0.0493682
cg02750587	0.128304	-0.0180106	0.0293909
cg02750935	0.166279	-0.01974	0.011468	0.075	-0.01	0.0207196
cg02752882	0.180531	-0.023127	0.00564454	0.052	-0.01	0.0171475
cg02757179	0.755865	-0.0315815	0.0207492
cg02758272	0.231423	-0.0182349	0.0267941
cg02758674	0.196883	-0.0159944	0.0294468	0.071	-0.007	0.025024
cg02763536	0.0874003	-0.0456752	0.0212827
cg02767601	0.161987	-0.0282822	0.00191132
cg02771619	0.191677	-0.0238865	0.0391949
cg02772910	0.74765	-0.0246021	0.0255242
cg02773050	0.470883	-0.0325314	0.0231408
cg02775028	0.170052	-0.0221596	0.0326424
cg02776251	0.197744	-0.0185354	0.0462001
cg02779948	0.199927	-0.0221504	0.045172
cg02782889	0.219302	-0.0195356	0.0493243
cg02785792	0.238658	-0.023767	0.0163376
cg02792278	0.80555	0.0172825	0.0353213	0.758	0.028	0.0134269
cg02792655	0.184162	-0.0200224	0.0283175
cg02795029	0.182359	-0.0288386	0.00426749
cg02805822	0.202082	-0.014647	0.041441
cg02805871	0.236108	-0.0169256	0.0121031
cg02806452	0.199129	-0.02557	0.0200673
cg02806802	0.84295	-0.0277661	0.00080359
cg02807882	0.994035	-0.0166334	0.000270722
cg02808257	0.837985	-0.0163126	0.0462006
cg02809009	0.180623	-0.0228745	0.0194859
cg02810043	0.194732	-0.031766	0.00212974	0.073	-0.015	0.0412666
cg02810692	0.990068	-0.00682396	0.0334611
cg02815282	0.141127	-0.0213105	0.0138644
cg02816729	0.318698	-0.0282726	0.0049467
cg02820072	0.837332	0.0219016	0.0167034	0.831	0.026	0.0136763
cg02833614	0.762621	0.0157738	0.0249966	0.743	0.033	0.0011165
cg02835038	0.227266	-0.0174125	0.0138436
cg02835343	0.225498	-0.0288642	0.00198235
cg02835421	0.450735	-0.016821	0.0396052
cg02835734	0.175146	-0.0158834	0.0095271
cg02835848	0.314164	-0.0248192	0.00038799
cg02835874	0.813674	0.0147567	0.0444919	0.751	0.022	0.0223334
cg02836919	0.162215	-0.0139104	0.0246041
cg02837128	0.539299	-0.0479787	0.000296464
cg02837488	0.198217	-0.0303724	0.00911554
cg02839220	0.198101	-0.0204011	0.0139178	0.054	-0.008	0.0413675
cg02843277	0.76746	-0.0378281	0.00903643
cg02845890	0.25924	-0.0323914	0.00576791
cg02850821	0.152496	-0.015188	0.0195347
cg02852421	0.938493	-0.0109555	0.0454031
cg02856109	0.171555	-0.0313675	0.00174861
cg02859319	0.755267	0.0323226	0.0248639	0.761	0.024	0.00983363
cg02867514	0.52339	-0.0304128	0.00747687
cg02868976	0.591119	-0.0454267	0.00574726
cg02869649	0.202942	-0.0220364	0.00791772	0.051	-0.003	0.0481255
cg02872868	0.999936	-0.000344199	0.0197219
cg02875834	0.201681	-0.012039	0.0432006
cg02878284	0.613743	-0.0179924	0.022872
cg02881434	0.155551	-0.0146573	0.023256	0.07	-0.009	0.0235648
cg02884346	0.244904	-0.0256066	0.00873484
cg02886522	0.186956	-0.0217695	0.00715156
cg02887248	0.1916	-0.0197545	0.0105711	0.081	-0.015	0.013348
cg02888131	0.183355	-0.0278538	0.018298
cg02891664	0.177308	-0.0190187	0.0182598
cg02892961	0.126068	-0.0135369	0.0309533
cg02893180	0.236927	-0.0357023	0.00220442
cg02893348	0.898006	0.0235922	0.0333646	0.736	0.031	0.0152981
cg02895319	0.239536	-0.0255405	0.0201553
cg02896250	0.670408	0.0213199	0.0237716
cg02896318	0.207532	-0.021732	0.00879304
cg02898212	0.216074	-0.00986051	0.0385649
cg02902617	0.711785	-0.0206878	0.0221511	0.715	-0.031	0.00517249
cg02903601	0.172702	-0.0155659	0.0485224
cg02905881	0.155666	-0.020598	0.0151079
cg02907374	0.194706	-0.0410605	0.00163649
cg02907768	0.186289	-0.0269256	0.0063234
cg02908709	0.132511	-0.0229194	0.00330368
cg02908900	0.204786	-0.0269656	0.0232607
cg02913089	0.231585	-0.031354	0.00522898
cg02913364	0.224564	-0.0180761	0.0110622	0.076	-0.006	0.0319677
cg02914422	0.272311	-0.0255121	0.0289986
cg02915746	0.161269	-0.0315166	0.00191413
cg02916409	0.359116	-0.019609	0.0498203	0.207	-0.019	0.0305675
cg02917210	0.189064	-0.0158986	0.0237099	0.075	-0.008	0.0334057
cg02917972	0.159515	-0.013504	0.0492204
cg02918101	0.178996	-0.031706	0.00182229
cg02918224	0.192478	-0.0320518	0.00633996
cg02919615	0.318529	-0.0302814	0.01726
cg02921779	0.180485	-0.026711	0.0166453
cg02924562	0.194254	-0.0255526	0.045007
cg02926266	0.614283	-0.0249737	0.00506436
cg02927836	0.215881	-0.0281132	0.0169826
cg02929073	0.155196	-0.024887	0.00207041	0.079	-0.012	0.0119493
cg02930866	0.582274	-0.0315173	0.041225
cg02931467	0.934917	-0.0209813	0.019927
cg02932736	0.20397	-0.0213488	0.0137446	0.043	-0.011	0.000807466
cg02933478	0.183925	-0.0266134	0.0105228
cg02933639	0.607363	-0.0273541	0.0272919
cg02934600	0.276774	-0.0268987	0.0202671
cg02936290	0.549222	-0.0244083	0.04039
cg02938429	0.267633	-0.0145857	0.0494032	0.243	-0.016	0.0385499
cg02938682	0.178262	-0.0311455	0.00370202
cg02939019	0.179151	-0.0303133	0.00922686
cg02941376	0.204449	-0.018304	0.0144732
cg02941816	0.168022	-0.0194841	0.0185153
cg02943578	0.199493	-0.0187761	0.0361542
cg02943604	0.344928	-0.0251085	0.024179
cg02948884	0.286245	-0.0149765	0.0436362
cg02951738	0.206406	-0.0171329	0.028236
cg02953545	0.745761	0.0330854	0.0381763	0.712	0.038	0.034905
cg02954123	0.951991	0.0123526	0.0427828
cg02954212	0.196665	-0.0333538	0.00543624
cg02954562	0.228394	-0.0279052	0.00991652
cg02955354	0.622718	-0.0324127	0.00735295
cg02955911	0.252923	-0.0227716	0.0121111	0.069	-0.006	0.0464447
cg02957340	0.211934	-0.0247509	0.0134552
cg02959609	0.203033	-0.0226903	0.00325802
cg02961109	0.181496	-0.0187465	0.0242765
cg02961807	0.237846	-0.025635	0.0232547
cg02964724	0.19479	-0.0217183	0.00693774
cg02965078	0.36861	-0.0140819	0.0494828
cg02969422	0.996336	0.0019974	0.0242778	0.878	0.023	0.0260842
cg02971654	0.193908	-0.0198042	0.00423567
cg02971882	0.1617	-0.0177473	0.0272462	0.044	-0.011	0.0117398
cg02972188	0.161228	-0.0149355	0.0382733
cg02973693	0.884906	-0.0248256	0.0491159
cg02974928	0.194758	-0.0303366	0.00540525
cg02974931	0.179523	-0.0285986	0.00884319
cg02975505	0.92835	-0.0093695	0.0478708
cg02976543	0.185522	-0.018941	0.0118792
cg02977954	0.964251	-0.0226215	0.0117779
cg02978421	0.205359	-0.0163087	0.0331696	0.073	-0.006	0.0306036
cg02979923	0.229601	-0.0247297	0.0292353
cg02981443	0.223137	-0.0206431	0.034547
cg02985708	0.150029	-0.0138307	0.020263
cg02985724	0.205316	-0.0278785	0.025895
cg02987635	0.959287	-0.014334	0.00938525
cg02988025	0.177523	-0.0153559	0.0138925	0.084	-0.01	0.0459563
cg02989521	0.20377	-0.0233519	0.0240941
cg02994399	0.380481	-0.0310647	0.0449507
cg02994645	0.19311	-0.0161917	0.0111627	0.124	-0.011	0.0293903
cg02994863	0.193744	-0.0273257	0.012737	0.134	-0.019	0.0102404
cg02996869	0.171451	-0.0301002	0.0225045
cg03000848	0.80883	-0.0208362	0.0176719	0.85	-0.028	0.00176967
cg03001832	0.251663	-0.0165468	0.0256309
cg03002526	0.995177	-0.011415	0.0284348
cg03004497	0.187532	-0.0293812	0.00416147
cg03005121	0.210038	-0.0224779	0.0277472
cg03005685	0.175269	-0.0237281	0.0101609
cg03008387	0.642543	-0.0474573	0.0270342
cg03008693	0.207389	-0.0254406	0.0170885
cg03010756	0.813732	0.0379173	0.0385021	0.798	0.027	0.00727143
cg03014622	0.244058	-0.0220566	0.0454307
cg03019033	0.174306	-0.0222352	0.016939
cg03024372	0.223393	-0.0291781	0.0260995
cg03024660	0.40663	-0.0488399	0.0185624
cg03026462	0.218151	-0.027642	0.00378513
cg03027239	0.831239	-0.00938149	0.0371241
cg03028236	0.263705	-0.0154375	0.0327183
cg03030757	0.232667	-0.0284684	0.00962581
cg03031609	0.191881	-0.0169152	0.0363985
cg03032214	0.164196	-0.0251502	0.049858
cg03032512	0.432332	0.0217562	0.0394462	0.334	0.039	0.00687367
cg03033182	0.988923	-0.00600632	0.0388398
cg03033688	0.375556	-0.0297995	0.0394124
cg03043127	0.400454	-0.026966	0.0203437
cg03045323	0.382701	-0.0249222	0.0068064
cg03045425	0.206283	-0.0230529	0.0128627
cg03046371	0.310789	-0.0385705	0.010554
cg03048084	0.186562	-0.0251061	0.0136298
cg03049767	0.882146	-0.0160594	0.031578
cg03052970	0.177458	-0.0321658	0.00165798
cg03053374	0.192734	-0.0193694	0.00627254
cg03053826	0.215872	-0.0233072	0.0367847
cg03054576	0.215064	-0.0179664	0.0193592	0.054	-0.011	0.00210525
cg03057083	0.217297	-0.0227214	0.0258727
cg03057173	0.804899	0.0113114	0.0451778
cg03059131	0.182012	-0.0267967	0.0182201
cg03064145	0.252441	-0.021424	0.0278369
cg03065467	0.25531	-0.0119721	0.0268237
cg03070297	0.22632	-0.0312837	0.00642571
cg03071102	0.788141	-0.0257468	0.0154111
cg03072003	0.82659	-0.0150127	0.017986
cg03072286	0.284285	-0.0298237	0.0106722
cg03072621	0.076385	-0.0311446	0.0210728
cg03073851	0.117683	-0.0162427	0.0439554
cg03076319	0.217561	-0.0262739	0.0126005
cg03077533	0.801797	-0.0149238	0.0120165
cg03077671	0.646323	-0.0284536	0.0216595
cg03078690	0.742255	-0.023891	0.0223529	0.74	-0.023	0.0404914
cg03080538	0.916792	-0.00928256	0.0276819
cg03082517	0.188522	-0.0247051	0.0198624
cg03085712	0.222421	-0.0311765	0.00110551
cg03085719	0.568797	-0.0191363	0.0147113
cg03087610	0.191488	-0.0298709	0.0164703
cg03089475	0.477311	-0.025122	0.0462411
cg03091851	0.993047	-0.00431862	0.017949
cg03092191	0.166164	-0.021702	0.0111663
cg03092918	0.208024	-0.0193067	0.0173235
cg03094519	0.239641	-0.0254279	0.0136965
cg03094728	0.805055	-0.0334684	0.0146836
cg03096126	0.177285	-0.0253521	0.0179791
cg03100196	0.174913	-0.0151109	0.0159759	0.066	-0.008	0.0114501
cg03101422	0.124834	-0.0190228	0.00477853	0.053	-0.013	0.000199926
cg03103218	0.10507	-0.0398586	0.00821076
cg03104704	0.164958	-0.0274334	0.0021951
cg03106288	0.192952	-0.0149389	0.0276977
cg03109101	0.287797	-0.0253368	0.0138128
cg03109827	0.0860422	-0.026229	0.0375269
cg03110491	0.281847	-0.0195421	0.00598443
cg03110787	0.548031	-0.0226858	0.0287783
cg03110901	0.237528	-0.0231387	0.0188221
cg03111498	0.237336	-0.0256043	0.0202836
cg03111502	0.213646	-0.0270875	0.00624446
cg03115558	0.228483	-0.0346788	0.00410201
cg03119731	0.188856	-0.0306579	0.0130377
cg03120091	0.165741	-0.0254483	0.0276376
cg03120116	0.229461	-0.0155315	0.0450284
cg03122624	0.218885	-0.0230004	0.0106234
cg03122669	0.163515	-0.0264715	0.00387053	0.054	-0.011	0.0234025
cg03123289	0.224034	-0.0153497	0.00516799
cg03124636	0.307463	-0.0404746	0.0182707
cg03129384	0.220065	-0.0224427	0.0117118
cg03129910	0.171132	-0.0181702	0.0282587	0.025	-0.011	0.000676248
cg03131732	0.159365	-0.02143	0.00935151
cg03132532	0.160627	-0.027186	0.00481286
cg03132773	0.162301	-0.0279766	0.00231678	0.055	-0.006	0.0321273
cg03135061	0.210955	-0.0305459	0.0124499
cg03136323	0.695303	-0.0160105	0.0331538
cg03136646	0.304554	-0.0303212	0.0357957
cg03139053	0.310644	-0.0317873	0.0287787
cg03139228	0.833562	0.0210724	0.0446359	0.778	0.026	0.01585
cg03141482	0.152269	-0.0151088	0.0234493	0.036	-0.004	0.0159591
cg03145134	0.155214	-0.0172726	0.0159229	0.044	-0.011	0.0106572
cg03145999	0.214044	-0.028538	0.00750696
cg03146993	0.186879	-0.0329457	0.00732675
cg03149313	0.126971	-0.0176182	0.00983838
cg03151187	0.175992	-0.0317169	0.00534137
cg03154774	0.994832	-0.00694694	0.0119489
cg03157040	0.262677	-0.0280683	0.00842727
cg03157115	0.768562	0.0183812	0.0307737
cg03160637	0.212646	-0.016579	0.0437508
cg03160740	0.20284	-0.0206356	0.00765953
cg03162032	0.200465	-0.0207397	0.0157757
cg03162045	0.224218	-0.0275663	0.018695
cg03163759	0.684204	0.0167253	0.0393766
cg03164238	0.213433	-0.0234382	0.0460232
cg03164275	0.211142	-0.0212939	0.0195647
cg03164928	0.613782	0.0267057	0.00992856
cg03165378	0.990147	-0.0125222	0.00386993
cg03167275	0.169879	-0.0242719	0.00565945
cg03167683	0.172599	-0.0207553	0.00460878
cg03170619	0.171797	-0.0155093	0.018929
cg03171300	0.532903	-0.0200153	0.0383215
cg03171361	0.20754	-0.0224508	0.0288203
cg03172801	0.206541	-0.0168267	0.023622
cg03174768	0.877794	-0.00939059	0.0451202
cg03175975	0.450908	-0.0264407	0.034518
cg03177551	0.207985	-0.0241329	0.0085185
cg03181248	0.193042	-0.0251481	0.0363444
cg03181582	0.221045	-0.0292601	0.0201012
cg03182819	0.176467	-0.019953	0.00800817
cg03182958	0.199446	-0.0415167	0.00235458
cg03183872	0.200217	-0.0271316	0.00230927	0.116	-0.014	0.0310085
cg03184243	0.200871	-0.01165	0.040715
cg03184366	0.9779	-0.0265042	0.00502674
cg03185820	0.17	-0.0179334	0.021327	0.057	-0.008	0.0120414
cg03186986	0.182632	-0.0234252	0.010491
cg03187301	0.592231	-0.038369	0.00275326
cg03193322	0.479977	0.0463618	0.0297035	0.272	0.073	0.00228335
cg03196381	0.271003	-0.0261021	0.0114903
cg03199124	0.190684	-0.0199057	0.0255492
cg03199651	0.237633	-0.0240835	0.0229433
cg03200052	0.168536	-0.0135766	0.026205	0.059	-0.006	0.0403771
cg03202884	0.182085	-0.0213774	0.0128069
cg03202897	0.512839	0.0201576	0.0176876	0.514	0.016	0.0303419
cg03204605	0.205931	-0.031038	0.0106511
cg03205140	0.174214	-0.0339982	0.00333092
cg03209557	0.194102	-0.0239636	0.0212033
cg03210277	0.190499	-0.0287411	0.00530977
cg03213860	0.225904	-0.0207047	0.043093
cg03214422	0.247431	-0.0151219	0.048256
cg03216635	0.9188	0.0224207	0.00662628
cg03217897	0.193958	-0.0263786	0.0061854
cg03218146	0.207229	-0.025199	0.0212139
cg03218988	0.172987	-0.0134422	0.0418058
cg03226000	0.189747	-0.024483	0.00379723
cg03227128	0.195723	-0.0245282	0.0121929
cg03228804	0.147054	-0.0182375	0.00951091
cg03230822	0.200378	-0.0250878	0.0199821
cg03236904	0.267004	-0.0267688	0.0280932
cg03236948	0.290874	-0.0227755	0.0437389
cg03237606	0.165357	-0.0270542	0.0222246
cg03238075	0.937599	-0.0111511	0.0345218
cg03238595	0.17302	-0.0209642	0.0241859	0.035	-0.014	0.0449238
cg03238797	0.193244	-0.0309025	0.013434
cg03242819	0.222962	-0.0344071	0.00862781
cg03244087	0.21125	-0.0142342	0.0423813	0.06	-0.006	0.0393701
cg03245229	0.230134	-0.0196689	0.0168096
cg03247892	0.0831975	-0.0473716	0.00415929
cg03248529	0.929858	0.0500058	0.00294084
cg03250019	0.201641	-0.0152403	0.0443762
cg03255128	0.214141	-0.0276616	0.0173665
cg03257916	0.979755	-0.00407431	0.0274203
cg03263549	0.195288	-0.0237768	0.00395619
cg03269050	0.269995	-0.0196673	0.00712467
cg03270929	0.193787	-0.0315264	0.0108059
cg03271150	0.808893	-0.014207	0.029063
cg03272279	0.250941	-0.0146147	0.044933	0.119	-0.007	0.0387948
cg03272292	0.216707	-0.0245433	0.0154236
cg03273509	0.18511	-0.0165695	0.0319168	0.052	-0.004	0.0165052
cg03273700	0.165683	-0.0188995	0.00741293	0.074	-0.01	0.015239
cg03276167	0.16183	-0.0200949	0.0149053	0.049	-0.01	0.0483672
cg03281426	0.944212	-0.00972063	0.0173868
cg03282439	0.232906	-0.0229161	0.0477919
cg03283048	0.168551	-0.0131382	0.0484445
cg03294066	0.190832	-0.0259432	0.0423183
cg03294619	0.195004	-0.026426	0.0108867
cg03295933	0.177849	-0.0134204	0.0401075
cg03297593	0.253566	-0.0271023	0.0147374
cg03299121	0.190613	-0.02026	0.00368828	0.064	-0.01	0.000302713
cg03305840	0.847621	0.0146268	0.040548
cg03306221	0.251915	-0.0231114	0.0206843
cg03310027	0.880172	0.0145275	0.0247924
cg03314080	0.148422	-0.011011	0.0490933
cg03320255	0.193925	-0.0276163	0.00446167
cg03320827	0.191098	-0.0245334	0.00960112
cg03321003	0.204436	-0.0279712	0.0118061
cg03321592	0.227421	-0.0288731	0.012226
cg03324087	0.192282	-0.0267833	0.00552914
cg03328639	0.333713	-0.0191275	0.0177333
cg03328804	0.187542	-0.0102196	0.040188
cg03329165	0.204292	-0.0297189	0.035192
cg03330867	0.177316	-0.0107231	0.0281333	0.084	-0.004	0.0444499
cg03331300	0.254697	-0.0242269	0.0150715
cg03332122	0.192141	-0.0138967	0.0440064
cg03332970	0.183311	-0.0348145	0.000733926	0.064	-0.01	0.0273722
cg03333330	0.228713	-0.0249388	0.0276215
cg03334130	0.176159	-0.0235869	0.010745
cg03335216	0.262557	-0.0227147	0.00741486
cg03339560	0.770656	-0.0208219	0.00610205
cg03339674	0.915491	-0.0142521	0.0353186
cg03340119	0.205616	-0.0256858	0.025004
cg03340523	0.276165	-0.027885	0.0189422
cg03345093	0.187429	-0.0260078	0.0078831
cg03346041	0.196279	-0.0151168	0.0406649
cg03347416	0.239569	-0.0246436	0.0119817
cg03348397	0.0995848	-0.024613	0.0489511
cg03350439	0.248459	-0.0241358	0.0117106
cg03351460	0.21767	-0.0284077	0.0222864
cg03352287	0.256621	-0.0336763	0.00780635
cg03352428	0.193285	-0.0200353	0.0135146
cg03354340	0.186199	-0.024925	0.018562
cg03354476	0.629942	-0.0213383	0.0447651
cg03354957	0.165801	-0.0149103	0.0234868	0.054	-0.007	0.0182207
cg03356026	0.813513	-0.0320176	0.0386569
cg03356900	0.232238	-0.0198018	0.0242985
cg03358769	0.202424	-0.0249181	0.0289202
cg03359731	0.17726	-0.0157616	0.0365479
cg03360374	0.319511	-0.0252258	0.0164245
cg03361379	0.999275	0.000594742	0.0341538
cg03362689	0.234457	-0.0213385	0.0236538
cg03363653	0.23726	-0.0242916	0.0358054
[truncated: 12,414 more rows]
