# Supplementary material for: The epigenetic signature of systemic insulin resistance in obese women
Source: Diabetologia. 2016 Aug 18;59(11):2393–405. doi: 10.1007/s00125-016-4074-5 (PMC5506095; doi:10.1007/s00125-016-4074-5)
Supplement: Supplementary file 11 — (XLSX 83 kb) [file 125_2016_4074_MOESM11_ESM.xlsx]

## Sheet: Blad1
ESM Table 12. DMS in PBMCs after cell-mixture adjustmenta
	cell-mixture adjusted analysis			original analysis (from ST9)
probe	IS average	IR-IS	p	IS average	IR-IS	p
cg00058163	0.538062	0.0201298	0.0236712	0.452561	0.0197735	0.0300574
cg00075920	0.350455	-0.0328733	0.0474183	0.190196	-0.023738	0.0466786
cg00082384	0.540504	0.0214152	0.0297954
cg00084577	0.949796	0.0232956	0.0115259
cg00113096	0.245629	-0.0382283	0.00987381	0.2509	-0.0401465	0.0271401
cg00127150	0.871239	0.0119136	0.0450227
cg00169792	0.336915	0.0610744	0.00355454
cg00184953	0.818174	0.0173157	0.0476865
cg00231927	0.507918	-0.0422015	0.0487727
cg00231945	0.53642	0.0322317	0.0160166
cg00245613	0.826201	0.0181778	0.042606
cg00255919	0.557688	-0.0593924	0.0498583	0.44315	-0.0612112	0.0369926
cg00314892	0.722584	-0.0137002	0.0492104	0.769146	-0.0143815	0.0393556
cg00319912	0.540775	0.0243472	0.0113451
cg00355656	0.757173	0.0239331	0.00366185	0.643368	0.0184905	0.023449
cg00391320	0.63457	0.0211425	0.0062893	0.621307	0.020068	0.00881411
cg00404599	0.406764	0.0297446	0.0239351
cg00407329	0.599824	0.045304	0.0466162	0.503382	0.0449643	0.0382721
cg00431813	0.641572	0.0203073	0.0424746
cg00492070	0.897926	0.0200865	0.0106699
cg00522231	0.903927	0.00737757	0.0440931
cg00536080	0.621468	-0.0227481	0.0227247	0.588702	-0.024108	0.008807
cg00547143	0.800032	-0.0181147	0.00733309	0.764736	-0.0152723	0.0158321
cg00572504	0.810933	-0.0230208	0.0489565
cg00585072	0.494319	-0.0217351	0.0090406	0.551432	-0.02493	0.00805443
cg00594408	0.23391	0.0223225	0.0391092
cg00597076	0.412241	0.0343831	0.0284739
cg00619628	0.871539	0.0205683	0.0114693
cg00637688	0.264727	-0.0209722	0.0335529
cg00711090	0.282179	-0.0323001	0.0313257	0.277609	-0.0290863	0.0362764
cg00734629	0.384451	0.0432206	0.0233121
cg00754253	0.519776	0.0239376	0.0472933
cg00818106	0.515394	-0.0432361	0.0022529	0.333717	-0.0381962	0.0458703
cg00888605	0.665371	-0.0245722	0.0230963	0.61836	-0.0193707	0.0164812
cg00904966	0.186197	0.0368732	0.0293829
cg00910168	0.646031	0.0394834	0.0131761	0.701473	0.0276375	0.0307399
cg00937510	0.202567	-0.0231109	0.0240251
cg00937982	0.2944	-0.070631	0.0214218
cg00947782	0.223713	0.0482956	0.0246569
cg00989904	0.808377	0.0434953	0.0160143	0.733971	0.0401305	0.0430822
cg01001049	0.837412	0.0275889	0.00251828	0.777913	0.022814	0.0400692
cg01050010	0.276164	0.0526667	0.0268922	0.205884	0.0547059	0.0447306
cg01053087	0.187352	-0.0466332	0.0456634
cg01055824	0.649652	0.0252315	0.0222683	0.797197	0.0185385	0.0259605
cg01065960	0.339522	-0.0215514	0.0318593	0.365686	-0.0218007	0.0419653
cg01068808	0.678306	0.0315401	0.0483776
cg01089516	0.912209	0.0155931	0.0169556
cg01119072	0.524927	-0.0262777	0.0298532	0.556127	-0.027623	0.0233288
cg01146063	0.308154	-0.021265	0.0299933
cg01158277	0.288571	0.0420911	0.0473295
cg01225779	0.849673	0.0193789	0.0323827
cg01241798	0.855382	0.0284331	0.0367241
cg01281904	0.616435	0.0324847	0.0321185
cg01311051	0.149546	0.0131738	0.0474235
cg01319701	0.388311	-0.0238514	0.0299559
cg01321673	0.40524	0.0383376	0.017996
cg01327147	0.583962	0.0328848	0.0411891
cg01419539	0.541905	0.0206169	0.0379876
cg01446894	0.524986	0.0286463	0.0341217
cg01496720	0.253056	0.0233176	0.0422688	0.285307	0.02393	0.0282017
cg01520956	0.300202	0.0371398	0.0169744
cg01524894	0.820274	0.018465	0.022612
cg01543179	0.389057	-0.0335851	0.0236784	0.391116	-0.033657	0.0190209
cg01559901	0.570729	0.0182659	0.0488031
cg01577745	0.742597	0.0174896	0.0281502
cg01597553	0.309453	0.0180294	0.0472064
cg01599633	0.629785	0.0278235	0.0314233
cg01607369	0.365331	0.0283594	0.0451937
cg01628528	0.88074	0.0149815	0.016978
cg01678309	0.543759	0.0468163	0.00645324	0.796192	0.0301643	0.0377786
cg01681525	0.500932	0.0326507	0.0339253	0.50929	0.025288	0.037966
cg01710189	0.299448	0.0262309	0.0339695	0.27825	0.0322797	0.0231133
cg01756063	0.779123	0.0186657	0.0466393
cg01761968	0.571013	-0.0386474	0.0081765	0.544312	-0.0384605	0.0116699
cg01770296	0.595961	0.0343815	0.0464191
cg01784614	0.524541	-0.0403975	0.0399842
cg01798157	0.361946	0.0479596	0.0170078	0.327643	0.043136	0.0235998
cg01807688	0.902651	0.0173517	0.0472991
cg01808030	0.18776	0.052149	0.0257933
cg01848457	0.305959	0.0327725	0.0439886
cg01864032	0.193196	0.0302129	0.0487896
cg01883195	0.537401	0.0387646	0.0123997
cg01911981	0.93407	-0.0168723	0.0423695
cg01915791	0.246304	0.0323604	0.0462058
cg01952989	0.96251	0.00803079	0.00654668
cg01965462	0.294072	0.0373396	0.0271503
cg02051924	0.651744	0.023977	0.0229481
cg02054108	0.948278	0.0137368	0.00963713
cg02058108	0.302446	0.0377043	0.0431209
cg02065637	0.335022	0.0320679	0.00534423	0.24837	0.0319187	0.00207618
cg02097479	0.485606	0.0408842	0.0369425	0.525562	0.0393527	0.0441933
cg02098565	0.905092	0.0381511	0.0125065	0.87622	0.0188575	0.0334155
cg02098786	0.412351	0.0429805	0.0105588	0.275045	0.0420917	0.0113712
cg02172058	0.748408	-0.0229664	0.00327184	0.682257	-0.0240355	0.0160185
cg02186769	0.210696	0.0372051	0.0129557
cg02203922	0.849566	0.0210631	0.0244462
cg02204262	0.695767	0.0545499	0.000712701	0.629176	0.0528635	0.00482159
cg02241330	0.182237	0.0252011	0.0257083
cg02250431	0.902925	0.0143785	0.0420214
cg02254574	0.248838	0.0339503	0.0229015
cg02276314	0.75916	0.0221031	0.0397933
cg02292364	0.704052	0.0322682	0.0402402
cg02298570	0.223574	0.0319408	0.0034444	0.262601	0.0183777	0.0483014
cg02312525	0.527969	-0.0204035	0.0387547	0.546689	-0.0214087	0.0229627
cg02329527	0.522161	0.0294212	0.0372491	0.585151	0.025436	0.0467452
cg02358653	0.613475	0.0189668	0.0454686
cg02409177	0.32477	0.0278154	0.0135326
cg02487233	0.690172	0.0351511	0.0162178	0.797118	0.0277772	0.0274646
cg02511315	0.625906	0.0298142	0.00463938
cg02564523	0.271688	0.0418665	0.00682251
cg02575691	0.612716	-0.0146828	0.0428123	0.708855	-0.0163357	0.0315846
cg02579509	0.577236	0.0274748	0.0145503
cg02597246	0.801814	-0.0177991	0.00700003	0.824538	-0.0178268	0.0152055
cg02635449	0.5731	-0.0302089	0.044955	0.619232	-0.0287273	0.0344348
cg02640489	0.696366	0.0106965	0.0482206
cg02675527	0.408713	-0.0795324	0.00913756
cg02675652	0.465471	0.0275363	0.0175076	0.536935	0.0156797	0.0291722
cg02697649	0.860314	-0.0463327	0.0384636	0.877332	-0.0521272	0.01505
cg02707176	0.300237	-0.0498323	0.0167286	0.370701	-0.0593528	0.0294241
cg02715006	0.518368	-0.0185464	0.0425281	0.568045	-0.021688	0.0322019
cg02732252	0.310404	0.0439753	0.0284216
cg02763002	0.552162	-0.0460328	0.0312057	0.773947	-0.06252	0.00426732
cg02780029	0.741168	0.0336605	0.0242992	0.740159	0.0332565	0.0144681
cg02828104	0.443608	0.0516997	0.009905	0.479002	0.0488703	0.0195659
cg02866106	0.466017	0.0268	0.0119462
cg02878284	0.660401	0.016771	0.0483332
cg02886208	0.819561	-0.0445368	0.0432368	0.756933	-0.048574	0.0389026
cg02924487	0.645198	0.0169212	0.0415496
cg02936290	0.363202	0.0325044	0.0324456	0.345384	0.0342883	0.0262264
cg02938172	0.536048	0.0341988	0.0299087	0.510137	0.0366298	0.0154071
cg02943604	0.304636	-0.0262563	0.0338012
cg02958263	0.215323	-0.0397453	0.0228502
cg02978139	0.917219	0.0140128	0.0473867
cg02987906	0.448293	0.0430776	0.0166731
cg02989257	0.567015	0.0368166	0.00285505	0.747461	0.023201	0.0229468
cg02992546	0.338681	0.039489	0.0255134
cg02993606	0.833467	0.0382245	0.0390554
cg02995710	0.753674	-0.0583563	0.0047887	0.646454	-0.0551245	0.00367628
cg02996181	0.392711	0.0343409	0.0423635
cg03011941	0.239131	0.0310168	0.0437256
cg03066323	0.816056	0.0145857	0.0457808
cg03121834	0.571521	0.0192837	0.0450897
cg03131171	0.204506	0.0280498	0.0381344
cg03148889	0.634397	0.0440292	0.0183074	0.734634	0.0377213	0.0161735
cg03185704	0.373787	-0.0473937	0.0193404	0.253463	-0.0491971	0.0124686
cg03271150	0.789245	0.0175231	0.0105487
cg03330710	0.269356	0.0294798	0.01935
cg03345454	0.768863	-0.0485946	0.0394566	0.807941	-0.055815	0.0191254
cg03363904	0.821639	0.0149235	0.0157278
cg03382370	0.348141	-0.0563286	0.00554034	0.341187	-0.0504998	0.0167033
cg03408035	0.865168	-0.0211809	0.0419383
cg03427058	0.635763	0.0418504	0.0114444	0.337962	0.049146	0.00122785
cg03457142	0.768383	-0.063474	0.00146234	0.56313	-0.055801	0.00532679
cg03504078	0.526377	-0.0362739	0.0120887	0.52965	-0.0417363	0.00561157
cg03623568	0.755554	-0.0738481	0.0141277	0.6634	-0.116426	0.00211135
cg03726147	0.800629	0.0188976	0.0431182
cg03746015	0.839034	0.0234483	0.0117742	0.769116	0.024652	0.0178216
cg03757805	0.732098	-0.0261617	0.045323
cg03822639	0.529035	0.0228809	0.0418475
cg03829739	0.429047	0.0461992	0.00460943	0.391121	0.047191	0.00704789
cg03833077	0.337512	-0.0331016	0.0412495	0.354599	-0.0367875	0.0409852
cg03847895	0.307324	0.0611816	0.00250117
cg03850711	0.789474	-0.0300291	0.000887845	0.820139	-0.0286028	0.0024287
cg03892308	0.678641	-0.0440618	0.0331575	0.494633	-0.044138	0.00798928
cg03895348	0.712498	-0.0213018	0.0483844	0.775078	-0.027021	0.0278998
cg03909602	0.369503	-0.0224208	0.031409	0.369179	-0.021377	0.0490562
cg03923227	0.425452	0.0401969	0.0181575	0.317544	0.0376225	0.0318104
cg03943674	0.741214	0.0449104	0.0184582
cg03960072	0.272356	-0.0248928	0.00804193	0.27828	-0.0307585	0.00953896
cg03972466	0.269495	0.03038	0.0357706
cg04004632	0.30122	0.0281548	0.0279547	0.152539	0.0396806	0.00186221
cg04006061	0.204706	-0.0229975	0.0423937
cg04010205	0.802997	0.0235393	0.047941
cg04074536	0.790316	0.0221524	0.0133985	0.787717	0.0202655	0.0266336
cg04077363	0.244728	0.0322357	0.0479016
cg04118910	0.865042	0.0210968	0.0102948	0.838804	0.019388	0.025865
cg04139465	0.578996	-0.0544484	0.00270879	0.54762	-0.055979	0.00130477
cg04142555	0.60261	0.0222961	0.023613
cg04169747	0.372949	0.0575263	0.0280193	0.452324	0.0643107	0.00641468
cg04180953	0.633702	-0.0190883	0.0328474	0.666338	-0.0217645	0.0239125
cg04191403	0.499822	-0.028816	0.0472965	0.549409	-0.030765	0.0471065
cg04193015	0.73905	0.0241986	0.00769157	0.636849	0.0214058	0.0114637
cg04220636	0.702283	0.0158529	0.0404456
cg04252928	0.804714	0.0660631	0.00209989	0.632098	0.060373	0.0117214
cg04284530	0.427077	0.0209698	0.0371699
cg04309194	0.646087	-0.0235961	0.00718833	0.75243	-0.029803	0.00204077
cg04344233	0.795236	-0.0169107	0.0345581	0.69358	-0.0172515	0.0406104
cg04435420	0.240243	0.0395005	0.0470801
cg04440283	0.64203	0.0472817	0.00088148	0.650719	0.0423487	0.00240533
cg04462561	0.513712	0.0364608	0.0382232
cg04485799	0.318061	0.0439033	0.0112724
cg04488527	0.568715	0.0259529	0.0423766
cg04582263	0.712473	0.0203687	0.0315612
cg04640885	0.363294	0.0427108	0.0244087	0.245422	0.0387368	0.0444791
cg04647529	0.439417	0.0394125	0.0251292
cg04650653	0.772252	0.0152078	0.0387543
cg04657470	0.190138	0.0338022	0.0494269	0.143411	0.0374035	0.029606
cg04678336	0.741963	-0.0268274	0.00372718	0.722517	-0.0283102	0.00814778
cg04715503	0.243351	0.0654745	0.00710231
cg04781916	0.976905	-0.0205493	0.022585
cg04881903	0.651878	0.0170789	0.0485445
cg04885336	0.327962	0.0144126	0.0430759
cg04887494	0.242339	-0.0245488	0.0435235	0.139082	-0.0220319	0.039278
cg04895233	0.681384	0.0154805	0.0460307
cg04972979	0.445519	-0.0285471	0.0492201
cg05038881	0.374817	0.0363263	0.037045
cg05072100	0.182466	0.0261527	0.0474708
cg05128707	0.66815	-0.03448	0.0492429	0.732048	-0.033328	0.0247438
cg05136650	0.77215	0.0283773	0.0262839
cg05169951	0.587976	0.0221169	0.0324451
cg05184394	0.507178	0.0320401	0.0421873	0.522241	0.029293	0.0427045
cg05185038	0.77381	0.0366284	0.0425615	0.664952	0.040611	0.0432553
cg05195017	0.503566	-0.0517294	0.0240024	0.23976	-0.044676	0.0431521
cg05235540	0.787665	0.0257782	0.0284423
cg05240083	0.557623	0.0365034	0.0170011
cg05255580	0.708777	0.0257943	0.0337139
cg05276360	0.521158	0.0268693	0.0458406
cg05281328	0.642494	0.0172581	0.0270604
cg05285228	0.82825	-0.0371969	0.0323573
cg05331731	0.80907	0.037064	0.00152321	0.781756	0.0307135	0.00760766
cg05334416	0.703614	0.0309401	0.0146456	0.683503	0.0307797	0.0322287
cg05373339	0.623627	0.0478825	0.0041623
cg05373457	0.314949	0.0357511	0.0202165
cg05378118	0.426877	0.0518287	0.00031076	0.3819	0.049541	0.000267804
cg05442477	0.549327	0.0446566	0.0235343	0.65356	0.033215	0.0415043
cg05491587	0.643859	0.060185	0.01076
cg05514043	0.727971	0.0254698	0.0414424
cg05516272	0.377544	0.0412578	0.0472566
cg05517572	0.619333	-0.0229598	0.0433569	0.629169	-0.0221195	0.0272039
cg05563033	0.96053	-0.0610836	0.0214273
cg05603680	0.574396	-0.0267802	0.0421442	0.626785	-0.02982	0.0328617
cg05607577	0.319721	0.018661	0.0401936
cg05630111	0.616403	0.0204414	0.0303422
cg05641903	0.703282	0.0166525	0.0194666
cg05645661	0.795726	-0.0330888	0.0473831
cg05730092	0.636953	0.0412079	0.0039043	0.695552	0.03371	0.00870095
cg05789711	0.222999	0.0272918	0.0363493
cg05820861	0.812327	0.0142783	0.0245314	0.776832	0.0341438	0.0210707
cg05827944	0.295991	-0.0283763	0.03085
cg05834477	0.390108	0.0273424	0.0142499
cg05914060	0.943081	-0.000817549	0.0489611
cg05936091	0.207085	-0.0241182	0.044266
cg05957504	0.707403	0.0321038	0.0208765
cg06020661	0.830033	-0.025526	0.0173251	0.846449	-0.0263665	0.0224301
cg06033764	0.842385	0.0133238	0.0246895	0.86394	0.0122758	0.0450823
cg06045319	0.302217	0.037966	0.044448
cg06048354	0.323735	0.0380232	0.022743
cg06060201	0.460357	-0.0468259	0.0359433	0.464411	-0.0457103	0.0261464
cg06077305	0.852036	0.0316513	0.00403086
cg06096336	0.66999	0.0419374	0.00160082	0.591373	0.0449842	0.00405287
cg06109664	0.205492	0.03298	0.0391283	0.103849	0.028959	0.0461452
cg06150148	0.734529	-0.0425519	0.0024661	0.80091	-0.0420945	0.00298065
cg06154903	0.68269	0.0286235	0.0313915
cg06161099	0.837803	0.021113	0.0320179
cg06222774	0.748511	0.020588	0.0394995
cg06223162	0.360537	0.119645	0.0480146
cg06235438	0.739748	0.0206696	0.0388194
cg06366791	0.240839	0.0263621	0.0229782	0.241673	0.0281386	0.0189202
cg06406458	0.833684	0.127796	0.0210005
cg06454337	0.315989	-0.0156183	0.0181428	0.354044	-0.014479	0.0214958
cg06457011	0.296229	-0.0467606	0.010943	0.288757	-0.0489817	0.0140403
cg06462966	0.907262	0.0162943	0.0432093
cg06483432	0.431975	0.0394151	0.0180095
cg06492112	0.802402	0.0317441	0.0255196
cg06523752	0.798188	-0.0197323	0.0227387	0.858899	-0.0162503	0.0388974
cg06586046	0.595768	-0.0582241	0.0106079	0.522273	-0.0312487	0.0172518
cg06633543	0.841214	0.0139845	0.0469733
cg06671706	0.269506	0.0467386	0.0199124	0.240002	0.048323	0.024762
cg06695691	0.823987	0.0250787	0.0283616
cg06707544	0.272974	-0.0220056	0.00490266	0.214035	-0.0182201	0.00740556
cg06737308	0.651125	0.0680104	0.0262315	0.641407	0.064661	0.0308542
cg06748978	0.768758	0.0274365	0.0438149
cg06759518	0.45875	0.0339822	0.035632
cg06777902	0.340105	-0.0400056	0.0193231	0.239772	-0.0369171	0.0245227
cg06785293	0.728826	-0.0256803	0.0247201	0.707697	-0.020359	0.0177916
cg06785712	0.859638	0.0249296	0.00213962	0.84332	0.024396	0.0116186
cg06800301	0.305219	-0.0081261	0.0465652	0.351162	-0.0115235	0.0331969
cg06804210	0.463337	0.0286196	0.0417179	0.317518	0.0343118	0.0402928
cg06807926	0.52663	0.032637	0.0400593
cg06850996	0.233414	-0.012536	0.0296512
cg06864127	0.563321	-0.0198108	0.0420843	0.565202	-0.0215247	0.032322
cg06881040	0.702653	0.0328316	0.00556762
cg06934971	0.857951	0.0182986	0.0438254
cg06975979	0.47995	-0.0346687	0.0419876	0.388465	-0.0400368	0.0301844
cg06979771	0.505808	-0.0173641	0.0450403	0.550983	-0.0319147	0.00776299
cg07028675	0.314358	-0.0213136	0.0464523
cg07079231	0.962115	0.000896079	0.0413849
cg07100532	0.772747	0.0749179	0.00507116
cg07125469	0.739138	0.023926	0.0310036
cg07157834	0.654524	0.0700573	0.0134462	0.645999	0.0658243	0.0100554
cg07167872	0.398877	0.115987	0.016708	0.434294	0.130076	0.0180161
cg07179872	0.343404	-0.0201506	0.0240108
cg07258474	0.539269	0.0287086	0.0286595
cg07264025	0.57753	-0.0717329	0.0405219	0.693901	-0.07846	0.0132351
cg07266580	0.80885	0.0266309	0.0119783
cg07285276	0.835778	0.0171153	0.0184478	0.821871	0.017849	0.0265356
cg07305933	0.683925	0.0185553	0.022099
cg07344315	0.881484	0.0193209	0.0368624
cg07378067	0.633302	0.0192557	0.00529306	0.697392	0.0110018	0.0335995
cg07416664	0.516605	0.0438736	0.0380025
cg07452625	0.868561	0.0151747	0.0236722	0.791978	0.0267675	0.0227695
cg07485417	0.370144	0.039209	0.0357937
cg07502936	0.680275	0.0238884	0.0494505
cg07524997	0.613792	-0.0505677	0.00414727	0.613798	-0.0545733	0.00185194
cg07553626	0.139215	-0.0133604	0.0337902
cg07594247	0.517892	0.076731	0.0220696	0.576179	0.0774895	0.0268077
cg07615493	0.56494	-0.0403397	0.0202359
cg07622957	0.831046	0.0672502	0.0115324	0.827314	0.0653577	0.00553404
cg07673230	0.517949	0.0302148	0.0381191
cg07676349	0.908339	-0.0296182	0.0328722
cg07683276	0.78784	0.0165472	0.0437152
cg07690127	0.521198	0.0423981	0.0251134	0.505869	0.0337225	0.0408165
cg07730329	0.330255	-0.0557264	0.00706864	0.2937	-0.0590449	0.0153557
cg07745373	0.387743	0.0529614	0.0272661	0.389725	0.059948	0.00689671
cg07751669	0.739486	0.0350397	0.00173502	0.767107	0.0267765	0.0143872
cg07772999	0.577174	0.059529	0.00768028	0.562915	0.061431	0.0131619
cg07802401	0.507332	0.0406378	0.0332975
cg07810162	0.709859	-0.0194487	0.0301602	0.709226	-0.01926	0.0292098
cg07821297	0.471357	0.0315103	0.0112927
cg07839313	0.566023	0.0254094	0.0338585
cg07841477	0.502963	0.0272407	0.0397383
cg07952421	0.928909	-0.0430837	0.0420928
cg07967207	0.808887	0.0177846	0.0235595
cg07971790	0.655462	-0.0442042	0.0454858	0.701604	-0.0139353	0.0423602
cg07992500	0.64717	0.0524999	0.0244449
cg07993743	0.305032	0.0301241	0.0374017
cg08021615	0.568202	0.0287177	0.0432705
cg08024029	0.215754	0.0341717	0.0134868
cg08122070	0.947584	0.0409277	0.02048
cg08122652	0.756434	0.0195562	0.0419383
cg08144588	0.598196	0.0475913	0.0405275
cg08168897	0.391063	0.0258179	0.0173013	0.261766	0.0287038	0.0245453
cg08185798	0.853013	0.0142877	0.047468
cg08201604	0.720661	0.0421166	0.0051643	0.55899	0.0344585	0.0183755
cg08202287	0.716422	-0.0349199	0.0226477	0.559662	-0.0307102	0.0341483
cg08251399	0.475808	0.0397241	0.0390263
cg08264507	0.960047	0.0353528	0.0010286
cg08292050	0.736701	0.0278318	0.0280579
cg08317694	0.604075	0.0297565	0.041246
cg08369368	0.176446	0.0362156	0.0354858
cg08418111	0.469243	0.0433527	0.0182082
cg08421271	0.499354	0.0185466	0.0447174
cg08425070	0.451847	0.0273393	0.0491142
cg08446038	0.378921	-0.0331474	0.0365857
cg08477332	0.458436	-0.0733656	0.0274535
cg08512167	0.332439	0.0349103	0.029785
cg08515989	0.776163	0.0218144	0.037764
cg08534181	0.787754	0.0157397	0.0431535
cg08541962	0.657809	-0.0269637	0.0414353	0.653354	-0.02126	0.0354003
cg08657449	0.909478	-0.0301267	0.00271172	0.877198	-0.0278607	0.00202543
cg08698605	0.226041	0.0188773	0.03386
cg08743634	0.547726	0.0447574	0.0155877	0.638828	0.0404058	0.00320279
cg08768218	0.365719	0.0427542	0.0338443
cg08769507	0.226395	-0.0317545	0.0409634
cg08800777	0.849833	0.0235593	0.00353319	0.870994	0.019808	0.014714
cg08815110	0.760082	-0.0195119	0.0290814	0.808856	-0.0222033	0.0249141
cg08818829	0.61959	0.051788	0.0470421	0.724795	0.0514482	0.0273602
cg08840665	0.644974	0.0253282	0.0410436
cg08869700	0.571384	0.028914	0.0475413
cg08882363	0.216687	-0.0359516	0.0404759
cg08926035	0.879768	0.0155056	0.0185007
cg09015433	0.405476	-0.0408999	0.0254043	0.440387	-0.0420758	0.0213177
cg09053247	0.57784	0.0326427	0.0276406
cg09068031	0.805178	0.0402762	0.000634589	0.791254	0.0384147	0.0019025
cg09167117	0.561161	-0.0113129	0.0496973	0.543716	-0.0132793	0.0335136
cg09173897	0.451592	0.0322731	0.0365641
cg09205595	0.499653	0.0340705	0.0145884
cg09259534	0.648006	0.0396418	0.0337523
cg09278107	0.534167	0.0343591	0.00435778	0.383427	0.03018	0.0319692
cg09305096	0.786589	0.0225168	0.0435719	0.872223	0.0183857	0.0353013
cg09331879	0.765623	0.0191295	0.0417921
cg09342997	0.951894	0.000969286	0.00811175
cg09404376	0.549183	-0.0291752	0.0352504
cg09413013	0.74023	0.0252655	0.00509155
cg09413529	0.603789	0.0295449	0.0105647	0.44581	0.0221677	0.0371193
cg09491104	0.346107	0.0275405	0.0319048	0.329082	0.0249618	0.0385942
cg09518195	0.779132	0.0193563	0.0481468
cg09527270	0.654526	0.0338859	0.0207208
cg09566995	0.484858	-0.0486436	0.0492315
cg09584591	0.475171	-0.0343591	0.0469813	0.399966	-0.037868	0.037668
cg09591542	0.712714	-0.034609	0.0202376	0.656822	-0.0356685	0.0185946
cg09622269	0.550324	0.0208282	0.0257007
cg09635036	0.746817	-0.0442358	0.0495642
cg09660145	0.730528	0.0190424	0.020168
cg09674502	0.843294	0.0108273	0.042311
cg09677268	0.844588	-0.0317078	0.0163652	0.861199	-0.0325675	0.0148988
cg09719217	0.315759	0.0243231	0.0332309
cg09759994	0.334361	-0.0274436	0.0253057
cg09895166	0.644397	0.027502	0.0262594
cg09926783	0.833209	0.026555	0.020622	0.874554	0.0274995	0.0469322
cg09955645	0.613913	-0.0282654	0.0355606
cg09965499	0.838373	0.0208914	0.0295715
cg09968709	0.846883	0.0251542	0.0473448
cg09974287	0.885819	0.016343	0.0233842
cg10085326	0.657542	-0.0276478	0.0490078
cg10105237	0.654495	0.0305	0.0179984	0.588402	0.0280502	0.0192222
cg10124201	0.427554	-0.0142932	0.0281005	0.448189	-0.0169745	0.0277111
cg10151737	0.309386	0.0217869	0.0366244	0.24173	0.0289087	0.00647434
cg10181281	0.190892	-0.0312074	0.0444895
cg10234068	0.181676	-0.01675	0.0499648
cg10265740	0.846181	-0.0277293	0.00798798	0.889732	-0.0371752	0.000428609
cg10283695	0.696138	-0.0377463	0.0419754
cg10289177	0.459041	0.0336303	0.030913
cg10339152	0.439777	-0.0270038	0.0412287
cg10350957	0.834084	-0.0338813	0.00838418	0.860265	-0.0394002	0.0061198
cg10377414	0.905779	-0.0210387	0.0405522
cg10401489	0.657846	-0.0278656	0.0244888	0.841229	-0.0422172	0.00919817
cg10411221	0.591053	0.0201063	0.0460744
cg10415767	0.340299	0.0818449	0.0240257
cg10493855	0.858444	0.0129607	0.0127238	0.851854	0.0131868	0.0300644
cg10508778	0.328479	-0.0314691	0.0387443
cg10534544	0.478656	0.0296038	0.0166214
cg10534904	0.200829	0.0214175	0.0482396
cg10568066	0.344025	0.0718015	0.0327887
cg10583180	0.545102	0.0297552	0.0268717	0.316882	0.0345658	0.0165259
cg10589385	0.617674	0.0548482	0.0127345	0.617006	0.0541355	0.0100858
cg10634136	0.642686	-0.0398797	0.0443322	0.718369	-0.0480042	0.0238879
cg10700718	0.248893	-0.0204013	0.0439955
cg10713715	0.495883	0.0150024	0.0454244
cg10764762	0.640104	-0.0218906	0.043256	0.585081	-0.0230235	0.0367099
cg10786986	0.740929	0.0252377	0.033192
cg10802974	0.621287	-0.0624182	0.0254049	0.520156	-0.0353545	0.0108948
cg10893908	0.637786	0.025964	0.0212148	0.717162	0.0198475	0.0495753
cg10899547	0.215077	-0.0293772	0.0454948
cg10901569	0.841048	0.0174191	0.023768
cg10930308	0.275114	0.0595819	0.0184445
cg10962524	0.749255	0.0265883	0.0191674	0.682194	0.024335	0.0405462
cg10995755	0.47396	0.0393339	0.0216147
cg11007195	0.965193	0.0145289	0.00628339
cg11019172	0.742068	0.0199356	0.0400693
cg11028624	0.876459	0.0236616	0.03147
cg11069430	0.8517	0.020276	0.00529438	0.884931	0.0149525	0.0302129
cg11077631	0.491743	0.0432271	0.0104032
cg11129609	0.648471	0.0241737	0.0114653
cg11144784	0.844382	0.0202651	0.0314203
cg11176135	0.366126	0.0235109	0.019855	0.320028	0.0233317	0.0253329
cg11235259	0.181893	-0.0115995	0.0350301	0.138851	-0.0103427	0.039791
cg11237948	0.487594	0.0222636	0.0476133
cg11275630	0.363365	0.0485449	0.00954861
cg11336696	0.861096	-0.0128153	0.048015
cg11340260	0.628008	0.0142532	0.0476969
cg11360718	0.733754	0.0229064	0.0468253
cg11454095	0.86268	-0.0267849	0.030572	0.857283	-0.0310617	0.0486955
cg11620475	0.491583	-0.0217744	0.0303256
cg11625005	0.358432	0.0454068	0.0112886
cg11684450	0.938955	0.024554	0.00149577
cg11697111	0.220931	0.0251725	0.0356268
cg11699257	0.950248	0.0111032	0.0367486
cg11765362	0.522345	0.0455329	0.0339832
cg11801959	0.810638	0.0136572	0.0340871
cg11813497	0.722393	-0.0276539	0.0184767	0.812367	-0.0257848	0.0423246
cg11827453	0.197654	0.0293573	0.0186647	0.139558	0.0325656	0.0381195
cg11862081	0.50851	-0.0357077	0.0156259	0.575136	-0.033144	0.00485405
cg11866719	0.428367	0.0421514	0.0125252	0.486507	0.0282703	0.0319894
cg11953245	0.376648	0.0268369	0.0324772	0.34327	0.0286218	0.0392646
cg11959399	0.286786	0.0539033	0.0059022	0.341727	0.047842	0.0224856
cg11994115	0.637872	0.0244493	0.0262868
cg12033483	0.716471	-0.0283373	0.0475527	0.70783	-0.0321648	0.0242634
cg12063490	0.464977	0.0338088	0.045119
cg12085698	0.898857	0.0292863	0.0037323
cg12121075	0.928428	0.0151709	0.0484715
cg12128614	0.588647	0.0327324	0.008457	0.677054	0.0304095	0.0224688
cg12141135	0.290442	0.0294501	0.0315327
cg12160741	0.556553	0.038005	0.0036019	0.380124	0.0341593	0.00784518
cg12199221	0.56413	0.039288	0.00970065	0.402117	0.0361925	0.0147509
cg12213811	0.662238	0.0481467	0.00612967
cg12219469	0.83932	0.0261353	0.00677213
cg12361744	0.485637	-0.0377556	0.0254058
cg12361772	0.748665	-0.0446099	0.0263298	0.717683	-0.0229717	0.0223425
cg12385017	0.656257	0.01513	0.0174833
cg12405599	0.920875	0.0148743	0.0329779
cg12449837	0.7826	0.0395745	0.0322001
cg12468255	0.526256	0.0402428	0.0405434
cg12590521	0.256101	0.0293941	0.0321886
cg12633154	0.322254	0.0730743	0.0206323
cg12728606	0.903187	0.0241106	0.00643423
cg12729518	0.739323	-0.02854	0.0464629	0.628468	-0.024865	0.0196823
cg12743727	0.397606	0.0237274	0.044344
cg12748948	0.659134	0.0250879	0.0144511	0.611517	0.0245147	0.0164748
cg12803068	0.590432	0.0649141	0.0361639
cg12807924	0.491109	0.0153998	0.00918567	0.466784	0.0117505	0.015399
cg12824060	0.607507	-0.0424036	0.0411755
cg12906748	0.693605	0.0253861	0.0416094
cg12908607	0.273065	0.0155499	0.0393508	0.199644	0.0199257	0.0256547
cg12958093	0.42725	0.012085	0.0398288	0.445849	0.0129962	0.0366882
cg12963529	0.325354	-0.0241129	0.0122938	0.327193	-0.0269925	0.0123353
cg13045913	0.271978	0.051716	0.0140789
cg13093774	0.314523	0.0332524	0.0489279
cg13191008	0.690238	0.0313564	0.0168603	0.800955	0.0124465	0.0462389
cg13228701	0.84339	-0.0102689	0.0300144	0.645703	0.031873	0.0254485
cg13308137	0.568089	-0.0730301	0.00974935	0.28716	-0.057646	0.0124791
cg13311607	0.276119	-0.0294572	0.0302296	0.193802	-0.0270935	0.0325222
cg13328485	0.836247	0.0242236	0.0120365	0.902559	0.0205915	0.0223195
cg13401893	0.34574	0.065242	0.045018
cg13408347	0.50273	0.0291399	0.00292858
cg13544027	0.757711	0.0269439	0.00704623
cg13558328	0.200947	0.0242245	0.0385783
cg13558754	0.337191	0.033609	0.036521
cg13580107	0.680742	0.0213224	0.047866
cg13587180	0.733238	0.0423897	0.0224724	0.653214	0.045014	0.022834
cg13588086	0.390403	0.039736	0.0356105
cg13606994	0.417668	0.015844	0.0284663	0.364775	0.0157445	0.0239489
cg13733708	0.769662	0.0163224	0.0348913
cg13802354	0.770429	0.0240258	0.0139329	0.763541	0.0237913	0.0395679
cg13866093	0.439813	0.0402768	0.0342052
cg13890379	0.814449	0.0206154	0.0162323	0.551415	0.0527993	0.0321325
cg13902024	0.743905	-0.0405665	0.0305497	0.7808	-0.0292817	0.0125077
cg13918042	0.757437	0.033029	0.0057201
cg13919358	0.548066	0.0450739	0.0493541
cg13929206	0.418076	0.0372652	0.0218421
cg13935558	0.752516	0.0345863	0.0275832
cg13939549	0.812127	0.0618401	0.00424326	0.754575	0.0608462	0.00570737
cg13951797	0.430308	-0.0334133	0.0456841
cg13960084	0.0679931	0.0167792	0.0461046
cg13971025	0.708642	-0.0199509	0.0275009	0.820907	-0.023831	0.00663598
cg13977660	0.539082	-0.0211129	0.0375188
cg14037728	0.372334	0.0421228	0.0320739
cg14056187	0.52483	-0.0371332	0.00905678	0.477708	-0.0333715	0.0126759
cg14065590	0.761555	0.019161	0.0476398
cg14069965	0.302667	-0.0282673	0.0198538	0.333898	-0.036314	0.0122157
cg14091208	0.299485	0.0343603	0.0329141
cg14099468	0.564956	0.0294429	0.0422736
cg14104280	0.882105	0.0919936	4.08503e-05
cg14153919	0.5817	0.0385501	0.00813581
cg14154859	0.214593	0.0318826	0.0234257
cg14173969	0.649791	-0.0425186	0.0219654
cg14175330	0.833568	0.0195972	0.0211551
cg14181724	0.538411	0.0144518	0.0402247
cg14286514	0.589224	-0.0374014	0.0391752	0.66755	-0.0411738	0.0240863
cg14324502	0.666969	0.0277532	0.0359255
cg14381350	0.472663	0.0527433	0.043411
cg14381550	0.7191	0.0353181	0.0267741
cg14382976	0.754536	0.0353442	0.00468727	0.766995	0.0335155	0.00574946
cg14388055	0.774912	0.0272611	0.032217
cg14394264	0.579564	0.0539055	0.00317545	0.677645	0.0575748	0.00367728
cg14413466	0.787185	0.0366666	0.0297502	0.734222	0.037996	0.0312354
cg14418226	0.175012	-0.015856	0.0489867
cg14429526	0.551564	-0.0218094	0.0351313
cg14446979	0.504471	0.0260877	0.0149882
cg14489632	0.419887	-0.0230177	0.02703	0.49723	-0.0339612	0.009704
cg14497545	0.472378	0.0182514	0.0294616
cg14525473	0.112275	-0.0178461	0.0449281
cg14605520	0.60035	0.0505054	0.00595495	0.613534	0.0416948	0.0455395
cg14615491	0.471393	0.0249773	0.0389654
cg14689515	0.533021	-0.0443339	0.0226503
cg14716792	0.794164	-0.0344641	0.0108803	0.786813	-0.0311792	0.0214219
cg14750269	0.284322	0.0418051	0.00294495	0.20212	0.0379304	0.00746973
cg14768256	0.508303	0.0600649	0.0328979	0.561804	0.0572822	0.0316571
cg14840612	0.335921	-0.0259917	0.0415129	0.210555	-0.0196651	0.0290723
cg14853772	0.805158	0.0200464	0.0426148
cg14859324	0.81847	0.0313073	0.00766595	0.787843	0.024285	0.0246256
cg14897765	0.835167	0.0235937	0.0187105
cg14950829	0.318765	-0.0528468	0.00226433	0.315898	-0.052237	0.00856741
cg15066197	0.758064	0.0317278	0.0196435	0.73619	0.0231737	0.0486262
cg15080939	0.457922	0.0322014	0.0300898
cg15101008	0.947254	0.0188654	0.0441298
cg15105791	0.811626	-0.0186678	0.0239314	0.80877	-0.0218358	0.0194277
cg15127733	0.484014	0.0288946	0.0433384
cg15137369	0.238774	-0.0131706	0.0346831
cg15144631	0.452832	0.0335838	0.0350682
cg15169829	0.459018	0.0261014	0.0259072
cg15175129	0.208282	0.0265309	0.0454056
cg15215033	0.484766	0.0266114	0.0490156
cg15347627	0.708761	0.0131642	0.0323481
cg15398152	0.370718	0.0236045	0.0493312
cg15477500	0.562285	0.0310739	0.0418038
cg15490801	0.464436	-0.0248975	0.0486491
cg15497761	0.224419	0.0327426	0.0290716
cg15513708	0.788896	0.0362849	0.0107091	0.678114	0.0314658	0.0387641
cg15520845	0.935296	0.0582845	0.0235834
cg15553397	0.741927	-0.0225901	0.00502378
cg15573830	0.57687	-0.0304752	0.0322269	0.700207	-0.027184	0.0277439
cg15578989	0.841341	0.0291461	0.0295306	0.776708	0.0277392	0.0432671
cg15611336	0.343153	0.0341049	0.0261928
cg15652532	0.321565	0.090288	0.0322756
cg15699693	0.977243	0.0143116	0.03621
cg15732230	0.299318	-0.0246792	0.0354516	0.269391	-0.031691	0.0116406
cg15776494	0.605834	-0.0434326	0.048317
cg15793258	0.688465	0.0521288	0.0498082	0.675244	0.0503777	0.0479
cg15866393	0.550441	-0.0202238	0.0478874	0.664038	-0.0261373	0.018784
cg15869022	0.729065	0.0252111	0.0499732
cg15931921	0.797903	0.0412853	0.0277847
cg15971010	0.307551	-0.0311041	0.0231657
cg15971879	0.845728	0.0162353	0.0367393
cg16026813	0.817508	0.0245873	0.0424107
cg16029875	0.297071	0.032356	0.0467862
cg16054907	0.466736	0.0554884	0.0259015
cg16078649	0.423309	0.0489578	0.012184	0.306217	0.044217	0.0229437
cg16094511	0.294842	-0.0221256	0.0391272
cg16119239	0.819006	-0.0222445	0.027175	0.869565	-0.0239565	0.0273842
cg16246169	0.474452	0.0286195	0.0384982
cg16269196	0.601348	0.0291076	0.0420453
cg16277169	0.825994	0.0238079	0.00982481
cg16291589	0.915582	0.0124622	0.0177039
cg16294414	0.626279	0.0399608	0.0433656
cg16299091	0.199089	-0.0229048	0.0260809	0.169163	-0.0263969	0.0434756
cg16372520	0.315562	-0.0335511	0.0369578	0.420381	-0.0356128	0.0106093
cg16406611	0.375046	-0.0364703	0.0401543
cg16553500	0.240835	0.0241961	0.0488841
cg16555181	0.218373	0.0394421	0.00968521
cg16582419	0.467075	0.0333503	0.0244155
cg16585234	0.399338	0.0288727	0.0324692
cg16615211	0.316563	-0.0279565	0.0354094	0.271455	-0.0342421	0.047943
cg16634404	0.481284	0.0279626	0.0279043
cg16698814	0.344939	-0.032434	0.033115	0.358261	-0.0340253	0.0339178
cg16701914	0.459155	0.0241043	0.0159483
cg16762849	0.902392	-0.0175746	0.0266225
cg16782675	0.829706	0.0155754	0.0311617	0.887424	0.0110178	0.0425688
cg16786274	0.850922	0.0186014	0.0315176
cg16797972	0.617385	-0.0469697	0.0356379	0.37614	-0.0496622	0.00509896
cg16834011	0.910863	0.0509028	0.00624922
cg16836311	0.472467	0.0507821	0.00181865
cg16847396	0.51272	-0.0163264	0.0454513	0.519548	-0.0174535	0.0335068
cg16873863	0.87622	-0.0134074	0.0498367
cg16883332	0.254376	0.0339445	0.0267161
cg16894943	0.409879	-0.0504281	0.019907	0.45371	-0.052103	0.0240789
cg16914989	0.196345	0.0294089	0.0461647
cg16930811	0.460001	0.0278344	0.0460196
cg16965794	0.704006	0.0293951	0.0357627
cg16968985	0.368367	0.0408174	0.0491665
cg17072519	0.544801	0.0265484	0.0293906
cg17118262	0.514704	-0.0434414	0.0394397
cg17147471	0.347462	-0.0213222	0.0349285
cg17153082	0.704887	-0.0278823	0.0385733	0.790979	-0.0329027	0.0311754
cg17172683	0.671629	-0.0307865	0.01277	0.699014	-0.0384045	0.0074039
cg17178900	0.381224	0.0963372	0.0316619	0.444245	0.0983531	0.0342326
cg17192599	0.975281	-0.0224158	0.0384731	0.833902	-0.0197295	0.023809
cg17210126	0.885587	0.0902918	0.016241	0.753119	0.0374408	0.0279398
cg17220574	0.798367	-0.0354108	0.0280972	0.865394	-0.0184037	0.0308827
cg17259761	0.775224	0.0234512	0.0475097
cg17261125	0.771227	-0.00520882	0.0471788	0.747798	-0.00649775	0.0487837
cg17275074	0.287749	0.0469129	0.0299613	0.24215	0.0483818	0.0196335
cg17279359	0.232597	0.0301592	0.00952239
cg17279458	0.301076	0.0657915	0.00323557	0.413719	0.0508245	0.0495583
cg17288142	0.226407	0.0252961	0.0354622
cg17331920	0.959357	0.0381488	0.0463106
cg17342071	0.603432	0.040389	0.0296192
cg17347348	0.54964	-0.0471833	0.0413979	0.689671	-0.0309862	0.0270148
cg17403974	0.60909	-0.0486314	0.0232963	0.635954	-0.032911	0.0209759
cg17405139	0.580884	-0.0243482	0.0366309
cg17439694	0.758252	0.0309932	0.0209523	0.903224	0.0168848	0.0182652
cg17445097	0.78615	0.0352199	0.000247122	0.793124	0.0333547	0.000550627
cg17445212	0.574766	0.0890684	0.00475857	0.646909	0.0866815	0.00922742
cg17485717	0.727166	0.053406	0.00786735	0.740487	0.0463567	0.0260007
cg17490089	0.491864	0.0190037	0.0387353	0.461587	0.0187607	0.044697
cg17520539	0.302375	0.0373657	0.0487067
cg17523945	0.611702	0.0442455	0.0459783
cg17524180	0.576643	-0.0270381	0.0423801	0.571835	-0.0254422	0.0431082
cg17540159	0.768915	0.0294483	0.00410336	0.736549	0.0266203	0.0161297
cg17585889	0.71891	0.0405923	0.00261157	0.723248	0.0393962	0.00158722
cg17620199	0.329841	0.0469432	0.00486954	0.333466	0.043225	0.00672773
cg17645598	0.650394	0.023763	0.0372814
cg17695512	0.862276	0.0247326	0.00355319	0.821536	0.023423	0.0133581
cg17729891	0.382616	0.0688888	0.0171213	0.306499	0.0692493	0.00863766
cg17795695	0.330264	-0.0335734	0.0461792
cg17800788	0.42497	-0.0133093	0.044611	0.57846	-0.0167388	0.0173016
cg17838516	0.540977	0.0308981	0.0274691	0.531441	0.0299327	0.0382925
cg17848797	0.930803	0.0130364	0.00197418
cg17869799	0.72615	0.0210806	0.0295954
cg17878506	0.271257	0.047817	0.0329882	0.199857	0.0533921	0.0181522
cg17896965	0.74373	0.0222571	0.0395602
cg17900689	0.381118	0.0450004	0.018838
cg17914927	0.895872	-0.0192197	0.0285678	0.899857	-0.0176757	0.00474253
cg17959183	0.799189	0.0161486	0.0335858
cg17972491	0.417677	-0.045591	0.0442152
cg18002116	0.323545	-0.0440888	0.00565646
cg18004856	0.523608	0.044292	0.0484909
cg18009000	0.737989	-0.0363916	0.0137356	0.791953	-0.037278	0.0108477
cg18023724	0.881768	0.00936575	0.0483358
cg18138206	0.397128	0.0272151	0.0288254
cg18148659	0.869683	0.02651	0.0438129
cg18171009	0.675694	-0.0196686	0.047674
cg18180155	0.208515	0.0333791	0.0374427
cg18180846	0.827047	-0.0271966	0.0179475	0.780063	-0.0261227	0.0404536
cg18221429	0.345906	-0.0290279	0.0375247	0.220284	-0.0278052	0.0437461
cg18261909	0.341312	0.0352496	0.0333342
cg18325192	0.685507	0.0160863	0.0498649
cg18353826	0.798638	0.0132861	0.0416108
cg18404374	0.311462	0.0322379	0.0400591
cg18405880	0.907703	0.0154499	0.0160242
cg18446336	0.769583	0.00781363	0.0427659	0.529652	0.0249907	0.0317774
cg18468844	0.877506	0.016939	0.011714
cg18530114	0.46962	0.0226523	0.0248917	0.400455	0.0193653	0.0305552
cg18544450	0.816366	-0.0258956	0.00677149	0.813722	-0.0250297	0.0110269
cg18558073	0.643231	0.0522934	0.0364143
cg18569661	0.454749	0.0341315	0.0477835
cg18614735	0.614266	-0.0421832	0.0490129
cg18781966	0.178042	-0.0265272	0.0192256
cg18791929	0.613833	0.0276068	0.024788
cg18817485	0.323983	-0.0406412	0.0423852	0.379003	-0.0475762	0.0431861
cg18825594	0.407657	0.0423513	0.0115409
cg18832619	0.598292	-0.0193058	0.0425667	0.561843	-0.0166055	0.0307333
cg18839637	0.368614	0.0321526	0.0200154
cg18852096	0.565775	0.0277858	0.041559	0.348377	0.0353952	0.0227353
cg18854872	0.824321	0.0284009	0.000387565
cg18889092	0.591235	-0.0367918	0.0162109	0.676736	-0.0382785	0.0131026
cg18897025	0.968604	0.00931152	0.00496589
cg18930910	0.201837	0.0405755	0.0407963
cg18936757	0.822396	0.020978	0.0239497
cg19000468	0.131438	-0.00846947	0.0446444	0.118184	-0.0126581	0.0188884
cg19014730	0.738816	0.0229942	0.0464658
cg19083407	0.630311	0.0927047	0.0185088	0.664067	0.0900275	0.0301326
cg19111971	0.279211	-0.0367119	0.00742275	0.317989	-0.0490755	0.0029727
cg19118904	0.676072	0.0330862	0.046428
cg19137676	0.444509	-0.0212577	0.0434319	0.477017	-0.0218265	0.0336822
cg19145218	0.507533	-0.0305741	0.0252181	0.467883	-0.0301205	0.0438621
cg19147912	0.823984	-0.0135846	0.0383955	0.85034	-0.0149122	0.0452715
cg19149031	0.780529	0.0223964	0.0306834
cg19149522	0.668855	-0.0615838	0.0172171	0.672551	-0.0631962	0.0111035
cg19164131	0.606745	0.0394327	0.00729082	0.745543	0.0238168	0.0158356
cg19176285	0.833689	-0.01416	0.0433324
cg19183166	0.387978	-0.0399411	0.0103393	0.339877	-0.0436988	0.0095034
cg19223782	0.646263	0.0201229	0.037278
cg19237923	0.588869	0.036881	0.0274499
cg19259111	0.983365	0.00941396	0.0144744
cg19325793	0.556041	-0.0507106	0.0381745
cg19393762	0.831886	-0.0275855	0.0120775	0.845662	-0.0272252	0.0399392
cg19408398	0.654378	0.0363814	0.00725504	0.641692	0.034196	0.0116934
cg19410791	0.652056	0.0365974	0.0266185	0.545378	0.0319278	0.0222475
cg19449565	0.874226	0.0224962	0.0157753	0.832889	0.020707	0.0446806
cg19499945	0.724337	0.0199165	0.0464796
cg19563130	0.440715	0.0272776	0.0310763
cg19750917	0.418254	0.0196763	0.0396941
cg19761245	0.306848	0.0347133	0.0460944
cg19793747	0.882323	-0.0180789	0.0172446	0.859332	-0.0159905	0.0496588
cg19795793	0.881543	0.00501861	0.0241289
cg19825302	0.361185	0.0658521	0.0330154	0.295244	0.0682658	0.0149145
cg19878200	0.275499	-0.0293041	0.0298404
cg20117369	0.338231	-0.0306472	0.0438979
cg20134357	0.845374	0.0204864	0.0323523
cg20164390	0.583936	0.0341531	0.0429174
cg20188212	0.169271	0.0643889	0.0301038	0.104912	0.0857191	0.00292538
cg20238171	0.5076	-0.0375171	0.0184761	0.485635	-0.040354	0.0192274
cg20248972	0.186115	0.0257525	0.041218	0.109632	0.0325425	0.0253243
cg20295248	0.280539	-0.0530185	0.0490433
cg20313856	0.901822	0.0131838	0.0322406
cg20333027	0.42485	0.0259453	0.0407279
cg20382622	0.916597	0.0125256	0.0263263
cg20382675	0.69257	0.0329441	0.0242184	0.472532	0.0384225	0.0258375
cg20464068	0.838324	0.0236796	0.0306589
cg20486651	0.696581	0.0478057	0.00834168	0.74363	0.041672	0.0178674
cg20552747	0.273685	0.0319967	0.0346038
cg20591745	0.832934	0.0283836	0.0350268
cg20628942	0.864449	0.0145142	0.0345489
cg20687573	0.77609	0.0253641	0.0324482	0.777516	0.0245945	0.0375391
cg20695433	0.179154	0.0212816	0.0383419	0.1074	0.0202808	0.0259186
cg20699780	0.412364	0.0702956	0.00575432	0.580495	0.0502962	0.040814
cg20725035	0.216145	0.0241243	0.0423734
cg20726993	0.579147	-0.0559629	0.0209882	0.530156	-0.0403795	0.00563323
cg20727362	0.80443	0.0287514	0.00946815
cg20758219	0.834756	0.016596	0.0480428
cg20780944	0.862867	0.0339409	0.00599869	0.778169	0.026036	0.0298214
cg20781421	0.768366	0.0217116	0.0290102
cg20821980	0.804859	-0.027401	0.0431514	0.856267	-0.0305467	0.0333352
cg20830848	0.705823	0.0136312	0.0450536
cg20846728	0.824488	-0.0540112	0.0162086	0.809885	-0.05656	0.0153465
cg20978923	0.63655	0.0302152	0.0338001	0.729785	0.032821	0.0180901
cg21022395	0.877675	0.0146192	0.0365928
cg21049487	0.863309	0.0255535	0.00762939	0.780942	0.0240095	0.0345554
cg21050001	0.835933	0.0187177	0.0332423	0.657804	0.0269948	0.0186472
cg21088460	0.716366	0.0416052	0.0234617
cg21120678	0.16132	0.0128356	0.0370993
cg21185674	0.808371	0.0274242	0.00662613	0.807859	0.0230785	0.0327116
cg21253427	0.827607	0.0197915	0.0272381
cg21286967	0.349331	0.0299457	0.0395063
cg21341928	0.428097	-0.035593	0.0305398
cg21342567	0.816545	-0.025551	0.00707264
cg21361856	0.631189	-0.0459195	0.0493475	0.59584	-0.02979	0.0460192
cg21382923	0.599927	-0.0273878	0.0454719	0.636544	-0.033026	0.0376205
cg21396646	0.767711	0.0250314	0.0395421
cg21480043	0.265389	-0.0215507	0.00584088	0.171393	-0.019349	0.0224868
cg21482265	0.646992	0.0937216	0.0312028
cg21516384	0.150064	0.0341859	0.0411652
cg21520111	0.534892	0.0310976	0.0219214
cg21535253	0.41562	0.0395857	0.0475807
cg21561157	0.405513	0.022743	0.0185587	0.420618	0.0210573	0.0463466
cg21619814	0.524302	-0.0330257	0.0230599
cg21646082	0.903783	0.00902023	0.0424459
cg21686632	0.839895	0.0120288	0.034175
cg21726618	0.490717	0.0373985	0.00951664
cg21774136	0.726527	0.0311188	0.0250028	0.605368	0.0309832	0.0125587
cg21776993	0.52511	-0.0251905	0.0150613	0.610523	-0.0324862	0.0033346
cg21811204	0.463338	0.0322467	0.046335
cg21855041	0.882698	0.015621	0.00420707
cg21988244	0.223941	0.038487	0.0396123	0.195191	0.0400307	0.0173825
cg22043588	0.328274	0.0262525	0.0386421
cg22049342	0.929262	0.0193767	0.0253123	0.921308	0.021248	0.0195598
cg22077481	0.461036	-0.0349849	0.00348931	0.359808	-0.0249087	0.0102146
cg22128645	0.376899	0.0538782	0.0310375
cg22143635	0.678315	0.0336066	0.0128854
cg22153745	0.177626	-0.0173548	0.0218817	0.119852	-0.0195611	0.0292025
cg22279588	0.780507	0.0222738	0.0210178	0.694321	0.022578	0.0444665
cg22350438	0.832602	0.0245616	0.018255
cg22364374	0.279128	-0.0330326	0.0140687	0.331103	-0.0308215	0.0238553
cg22370006	0.178402	-0.021959	0.0445152	0.136493	-0.0274754	0.0189227
cg22459739	0.641491	0.0423735	0.0401253
cg22473613	0.821063	0.0146844	0.0425019
cg22540489	0.693953	-0.0295776	0.0493271	0.651486	-0.0349363	0.0304432
cg22639011	0.174457	0.0250411	0.0425467
cg22655988	0.780783	0.0287445	0.0428608
cg22683036	0.311942	0.0298624	0.0327273	0.313088	0.033355	0.020113
cg22726349	0.389235	0.0310412	0.0477167
cg22805485	0.831318	0.0257674	0.0359849
cg22807449	0.520859	0.0245611	0.0414945
cg22819369	0.741863	0.0190893	0.0319582	0.709955	0.0177725	0.0449684
cg22849059	0.640391	0.0540336	0.000495515	0.667283	0.0432712	0.00627046
cg22858288	0.495419	0.0486155	0.043109
cg22920501	0.339504	-0.0397365	0.00861049	0.327754	-0.0348108	0.0247734
cg22920932	0.727384	-0.033194	0.00572187	0.726381	-0.0348852	0.0022971
cg22976313	0.672899	-0.0202502	0.0421311	0.733025	-0.0286785	0.023196
cg23015991	0.678134	0.0327547	0.00459575	0.729232	0.0321975	0.0288406
cg23081781	0.502532	0.0242774	0.0396192
cg23112188	0.269174	-0.0463492	0.0203841
cg23137881	0.946287	0.00369297	0.0442689
cg23220346	0.724643	-0.0301955	0.0335463	0.827442	-0.0374275	0.00484004
cg23237611	0.837565	0.0307003	0.00185388
cg23281803	0.291427	0.0343989	0.0437577
cg23289456	0.461601	-0.0334277	0.0489231	0.57547	-0.037597	0.026469
cg23360967	0.775794	0.0186006	0.0386565
cg23397216	0.67178	0.0200256	0.0478418
cg23423329	0.927261	0.0145713	0.014402
cg23430652	0.588899	0.0323817	0.00765179	0.373937	0.0390173	0.00294161
cg23501813	0.208097	-0.029059	0.0489643
cg23507953	0.489512	0.0282062	0.0391235
cg23556923	0.34254	0.0360603	0.0151616
cg23598352	0.958349	0.00112996	0.0368006
cg23704085	0.846014	-0.0310881	0.0241864	0.844263	-0.0277265	0.0243909
cg23709535	0.967393	-0.0268945	0.03918
cg23743573	0.698696	0.063309	0.00159437	0.653462	0.0614763	0.000860571
cg23876292	0.764588	0.0257343	0.0175525	0.779086	0.0216973	0.0374611
cg23948362	0.796802	0.0213813	0.0254698
cg23956648	0.740397	-0.0219023	0.0364185	0.577192	-0.0189065	0.0425362
cg23983453	0.890007	0.0223881	0.0241977
cg23989110	0.773905	0.0117452	0.0435251
cg24018756	0.320134	-0.0364244	0.0403697	0.410089	-0.0421465	0.0497519
cg24082680	0.340318	0.0290742	0.0348256	0.341552	0.0298987	0.0248163
cg24120153	0.685325	0.0502104	0.0425349	0.68359	0.0551565	0.0365671
cg24149455	0.733697	0.0216914	0.0345096	0.791468	0.0199318	0.0391448
cg24173629	0.656054	0.0409298	0.0108969
cg24176311	0.807054	0.0280139	0.0157327
cg24192846	0.566322	-0.0189331	0.0271054	0.602664	-0.018675	0.0250903
cg24217948	0.562714	0.0429237	0.0467274
cg24229701	0.686837	-0.0650758	0.00875581	0.640773	-0.0649185	0.0088236
cg24271203	0.747846	0.0171729	0.0200358	0.747753	0.0177512	0.0405022
cg24298860	0.803139	-0.0466249	0.0317783	0.892593	-0.0402902	0.00355653
cg24330379	0.451236	0.0300195	0.0107314
cg24356544	0.681426	0.0398567	0.0298105	0.681444	0.0397142	0.0358731
cg24365417	0.770839	0.0262165	0.0451374
cg24389386	0.907232	-0.0584078	0.0204946
cg24411961	0.341408	0.0425188	0.0120175
cg24414182	0.211472	0.0278282	0.00284874	0.186902	0.0337597	0.0026687
cg24438217	0.516222	0.0304207	0.0399788
cg24503407	0.450127	0.071455	0.0429991
cg24503712	0.815962	0.0238542	0.025054
cg24529722	0.560239	0.0152777	0.0206055
cg24555639	0.80223	0.0265412	0.01206
cg24564491	0.757321	0.0274291	0.00336631	0.838173	0.0190198	0.0090072
cg24626554	0.286219	0.0429489	0.0360876	0.282171	0.0459814	0.0271989
cg24652615	0.632822	0.0400081	0.0217468
cg24655427	0.175669	-0.0261258	0.0264749	0.205391	-0.0261028	0.0411134
cg24667042	0.783154	0.0273125	0.00699818
cg24716275	0.723724	0.0171281	0.0155331
cg24726965	0.833192	0.0234437	0.0303394
cg24804765	0.457114	-0.0351688	0.0274223
cg24816350	0.141994	-0.0325502	0.0412841	0.189668	-0.0344817	0.0267214
cg24817216	0.608471	-0.0369928	0.0405456	0.49303	-0.0339027	0.0405749
cg24817502	0.622187	-0.0168283	0.0371301	0.710069	-0.0188087	0.0440083
cg24830494	0.321301	-0.0265684	0.0104759	0.333821	-0.0223027	0.0246857
cg24834873	0.106769	0.0452069	0.00656456	0.117832	0.0414998	0.00744352
cg24851084	0.889723	-0.0111877	0.0265365	0.858774	-0.0123403	0.0339668
cg24851818	0.609499	0.0149868	0.035327
cg24869272	0.386863	0.0421451	0.028763
cg24900963	0.564403	0.0343999	0.00485614
cg24912415	0.598603	0.0374688	0.0464431
cg24924221	0.175017	0.0272302	0.0305609
cg24942416	0.683769	0.026366	0.0390728
cg24974729	0.765994	0.0315233	0.0117365	0.841272	0.0233743	0.0379472
cg24978725	0.668957	-0.0606583	2.37209e-05	0.622245	-0.0592075	0.00285313
cg25006851	0.958809	0.000589296	0.0311249
cg25058261	0.287893	0.0349011	0.0469992
cg25150440	0.713416	0.0324317	0.049219
cg25167447	0.464822	0.051813	0.0234775	0.68611	0.038422	0.013762
cg25200616	0.535014	0.0356818	0.0389103
cg25206705	0.129012	0.0293822	0.0432479	0.0918062	0.0337689	0.0495507
cg25221774	0.803808	-0.0580863	0.000129568	0.665206	-0.049921	0.00899122
cg25250968	0.228915	-0.0203237	0.0393636	0.368629	-0.0520816	0.0419848
cg25302087	0.513905	0.0442535	0.00560575	0.706463	0.023003	0.0207089
cg25308662	0.732832	0.0312223	0.0464087
cg25310824	0.492443	0.035395	0.0350546
cg25387636	0.212388	-0.0210339	0.0374446	0.0913972	-0.0139719	0.0230235
cg25498107	0.361346	0.0490492	0.0387845	0.360017	0.0519325	0.0202668
cg25501930	0.760112	-0.0353122	0.0317538	0.817894	-0.040422	0.0148858
cg25513535	0.71389	0.0249611	0.00785303	0.804184	0.0122737	0.0402768
cg25614726	0.383577	0.0353271	0.0275314
cg25712088	0.555259	-0.0221317	0.0404564
cg25842356	0.715039	0.0368499	0.00193767	0.712002	0.031389	0.00434303
cg25844921	0.758124	0.016593	0.0364713
cg25918004	0.77774	-0.0271667	0.0111852	0.828685	-0.032353	0.00688686
cg26006951	0.392101	0.0287791	0.0178702
cg26194775	0.91123	0.0201247	0.0157864
cg26226879	0.57036	0.039395	0.00595471	0.564538	0.0389502	0.00342062
cg26228577	0.25714	-0.0143467	0.0261467	0.309762	-0.0133257	0.0322078
cg26256630	0.755414	0.0131246	0.0302196	0.606649	0.0144158	0.0286257
cg26288449	0.407722	0.0340423	0.0410034
cg26302230	0.718841	-0.0232321	0.0237005	0.710366	-0.0244688	0.0247419
cg26311262	0.277037	-0.0109025	0.0387213
cg26333393	0.530433	0.0428313	0.0148585
cg26381210	0.595708	-0.0339255	0.0437763
cg26413432	0.869074	0.0583768	0.0120944	0.900392	0.0311872	0.0306146
cg26421997	0.828358	0.0207483	0.0151788
cg26433816	0.64643	-0.0174316	0.0493962	0.745012	-0.0200393	0.0184672
cg26445561	0.851019	0.028893	0.00729615
cg26494441	0.60685	0.0243859	0.0461056
cg26519919	0.357652	-0.0120889	0.0207577	0.490688	-0.0336292	0.000683351
cg26557540	0.869523	0.0137263	0.0397503
cg26567012	0.846548	0.0322722	0.049826
cg26579653	0.354528	-0.059592	0.0275943
cg26621869	0.349846	0.0236508	0.0381778	0.316497	0.0227585	0.0420729
cg26630791	0.647088	0.0262373	0.0241871	0.541346	0.0247752	0.0358653
cg26694831	0.879047	-0.0432514	0.000744	0.855289	-0.0441948	0.00479489
cg26709300	0.515959	0.0216759	0.0363123
cg26730619	0.697641	0.0396423	0.00964011
cg26744682	0.492057	0.0322969	0.0436493	0.415592	0.0386275	0.0315679
cg26752663	0.649597	-0.0368611	0.0447242
cg26781129	0.184195	0.055869	0.00366643
cg26785823	0.674618	0.0164417	0.0142359	0.72066	0.0159108	0.0211728
cg26860970	0.227136	0.0368197	0.025041
cg26962924	0.202301	0.0397053	0.0172433
cg27001894	0.665419	-0.0587549	0.00079003	0.546426	-0.0599783	0.00318826
cg27003765	0.472818	0.0294397	0.0204385
cg27009812	0.271714	0.0361886	0.0242941
cg27035514	0.720638	-0.0361556	0.00733068	0.639891	-0.0354642	0.0109145
cg27086874	0.27901	-0.0285244	0.0453315
cg27110886	0.521693	0.0333339	0.0351568
cg27123071	0.218566	0.0247295	0.0380362
cg27144592	0.598317	0.0407606	0.0198987
cg27152890	0.803948	0.00746465	0.0327069
cg27248875	0.847176	0.0144446	0.0490818
cg27314761	0.771197	0.0264391	0.0117409	0.794675	0.0186725	0.0196586
cg27393726	0.845585	0.0181028	0.0281124
cg27452691	0.552497	-0.0306453	0.0420814
cg27466532	0.868177	0.00780059	0.0461133
cg27496296	0.480781	0.0246277	0.0289138
cg27514038	0.780313	0.021272	0.0430435	0.745499	0.0356817	0.0162695
cg27544673	0.729268	0.0272577	0.0150878
cg27546431	0.87217	0.0397895	0.0423937
cg27563126	0.460336	0.0290951	0.0293278
cg27636129	0.344926	-0.0764035	0.00343923	0.350401	-0.0851365	0.00129916
cg27659768	0.821548	-0.0229255	0.0125779	0.691087	-0.0183328	0.0469465
a. Methylaton M-values were adjusted for cell-mixture applying the method of Houseman EA et al (Houseman EA et al. Bioinformatics 2014). DNA methylation was compared between insulin resistant and sensitive women using Limma and adjusting for BMI and age. Shown are beta-values.
